# Supplementary material for: Disruption of CSF-1 receptor–mediated metal ion homeostasis in the murine brain promotes neurodegenerative disease
Source: J Clin Invest. 2026 Feb 26;136(9):e200121. doi: 10.1172/JCI200121 (PMC13132378; doi:10.1172/JCI200121)
Supplement: Supplemental table 1 [file jci-136-200121-s184.xlsx]

## Sheet: 31cluster_marker_wilcoxon
Supplemental Table 1. Genes enriched in individual clusters. Related to Figure 1.
p_val	avg_log2FC	pct.1	pct.2	p_val_adj	cluster	gene
0	0.595148	0.999	0.964	0	1	Snhg11
0	0.735299	0.999	0.978	0	1	Meg3
3.47264e-184	-0.193538	0.995	0.975	8.90038e-180	1	Nrxn1
0	-0.294423	0.994	0.986	0	1	Dlg2
0	0.654576	0.992	0.964	0	1	Lsamp
7.89323e-168	-0.158407	0.992	0.969	2.02304e-163	1	Nrg3
0	0.717832	0.989	0.941	0	1	Cntnap2
9.77652e-200	0.239058	0.985	0.943	2.50572e-195	1	Fam155a
0	0.455181	0.985	0.958	0	1	Mdga2
2.91204e-265	0.101168	0.981	0.967	7.46357e-261	1	Gm42418
0	-0.612529	0.979	0.965	0	1	Csmd1
0	0.769222	0.977	0.908	0	1	Ube3a
0	-0.887816	0.976	0.98	0	1	Ptprd
6.28751e-234	0.316595	0.974	0.943	1.61149e-229	1	Ctnna2
0	-0.500702	0.974	0.981	0	1	Pcdh9
0	-0.348326	0.971	0.975	0	1	Cadm2
4.46144e-39	-0.170972	0.97	0.961	1.14347e-34	1	Rbfox1
3.96332e-137	-0.182658	0.97	0.965	1.0158e-132	1	Ank2
0	0.360637	0.966	0.835	0	1	Lingo2
6.6444e-174	0.357492	0.963	0.938	1.70296e-169	1	Tenm2
0	-1.62742	0.962	0.98	0	1	Celf2
3.682e-57	0.123231	0.961	0.928	9.43696e-53	1	Lrrc4c
0	-0.444286	0.96	0.954	0	1	Anks1b
0	-0.77763	0.96	0.965	0	1	Syt1
0	0.568332	0.959	0.908	0	1	Csmd3
2.62759e-95	-0.210955	0.958	0.931	6.73452e-91	1	Fgf12
0	0.515777	0.957	0.894	0	1	Ttc3
5.79364e-76	0.195987	0.957	0.925	1.48491e-71	1	Adgrl3
0	-0.347214	0.957	0.944	0	1	Gria2
2.90323e-48	-0.169465	0.957	0.954	7.44097e-44	1	Il1rapl1
0	-0.54332	0.955	0.958	0	1	Kcnip4
2.09565e-157	0.239992	0.954	0.912	5.37115e-153	1	Ccser1
1.45e-258	-0.33993	0.954	0.952	3.71635e-254	1	Opcml
8.04151e-254	0.265268	0.951	0.87	2.06104e-249	1	Lrrtm4
0	0.462683	0.949	0.895	0	1	Frmd4a
4.19263e-121	0.158517	0.946	0.886	1.07457e-116	1	Gria4
0	0.966123	0.944	0.766	0	1	Dpp6
2.06173e-126	0.215052	0.942	0.872	5.28422e-122	1	Lrfn5
2.88124e-230	-0.388293	0.942	0.941	7.38463e-226	1	Negr1
0	1.32349	0.939	0.773	0	1	Grid2
0	-0.923911	0.939	0.945	0	1	Nav3
4.4775e-226	-0.349895	0.937	0.939	1.14758e-221	1	Kcnd2
7.34475e-83	-0.314346	0.935	0.941	1.88246e-78	1	Nkain2
8.92172e-137	-0.223184	0.932	0.931	2.28664e-132	1	Nbea
0	-0.660149	0.931	0.908	0	1	Rims1
5.27005e-60	-0.127739	0.931	0.917	1.35071e-55	1	Strbp
0	0.662911	0.929	0.887	0	1	Grik2
9.00071e-37	0.150188	0.925	0.92	2.30688e-32	1	Gm20388
0	-0.544672	0.925	0.928	0	1	Snap25
1.20075e-55	-0.238622	0.924	0.898	3.07753e-51	1	Xkr4
3.33489e-147	0.242663	0.923	0.891	8.54732e-143	1	Mycbp2
2.73498e-53	-0.140254	0.923	0.907	7.00976e-49	1	Cadps
0	-0.68693	0.923	0.924	0	1	Lrrc7
4.36901e-71	0.113651	0.922	0.867	1.11978e-66	1	Rora
0	-0.767172	0.921	0.941	0	1	Dlgap1
0	0.60448	0.919	0.856	0	1	Sgcz
0	0.600715	0.918	0.802	0	1	Dscam
7.92993e-238	0.31411	0.917	0.88	2.03244e-233	1	Gphn
4.95012e-171	-0.32735	0.913	0.919	1.26872e-166	1	Grm7
0	0.502802	0.912	0.85	0	1	Ahi1
8.71546e-132	0.216002	0.911	0.882	2.23377e-127	1	Macf1
4.77506e-106	0.180268	0.91	0.832	1.22385e-101	1	Agbl4
2.47258e-44	-0.124444	0.907	0.88	6.33723e-40	1	Ralyl
0	-0.734756	0.905	0.923	0	1	Grin2b
4.42329e-29	0.102879	0.902	0.859	1.13369e-24	1	Ptprn2
1.98762e-234	-0.420095	0.901	0.901	5.09427e-230	1	Nrg1
3.4178e-223	-0.367059	0.9	0.913	8.75983e-219	1	Tanc2
0	-0.84543	0.899	0.91	0	1	Erc2
3.18281e-51	0.342269	0.898	0.888	8.15755e-47	1	Asic2
0	-0.882955	0.898	0.919	0	1	Kcnma1
3.97815e-277	0.380411	0.895	0.831	1.0196e-272	1	C230004F18Rik
0	0.444377	0.885	0.805	0	1	A230057D06Rik
3.02382e-297	0.398066	0.885	0.811	7.75006e-293	1	Ncam1
2.73769e-224	0.367607	0.885	0.842	7.01671e-220	1	Zranb2
1.43124e-207	-0.352852	0.885	0.895	3.66828e-203	1	Dmd
6.19064e-63	-0.176794	0.882	0.87	1.58666e-58	1	Ppp2r2b
1.08195e-40	0.135446	0.881	0.843	2.77303e-36	1	Pclo
7.12195e-51	0.191869	0.878	0.85	1.82536e-46	1	Pcdh7
0	0.717308	0.876	0.633	0	1	Galntl6
4.50394e-18	-0.165782	0.875	0.859	1.15436e-13	1	Ppfia2
0	-0.793364	0.875	0.937	0	1	Auts2
0	-0.79022	0.872	0.924	0	1	Ppp3ca
6.26934e-92	0.19829	0.868	0.831	1.60683e-87	1	Map2
4.90917e-25	0.141383	0.865	0.835	1.25822e-20	1	Gabrb1
0	1.73112	0.864	0.527	0	1	Usp29
0	1.26159	0.862	0.585	0	1	5330434G04Rik
0	0.675547	0.862	0.75	0	1	Dcc
2.36299e-102	-0.247653	0.861	0.867	6.05635e-98	1	Dpp10
1.39632e-33	0.126949	0.86	0.832	3.57876e-29	1	Sgip1
0	-0.697619	0.859	0.898	0	1	Dclk1
0	0.403824	0.858	0.675	0	1	Grip1
6.57818e-231	-0.371242	0.858	0.882	1.68599e-226	1	Dock3
0	-0.458985	0.858	0.892	0	1	Ube2e2
0	0.704116	0.857	0.7	0	1	Robo1
8.23713e-32	0.111706	0.854	0.843	2.11118e-27	1	Rere
0	-1.49254	0.854	0.918	0	1	Phactr1
1.74785e-108	-0.287612	0.851	0.851	4.47975e-104	1	Samd12
1.63508e-120	-0.2744	0.851	0.867	4.19072e-116	1	Atxn1
0	0.724076	0.85	0.667	0	1	Cdh18
0	0.512249	0.85	0.766	0	1	Camta1
4.40483e-268	0.496333	0.85	0.785	1.12896e-263	1	Rtn1
5.39437e-32	0.142724	0.849	0.847	1.38258e-27	1	Rbm39
3.91253e-60	0.180186	0.846	0.81	1.00278e-55	1	Kcnq1ot1
2.43834e-67	-0.228721	0.846	0.843	6.24948e-63	1	Cacna1a
0	-0.446099	0.846	0.858	0	1	Mapk10
3.0454e-50	0.136346	0.843	0.829	7.80535e-46	1	Dst
4.35023e-12	-0.10325	0.841	0.765	1.11496e-07	1	Kcnb2
3.93288e-168	0.301302	0.84	0.777	1.008e-163	1	Park2
8.85273e-173	-0.364133	0.839	0.877	2.26895e-168	1	Slc8a1
9.76219e-19	0.112065	0.836	0.825	2.50205e-14	1	Rtn3
2.94987e-50	-0.250308	0.835	0.841	7.56051e-46	1	Syne1
0	0.368961	0.834	0.717	0	1	Cacnb2
0	-0.820914	0.833	0.9	0	1	Hivep2
8.3791e-147	0.313991	0.831	0.762	2.14756e-142	1	Cntn5
3.29011e-40	-0.16979	0.831	0.83	8.43254e-36	1	Tenm4
0	-0.977156	0.83	0.906	0	1	Frmpd4
4.42201e-91	0.26403	0.829	0.811	1.13336e-86	1	Srrm2
1.32603e-27	0.172657	0.828	0.805	3.39861e-23	1	Cadm1
3.78108e-307	-0.558256	0.828	0.846	9.69091e-303	1	Rgs7
0	0.616315	0.826	0.717	0	1	Pcdh15
7.81183e-99	-0.389775	0.821	0.85	2.00217e-94	1	Pbx1
8.9982e-301	0.46725	0.82	0.661	2.30624e-296	1	A230006K03Rik
2.82891e-95	-0.407692	0.82	0.816	7.2505e-91	1	Gpr158
0	0.911103	0.819	0.69	0	1	Galnt13
1.4353e-213	0.431839	0.819	0.745	3.67868e-209	1	Grid1
0	0.675568	0.817	0.57	0	1	Dgkb
2.56854e-78	0.231938	0.817	0.784	6.58317e-74	1	4930402H24Rik
0	-0.551008	0.817	0.843	0	1	Ryr2
8.04603e-34	0.136599	0.816	0.798	2.0622e-29	1	Usp34
0	-1.25594	0.816	0.902	0	1	Kcnh7
0	-1.45866	0.815	0.912	0	1	Kalrn
0	-0.631933	0.814	0.862	0	1	Large1
0	1.7256	0.813	0.449	0	1	Lhfpl3
0	0.63713	0.813	0.669	0	1	Tenm3
2.65989e-252	0.365608	0.813	0.723	6.8173e-248	1	Dnm3
0	-1.03235	0.813	0.916	0	1	Plcb1
2.32859e-267	0.38506	0.812	0.665	5.96818e-263	1	Gabrg3
1.17009e-137	-0.352899	0.811	0.837	2.99893e-133	1	Akt3
0	0.978606	0.81	0.562	0	1	Cntnap5a
0	-1.58699	0.808	0.912	0	1	R3hdm1
0	0.591759	0.799	0.628	0	1	Mgat4c
2.30005e-48	-0.205442	0.798	0.809	5.89503e-44	1	Gpm6a
0	-0.929671	0.798	0.892	0	1	Oxr1
1.01025e-62	0.201818	0.794	0.757	2.58927e-58	1	Map1b
2.91413e-65	0.194373	0.791	0.744	7.46893e-61	1	Ctnna3
1.65764e-13	0.131997	0.791	0.794	4.24852e-09	1	AC149090.1
2.7745e-201	-0.391029	0.791	0.837	7.11104e-197	1	Otud7a
1.2485e-149	0.325188	0.79	0.68	3.19992e-145	1	Slc35f1
3.07584e-52	-0.232408	0.787	0.824	7.88338e-48	1	Exoc4
0.00151437	-0.254435	0.785	0.772	1	1	Frmd5
6.80082e-221	-0.486102	0.785	0.852	1.74305e-216	1	Nav2
4.20154e-71	-0.252733	0.784	0.817	1.07686e-66	1	Rabgap1l
3.3424e-258	0.49864	0.783	0.714	8.56657e-254	1	2410089E03Rik
0	-0.664835	0.783	0.863	0	1	Dgki
2.46015e-194	0.397806	0.782	0.702	6.30536e-190	1	Nalcn
0	-0.634152	0.78	0.839	0	1	Ntrk2
2.77882e-10	0.160891	0.779	0.772	7.12212e-06	1	Prkg1
0	-0.542361	0.779	0.839	0	1	Stxbp5l
0	-0.863046	0.778	0.846	0	1	Sorbs2
0	-0.408353	0.778	0.867	0	1	B3galt1
3.04882e-140	0.29605	0.775	0.702	7.81412e-136	1	Smyd3
0	-0.642797	0.775	0.857	0	1	Pde10a
0	0.536286	0.774	0.674	0	1	Enah
1.25705e-227	0.426759	0.774	0.685	3.22183e-223	1	Klf12
5.81161e-75	-0.227444	0.772	0.808	1.48952e-70	1	Cntn4
1.77743e-282	0.630763	0.771	0.66	4.55556e-278	1	Tenm1
2.5224e-41	0.209934	0.771	0.764	6.46492e-37	1	Srsf11
2.56412e-80	-0.272779	0.771	0.805	6.57183e-76	1	Gls
6.93664e-59	0.133136	0.77	0.674	1.77786e-54	1	Unc5d
7.85301e-06	-0.121626	0.769	0.766	0.201273	1	Magi1
2.87866e-177	-0.748257	0.769	0.805	7.37799e-173	1	Pde4b
0	0.593682	0.768	0.655	0	1	Upp2
6.61019e-68	0.354098	0.767	0.755	1.69419e-63	1	Atp6v0b
1.18849e-68	-0.512265	0.767	0.805	3.0461e-64	1	Tmeff2
6.21865e-268	0.560268	0.766	0.697	1.59384e-263	1	Klhdc10
2.33109e-125	0.322068	0.766	0.705	5.97457e-121	1	Scn1a
6.33721e-50	0.160855	0.765	0.701	1.62423e-45	1	Unc5c
3.20426e-57	0.224907	0.765	0.739	8.21252e-53	1	Ubn2
8.87724e-91	0.303839	0.764	0.722	2.27524e-86	1	Sybu
6.73523e-31	-0.29272	0.762	0.753	1.72624e-26	1	Fat3
5.31435e-14	0.100017	0.76	0.755	1.36207e-09	1	Kif21a
1.58912e-13	0.18271	0.76	0.764	4.07292e-09	1	Nrg3os
1.35491e-26	0.13128	0.759	0.751	3.47264e-22	1	Tnrc6b
0	0.745237	0.757	0.53	0	1	Spock3
0	0.922971	0.757	0.571	0	1	Osbpl9
1.792e-74	-0.275252	0.756	0.799	4.59291e-70	1	Cdc42bpa
0	0.802991	0.754	0.596	0	1	Wwox
1.23492e-05	-0.126544	0.753	0.77	0.31651	1	Kif1b
1.58247e-96	-0.344792	0.753	0.795	4.05586e-92	1	Slc4a10
3.13083e-305	-0.490176	0.753	0.825	8.02431e-301	1	Nptn
4.5156e-135	-0.421939	0.752	0.779	1.15735e-130	1	Car10
0	0.605811	0.75	0.582	0	1	Kirrel3
5.21457e-72	-0.420346	0.75	0.772	1.33649e-67	1	Mmp16
0	0.944339	0.749	0.546	0	1	Ccdc85a
0	-0.813734	0.747	0.843	0	1	Nrcam
3.36251e-51	0.177348	0.746	0.716	8.61812e-47	1	Snap91
2.70451e-22	0.113108	0.746	0.735	6.93167e-18	1	Bicd1
7.87519e-54	-0.284716	0.746	0.755	2.01841e-49	1	Hecw1
3.32401e-178	0.438909	0.745	0.672	8.51943e-174	1	Pak3
2.87552e-22	-0.160309	0.744	0.773	7.36997e-18	1	Herc1
3.04081e-101	0.331899	0.743	0.707	7.79359e-97	1	Prpf4b
0	0.791966	0.741	0.525	0	1	Xkr6
0	-0.86179	0.741	0.855	0	1	Hecw2
2.74776e-11	0.113692	0.74	0.731	7.0425e-07	1	Pam
1.89754e-37	-0.191296	0.739	0.776	4.86339e-33	1	Rbfox2
0	-1.00599	0.738	0.834	0	1	Brinp1
0	0.79807	0.737	0.6	0	1	Rit2
0	-1.10705	0.735	0.852	0	1	Etl4
2.92396e-17	-0.221918	0.733	0.768	7.4941e-13	1	Sptbn1
0	1.21935	0.732	0.51	0	1	Gnas
0	0.643476	0.732	0.603	0	1	Rev3l
4.40942e-49	0.218515	0.732	0.715	1.13013e-44	1	Fus
9.36804e-288	-0.640307	0.732	0.777	2.40103e-283	1	Gria3
1.78288e-284	0.549428	0.731	0.624	4.56951e-280	1	Rasgrf1
5.83018e-81	0.297331	0.731	0.707	1.49427e-76	1	Tra2a
2.87497e-33	0.171792	0.731	0.719	7.36856e-29	1	Nktr
6.15847e-49	-0.239807	0.731	0.771	1.57842e-44	1	Myo9a
0	-1.53563	0.73	0.88	0	1	Dlgap2
1.36098e-114	0.240234	0.729	0.642	3.48819e-110	1	Nebl
7.79014e-16	-0.170661	0.729	0.749	1.99661e-11	1	Cdk14
0	0.701528	0.728	0.598	0	1	Peg3
6.95939e-68	-0.263016	0.728	0.78	1.78369e-63	1	Tjp1
0	0.936794	0.726	0.463	0	1	Camk2d
5.42643e-22	-0.148381	0.724	0.759	1.39079e-17	1	Pde4dip
3.0707e-293	-0.630614	0.723	0.79	7.87022e-289	1	Prkcb
0	-0.562504	0.723	0.812	0	1	Atp2b2
0	-1.46092	0.723	0.884	0	1	Grin2a
3.92986e-90	0.223766	0.721	0.638	1.00722e-85	1	Srgap3
1.13107e-17	0.117106	0.72	0.711	2.89893e-13	1	Dnajc6
0	-0.606539	0.72	0.805	0	1	Prkce
0	0.765948	0.719	0.536	0	1	Zeb1
1.17282e-144	0.396786	0.719	0.661	3.00594e-140	1	Osbpl6
0	0.63252	0.718	0.535	0	1	Slc24a3
1.54975e-31	0.152346	0.718	0.699	3.972e-27	1	Wdfy3
9.72057e-274	-0.536238	0.718	0.81	2.49138e-269	1	Setbp1
0	-0.950658	0.716	0.857	0	1	Kcnq3
1.35549e-80	0.269962	0.715	0.665	3.47413e-76	1	Naaladl2
5.27682e-301	-0.952315	0.714	0.753	1.35245e-296	1	Hs6st3
1.47922e-53	-0.190938	0.714	0.772	3.79124e-49	1	Plekha5
8.74749e-220	0.499641	0.713	0.624	2.24198e-215	1	Epb41l3
2.94723e-44	-0.258369	0.713	0.747	7.55376e-40	1	Tnr
4.36764e-68	0.2354	0.712	0.673	1.11943e-63	1	Nf1
3.72267e-126	0.38335	0.71	0.653	9.5412e-122	1	Stau2
0	1.1085	0.709	0.38	0	1	Inpp4b
1.97336e-111	0.349591	0.709	0.656	5.05773e-107	1	Atp8a2
0	0.968404	0.708	0.535	0	1	Sgcd
1.58019e-122	0.406771	0.708	0.661	4.05002e-118	1	Atp1b1
2.02087e-31	-0.231107	0.708	0.761	5.17948e-27	1	Mapt
1.86013e-159	-0.480901	0.707	0.762	4.76751e-155	1	Nol4
0	-0.95109	0.707	0.847	0	1	Prickle1
1.00796e-34	-0.214064	0.706	0.661	2.58339e-30	1	Xist
0	-1.3434	0.706	0.818	0	1	Slc24a2
0	-1.10103	0.705	0.826	0	1	Kctd16
6.53041e-89	0.260224	0.704	0.654	1.67374e-84	1	Sik3
1.71928e-80	-0.330584	0.704	0.753	4.40653e-76	1	Fry
2.66727e-19	-0.164537	0.703	0.739	6.83622e-15	1	Trio
0	0.389079	0.701	0.455	0	1	Zbtb20
6.76367e-39	-0.246754	0.7	0.737	1.73353e-34	1	Fmn2
5.0425e-82	-0.235544	0.7	0.761	1.29239e-77	1	Gabrb2
5.68921e-142	-0.402522	0.699	0.759	1.45814e-137	1	Cacna1e
0	-0.77269	0.699	0.826	0	1	Rasal2
3.84965e-167	-0.476648	0.695	0.769	9.86664e-163	1	Rapgef4
4.66511e-113	0.323878	0.693	0.641	1.19567e-108	1	Hnrnpa2b1
1.97308e-121	0.363652	0.692	0.637	5.05699e-117	1	Chd6
0	-0.762185	0.692	0.824	0	1	Camk1d
0	-1.36201	0.692	0.837	0	1	Kcnq5
1.32682e-41	-0.238483	0.691	0.735	3.40064e-37	1	Aak1
5.75754e-45	-0.198398	0.691	0.743	1.47566e-40	1	Ppp1r9a
3.62225e-94	-0.355154	0.691	0.756	9.28383e-90	1	Syn2
0	-0.936022	0.691	0.854	0	1	Cttnbp2
9.91864e-60	0.279533	0.689	0.659	2.54215e-55	1	Map2k4
6.38234e-15	0.113468	0.688	0.683	1.63579e-10	1	Fam168a
6.46758e-35	0.178751	0.687	0.673	1.65764e-30	1	Srek1
1.19193e-143	-0.408101	0.687	0.77	3.05492e-139	1	Phf20l1
3.21217e-92	0.347297	0.686	0.648	8.23279e-88	1	Zfyve9
0	1.07601	0.684	0.512	0	1	Trpm3
2.20207e-100	0.360744	0.682	0.633	5.6439e-96	1	Scmh1
1.15354e-13	-0.280397	0.682	0.696	2.95652e-09	1	Edil3
1.16313e-23	-0.311365	0.682	0.716	2.98111e-19	1	Dock4
3.68207e-19	-0.178728	0.681	0.711	9.43715e-15	1	Cdh2
3.3678e-50	-0.288787	0.681	0.734	8.63167e-46	1	Enox1
0	0.84647	0.678	0.479	0	1	Rab3c
1.18097e-35	0.142108	0.678	0.655	3.02681e-31	1	Fam49b
2.44835e-22	-0.278686	0.678	0.704	6.27512e-18	1	Plxna4
9.49523e-27	-0.217604	0.677	0.723	2.43363e-22	1	Jmjd1c
9.03281e-122	0.146253	0.676	0.576	2.31511e-117	1	Limch1
1.26234e-153	-0.430364	0.676	0.758	3.23538e-149	1	Atp8a1
0	-1.36274	0.676	0.862	0	1	Cacnb4
2.27982e-37	0.196408	0.675	0.654	5.84319e-33	1	Ankrd12
0	-1.69795	0.675	0.87	0	1	Arpp21
0	0.668792	0.674	0.485	0	1	Gpc6
1.44032e-64	0.281341	0.674	0.641	3.69153e-60	1	Zcchc11
2.43024e-49	0.247271	0.674	0.642	6.2287e-45	1	Ftx
8.55322e-51	0.235358	0.672	0.641	2.19219e-46	1	Tia1
1.05079e-22	0.129341	0.671	0.658	2.69318e-18	1	Kidins220
0	-1.13627	0.671	0.842	0	1	Atp2b1
0	2.45048	0.67	0.227	0	1	Rmst
2.01398e-61	0.263962	0.669	0.633	5.16182e-57	1	Zmym4
0	0.696384	0.668	0.498	0	1	Pdzrn4
1.00477e-186	-0.524698	0.668	0.758	2.57522e-182	1	Ppm1e
1.98593e-75	-0.188613	0.667	0.573	5.08994e-71	1	Kcnc2
5.48695e-14	-0.170612	0.667	0.703	1.40631e-09	1	Amph
0	-1.18236	0.666	0.842	0	1	Pcsk2
0	0.916923	0.665	0.556	0	1	Msi2
2.03191e-145	0.471763	0.665	0.601	5.20779e-141	1	Sclt1
0	1.67835	0.664	0.382	0	1	Nova1
7.28969e-72	0.278571	0.664	0.615	1.86835e-67	1	Ralgapa2
9.00872e-13	0.140153	0.664	0.662	2.30894e-08	1	Vsnl1
2.55667e-151	0.457092	0.662	0.591	6.55275e-147	1	Specc1
2.37393e-12	0.147068	0.662	0.667	6.08437e-08	1	Tspan7
2.55562e-31	0.161559	0.66	0.643	6.55007e-27	1	Huwe1
6.3726e-265	0.52936	0.659	0.532	1.6333e-260	1	Kcnn2
1.13072e-213	0.482594	0.659	0.535	2.89804e-209	1	Esrrg
1.55735e-90	0.331834	0.659	0.61	3.99148e-86	1	Rapgef6
7.99762e-232	-0.553627	0.659	0.774	2.04979e-227	1	Mbnl2
0	0.77845	0.658	0.499	0	1	Plcb4
1.18132e-146	0.601543	0.658	0.576	3.02772e-142	1	Cdh8
2.81151e-30	0.237861	0.658	0.637	7.20589e-26	1	Adam23
0	0.531144	0.657	0.507	0	1	Nr3c2
2.25236e-47	0.231218	0.657	0.625	5.7728e-43	1	Ksr2
7.84509e-26	-0.17251	0.657	0.703	2.0107e-21	1	Pi4ka
1.61467e-13	-0.186948	0.656	0.685	4.13839e-09	1	Aff3
0	-0.710466	0.656	0.777	0	1	Atrnl1
2.12883e-87	-0.307448	0.655	0.737	5.45618e-83	1	Grin1
0	-1.0774	0.655	0.824	0	1	Prickle2
0	1.97138	0.653	0.205	0	1	Nhs
2.73534e-33	-0.27703	0.653	0.69	7.01068e-29	1	Arl15
0	-1.05357	0.653	0.794	0	1	Mast4
2.24209e-43	0.241371	0.652	0.632	5.74649e-39	1	Gsk3b
8.37499e-112	-0.304886	0.652	0.73	2.14651e-107	1	Cntn3
0	1.68597	0.651	0.281	0	1	Rbms3
2.02521e-26	-0.194632	0.651	0.694	5.19061e-22	1	Cpe
4.08802e-57	0.294136	0.65	0.612	1.04776e-52	1	Scaper
1.39177e-25	0.12212	0.65	0.635	3.56712e-21	1	4932438A13Rik
2.39274e-67	-0.342975	0.65	0.691	6.13258e-63	1	Csmd2
0	-0.717845	0.65	0.763	0	1	Sh3gl2
3.70718e-57	0.33709	0.649	0.604	9.50151e-53	1	Gabra2
0	1.10811	0.648	0.332	0	1	Npas3
0	0.846765	0.648	0.445	0	1	Fchsd2
1.22705e-73	0.286661	0.648	0.595	3.14494e-69	1	Cacna1b
8.8434e-28	0.195382	0.648	0.637	2.26656e-23	1	Zfp280d
4.01813e-20	-0.212672	0.648	0.683	1.02985e-15	1	Eml5
0	0.954068	0.647	0.441	0	1	Syn3
0	-0.752677	0.647	0.779	0	1	Kcnj3
3.36398e-56	0.249766	0.644	0.611	8.62188e-52	1	Prrc2c
1.00138e-181	-0.458289	0.643	0.734	2.56652e-177	1	Nedd4l
1.72467e-45	0.22232	0.642	0.61	4.42032e-41	1	Kmt2a
2.61828e-24	-0.157243	0.642	0.705	6.71065e-20	1	Hnrnpu
5.77243e-112	0.436645	0.64	0.581	1.47947e-107	1	Dzip3
3.72955e-05	-0.13558	0.64	0.662	0.955884	1	Dtna
2.73819e-33	0.34644	0.639	0.641	7.01798e-29	1	Srsf7
2.80297e-18	-0.192927	0.639	0.689	7.18402e-14	1	Ambra1
2.9016e-79	-0.319284	0.639	0.712	7.4368e-75	1	Scn8a
1.20655e-248	0.543013	0.638	0.496	3.09238e-244	1	Ryr3
7.75723e-67	-0.271695	0.638	0.728	1.98818e-62	1	Son
4.58407e-217	-0.448533	0.636	0.763	1.1749e-212	1	Zfp385b
0	-0.643994	0.635	0.762	0	1	Spock1
0	1.85389	0.634	0.287	0	1	Nkain3
0	1.01889	0.634	0.469	0	1	Cntnap5b
0	0.66982	0.634	0.509	0	1	Akap9
5.34707e-10	-0.11558	0.633	0.67	1.37045e-05	1	Jakmip2
1.64833e-15	-0.137153	0.632	0.682	4.22468e-11	1	Sfpq
5.52026e-64	0.277221	0.631	0.588	1.41484e-59	1	Med12l
3.08515e-05	0.107663	0.631	0.645	0.790724	1	Phf3
0	2.71662	0.63	0.159	0	1	Zfhx3
2.28715e-102	0.446611	0.63	0.572	5.86196e-98	1	Scg5
2.70215e-32	-0.234298	0.63	0.682	6.92561e-28	1	Eif4g3
8.35068e-50	-0.313598	0.63	0.694	2.14028e-45	1	Tcf12
3.21335e-128	-0.425625	0.63	0.716	8.23582e-124	1	Myo5a
1.84459e-147	-0.471826	0.63	0.723	4.72769e-143	1	Sobp
2.26717e-267	0.635852	0.629	0.512	5.81075e-263	1	Gmds
2.10648e-36	-0.181871	0.629	0.682	5.39891e-32	1	Klhl29
1.44042e-32	0.201758	0.628	0.614	3.69178e-28	1	Pcm1
1.55502e-15	0.148686	0.628	0.625	3.98551e-11	1	Smg6
9.49332e-19	-0.14393	0.627	0.676	2.43314e-14	1	Ica1
1.20314e-134	0.276296	0.626	0.541	3.08366e-130	1	Agap1
0	1.77006	0.625	0.304	0	1	Snrpn
1.11184e-60	0.175899	0.625	0.579	2.84964e-56	1	Elmo1
4.52924e-141	-0.451495	0.625	0.714	1.16084e-136	1	Hivep3
0	-0.697716	0.625	0.836	0	1	Cacna2d1
0	1.91313	0.624	0.318	0	1	Cep112
1.30389e-176	0.345334	0.624	0.498	3.34188e-172	1	Grm1
7.86836e-30	0.186075	0.623	0.565	2.01666e-25	1	Egfem1
1.61129e-186	-0.512433	0.623	0.711	4.12973e-182	1	Fam135b
0	0.624492	0.622	0.45	0	1	Cntn6
1.90043e-75	0.335848	0.622	0.583	4.8708e-71	1	Ago3
2.50655e-31	0.230888	0.622	0.601	6.42429e-27	1	Focad
0	-1.05969	0.622	0.8	0	1	Asap1
0	-1.25157	0.621	0.801	0	1	Ext1
3.13011e-10	0.143117	0.62	0.594	8.02248e-06	1	Grm8
2.25929e-15	0.206442	0.619	0.627	5.79057e-11	1	Rmdn1
2.08501e-05	0.133973	0.619	0.638	0.534388	1	Ttc19
3.39721e-58	0.281015	0.618	0.579	8.70705e-54	1	Gprasp1
3.89924e-35	0.235134	0.618	0.595	9.99374e-31	1	Tcf20
2.12285e-16	-0.135171	0.617	0.67	5.44087e-12	1	Rbm26
2.13612e-118	-0.53946	0.616	0.67	5.47488e-114	1	Cdh10
7.34207e-175	0.540192	0.615	0.535	1.88177e-170	1	Atp1a3
6.79313e-27	-0.200516	0.615	0.671	1.74108e-22	1	Ncoa2
1.30268e-64	-0.325847	0.615	0.696	3.33877e-60	1	Fam172a
2.30196e-263	-0.752714	0.615	0.714	5.89992e-259	1	Slc2a13
1.5105e-11	0.189624	0.614	0.62	3.87142e-07	1	Mtus2
1.59084e-58	-0.255917	0.614	0.666	4.07733e-54	1	Nyap2
7.87245e-57	-0.298088	0.614	0.676	2.01771e-52	1	Mical3
5.65823e-68	-0.327196	0.614	0.689	1.45021e-63	1	Ablim1
0	-0.870207	0.613	0.744	0	1	Fut9
0.000190343	0.100606	0.612	0.621	1	1	Ncoa7
2.89791e-35	-0.295089	0.612	0.663	7.42735e-31	1	Sorbs1
9.63272e-109	-0.457976	0.611	0.694	2.46887e-104	1	Hcn1
1.49227e-239	0.494871	0.61	0.468	3.82468e-235	1	Zfp804a
0	0.802143	0.61	0.476	0	1	CT025619.1
9.41569e-10	0.111552	0.61	0.612	2.41324e-05	1	Arid4b
1.31122e-05	-0.149954	0.61	0.628	0.336065	1	Dtnb
7.66677e-131	-0.417598	0.61	0.707	1.96499e-126	1	Ppp1r12a
0	-0.721782	0.609	0.726	0	1	Gabbr2
8.11497e-24	0.177074	0.607	0.595	2.07987e-19	1	Usp9x
3.51863e-268	-0.591458	0.607	0.738	9.01826e-264	1	R3hdm2
1.80597e-32	0.222824	0.606	0.583	4.62869e-28	1	Casc4
0	2.28165	0.605	0.173	0	1	C130073E24Rik
0	1.18832	0.605	0.321	0	1	Luzp2
1.69274e-44	0.259932	0.605	0.572	4.3385e-40	1	Chd2
6.36306e-69	-0.336195	0.604	0.684	1.63085e-64	1	Arid1b
8.85987e-281	-0.711979	0.604	0.711	2.27079e-276	1	Cdh12
0	1.03366	0.603	0.335	0	1	Dner
4.17087e-288	0.782906	0.603	0.483	1.06899e-283	1	Aff2
3.99617e-20	0.149056	0.603	0.584	1.02422e-15	1	Dock7
2.35789e-10	-0.13786	0.603	0.646	6.04327e-06	1	Ash1l
2.22294e-55	-0.284331	0.603	0.675	5.69739e-51	1	Atp9b
4.94809e-07	-0.15994	0.601	0.618	0.012682	1	Ptprt
0.000772007	-0.166695	0.601	0.624	1	1	Fmnl2
7.76058e-20	0.217945	0.599	0.6	1.98904e-15	1	Ewsr1
1.70474e-19	-0.167127	0.599	0.656	4.36925e-15	1	Ankrd11
3.6834e-34	-0.334373	0.598	0.669	9.44056e-30	1	Rtn4
4.86714e-87	-0.413867	0.598	0.673	1.24745e-82	1	Scai
2.41266e-77	-0.326187	0.597	0.682	6.18364e-73	1	Vti1a
0	-1.21993	0.597	0.794	0	1	Ptk2
0	0.842864	0.596	0.408	0	1	Slc8a3
1.77756e-32	-0.22806	0.595	0.658	4.55587e-28	1	Psme4
0	0.882788	0.594	0.358	0	1	Cdh13
0.00119944	-0.116789	0.594	0.621	1	1	Gnao1
2.6114e-67	-0.301486	0.594	0.69	6.69301e-63	1	Ddx5
0	0.945581	0.593	0.396	0	1	C530008M17Rik
4.03176e-74	0.319251	0.593	0.543	1.03334e-69	1	Acaca
1.04179e-14	0.110528	0.593	0.585	2.67011e-10	1	Dnmt3a
9.44467e-36	-0.6169	0.593	0.611	2.42067e-31	1	Garnl3
5.26956e-288	-0.826836	0.593	0.71	1.35059e-283	1	Mctp1
3.61107e-122	0.520373	0.592	0.522	9.25517e-118	1	Elavl2
2.10377e-130	-0.297333	0.592	0.716	5.39197e-126	1	Gm26835
0	-1.40734	0.592	0.786	0	1	Pak7
1.65044e-45	0.315944	0.591	0.57	4.23008e-41	1	Glrb
6.05215e-08	0.116466	0.591	0.597	0.00155116	1	Papola
6.83749e-08	0.371522	0.591	0.607	0.00175245	1	Sorcs1
3.127e-38	-0.267005	0.591	0.651	8.01449e-34	1	Btbd9
2.66102e-159	-0.488007	0.591	0.708	6.82019e-155	1	Dip2b
0	-0.713051	0.591	0.727	0	1	2010111I01Rik
4.19163e-12	0.146051	0.59	0.584	1.07431e-07	1	Cmip
3.08428e-269	-0.57285	0.589	0.725	7.90502e-265	1	Celf1
2.93715e-15	0.135483	0.588	0.576	7.52791e-11	1	Jakmip1
5.97072e-19	0.150505	0.587	0.575	1.5303e-14	1	Cdk8
3.44285e-06	0.14793	0.587	0.597	0.0882403	1	Ptprs
0	0.901375	0.586	0.439	0	1	Zfp804b
1.92094e-18	0.232955	0.586	0.589	4.92338e-14	1	Ddx50
8.61657e-08	-0.105483	0.586	0.63	0.00220843	1	Abcc5
2.70496e-113	0.458487	0.585	0.52	6.93282e-109	1	Pkia
9.24305e-60	0.225489	0.585	0.54	2.36899e-55	1	Tulp4
1.49231e-72	0.30916	0.584	0.527	3.82478e-68	1	AY036118
1.07797e-21	-0.193559	0.584	0.642	2.76284e-17	1	Bcas3
3.85481e-108	-0.426887	0.584	0.66	9.87988e-104	1	Efna5
0	-0.741275	0.584	0.756	0	1	Mkl2
0	-1.23244	0.584	0.774	0	1	Pex5l
3.04746e-274	-0.585212	0.582	0.721	7.81063e-270	1	Rgs7bp
1.58223e-12	-0.149369	0.58	0.629	4.05525e-08	1	Pan3
4.43378e-35	-0.246998	0.58	0.647	1.13638e-30	1	Crebbp
0	-0.711689	0.58	0.729	0	1	Chrm3
2.08454e-128	0.501731	0.579	0.509	5.34267e-124	1	Dync2h1
2.9175e-107	0.457512	0.579	0.509	7.47756e-103	1	Chl1
6.14882e-20	-0.110075	0.578	0.527	1.57594e-15	1	Ano4
4.79828e-30	0.234651	0.578	0.533	1.2298e-25	1	Alcam
5.51791e-43	-0.295169	0.578	0.647	1.41424e-38	1	Aig1
5.03414e-114	0.430076	0.577	0.512	1.29025e-109	1	Vwa8
5.51598e-26	0.187328	0.576	0.56	1.41375e-21	1	Clasp1
1.56992e-225	-0.604253	0.576	0.697	4.02371e-221	1	Diaph2
1.02264e-31	0.253084	0.575	0.559	2.62104e-27	1	Rufy3
3.81306e-05	0.106794	0.575	0.587	0.977286	1	Pja2
0	-1.82146	0.575	0.821	0	1	Cnksr2
1.10144e-09	0.110059	0.573	0.573	2.82298e-05	1	Atxn2
0	-0.803314	0.573	0.749	0	1	Clstn2
7.08141e-30	0.195783	0.572	0.55	1.81497e-25	1	Nedd4
2.1273e-14	0.185568	0.572	0.574	5.45228e-10	1	Aplp2
1.861e-08	0.159049	0.572	0.578	0.000476975	1	Kifap3
4.54751e-122	-0.404807	0.572	0.687	1.16553e-117	1	Pten
0	-2.04616	0.572	0.728	0	1	Gm28928
1.43514e-30	0.246427	0.571	0.549	3.67826e-26	1	Atxn10
1.09395e-17	0.10905	0.571	0.559	2.80378e-13	1	Arhgef12
1.7088e-53	-0.704367	0.571	0.595	4.37965e-49	1	Hs3st4
9.77814e-18	-0.152881	0.571	0.63	2.50614e-13	1	Mark3
1.85483e-46	-0.203244	0.571	0.66	4.75394e-42	1	Calm2
0	0.632722	0.57	0.411	0	1	Olfm3
8.3076e-69	-0.233224	0.57	0.669	2.12924e-64	1	Gm26848
1.9137e-46	-0.239417	0.569	0.638	4.90482e-42	1	Slc35f4
1.98085e-112	0.445093	0.565	0.494	5.07691e-108	1	E130307A14Rik
3.7853e-11	-0.119011	0.565	0.605	9.70172e-07	1	Arfgef3
0	-0.905679	0.565	0.718	0	1	5730522E02Rik
0	-0.999629	0.564	0.76	0	1	Sipa1l1
0	0.697406	0.563	0.395	0	1	Pard3
1.2944e-11	0.138485	0.563	0.564	3.31755e-07	1	Pcca
1.01882e-27	-0.277299	0.563	0.62	2.61123e-23	1	Nfasc
4.53086e-46	0.251513	0.561	0.519	1.16126e-41	1	Nrg2
2.89836e-13	0.161354	0.561	0.56	7.42849e-09	1	Kdm4c
3.6338e-166	0.485888	0.56	0.458	9.31343e-162	1	Klhl32
8.08214e-08	0.130379	0.56	0.566	0.00207145	1	Ulk2
0.000146693	0.154536	0.56	0.578	1	1	Ccnt2
2.01912e-47	-0.25249	0.56	0.64	5.175e-43	1	Atp2a2
2.81088e-104	-0.348254	0.56	0.659	7.20427e-100	1	Vps13a
0	0.853828	0.558	0.316	0	1	Gm26905
3.06567e-29	-0.354005	0.558	0.617	7.85732e-25	1	Mef2a
1.30571e-07	0.130638	0.557	0.565	0.00334653	1	Zfp644
2.81404e-250	-0.646872	0.557	0.688	7.21238e-246	1	Arhgap32
0	-0.828912	0.557	0.705	0	1	D430041D05Rik
4.47651e-230	0.58232	0.556	0.427	1.14733e-225	1	Nav1
9.60006e-225	0.734128	0.556	0.431	2.46049e-220	1	Rtl4
5.94446e-26	0.211938	0.556	0.538	1.52357e-21	1	Npepps
1.7665e-155	-0.600433	0.556	0.663	4.52754e-151	1	A830018L16Rik
0	-1.14348	0.556	0.76	0	1	Dlg1
0	1.72064	0.555	0.248	0	1	Scn9a
3.76001e-100	-0.348729	0.555	0.66	9.63691e-96	1	Abi2
5.99669e-50	0.302032	0.554	0.518	1.53695e-45	1	Itsn1
2.95041e-09	-0.103446	0.554	0.596	7.56191e-05	1	Wdr7
1.13526e-144	-0.483992	0.554	0.65	2.90968e-140	1	Ncald
1.23643e-44	0.184271	0.553	0.503	3.16896e-40	1	Pid1
5.26539e-36	0.203018	0.553	0.505	1.34952e-31	1	Sorcs3
4.46412e-61	-0.319686	0.552	0.631	1.14415e-56	1	Gabrg2
0	1.34487	0.551	0.32	0	1	Grb10
5.63338e-157	0.670591	0.551	0.471	1.44383e-152	1	P2ry14
1.39895e-28	-0.234005	0.551	0.616	3.58551e-24	1	Zfp148
2.47807e-23	-0.22459	0.551	0.616	6.35129e-19	1	Ddx17
0	-1.10189	0.55	0.695	0	1	Cacna2d3
0	0.63356	0.549	0.285	0	1	Nxph1
9.51288e-122	0.492192	0.549	0.478	2.43815e-117	1	Nbeal1
5.59123e-69	0.307044	0.549	0.499	1.43303e-64	1	Gm38393
2.3558e-14	0.178107	0.549	0.548	6.03791e-10	1	Clk1
4.90126e-40	-0.294987	0.549	0.623	1.25619e-35	1	Ppp1r12b
5.09488e-11	-0.145878	0.548	0.599	1.30582e-06	1	Herc2
1.94636e-47	-0.291115	0.548	0.62	4.98853e-43	1	Esyt2
8.63187e-11	0.190262	0.547	0.55	2.21235e-06	1	Cdk12
2.02539e-26	-0.212418	0.547	0.61	5.19108e-22	1	Zfand3
3.30864e-57	-0.264615	0.547	0.623	8.48005e-53	1	Trank1
4.7539e-57	-0.277151	0.547	0.624	1.21842e-52	1	Stxbp5
8.40914e-39	-0.657187	0.546	0.565	2.15526e-34	1	Dlc1
4.54594e-35	0.270247	0.545	0.521	1.16512e-30	1	Cog5
0	-0.775575	0.545	0.694	0	1	Iqsec1
0	0.236695	0.544	0.252	0	1	Tshz2
1.17841e-257	0.586824	0.543	0.418	3.02025e-253	1	Ntng1
4.7675e-06	0.100825	0.543	0.549	0.122191	1	Aff4
0	1.49239	0.541	0.176	0	1	Kcnip1
3.31974e-16	-0.149865	0.541	0.593	8.5085e-12	1	Btrc
0	1.80216	0.54	0.279	0	1	Fstl5
1.60703e-256	0.978526	0.54	0.425	4.11881e-252	1	Pcdh11x
2.9676e-178	0.447407	0.54	0.427	7.60595e-174	1	Lrch1
0	-0.934838	0.54	0.694	0	1	Thrb
0	2.42865	0.539	0.208	0	1	Htr2c
1.59499e-39	0.233018	0.539	0.493	4.08795e-35	1	Magi3
0	-0.936834	0.539	0.717	0	1	Rbfox3
1.56155e-27	0.262489	0.538	0.525	4.00226e-23	1	Pnn
3.706e-258	-0.633086	0.538	0.674	9.49849e-254	1	Fam189a1
4.53151e-278	-0.714432	0.538	0.681	1.16142e-273	1	Rapgef2
9.11198e-246	0.707146	0.537	0.406	2.3354e-241	1	Zfp462
2.3871e-51	0.331329	0.537	0.502	6.11814e-47	1	Xrn1
5.0601e-24	0.246698	0.537	0.523	1.2969e-19	1	Gbf1
0	-1.00264	0.537	0.72	0	1	Trim9
0	-1.19007	0.537	0.746	0	1	Ldlrad4
1.48074e-229	0.786659	0.536	0.426	3.79512e-225	1	Stmn3
4.53209e-138	0.532988	0.536	0.448	1.16157e-133	1	Rgs17
9.74899e-37	0.268201	0.536	0.508	2.49867e-32	1	Slc25a12
1.48378e-28	0.281212	0.535	0.519	3.80293e-24	1	Ddhd2
0	0.638233	0.533	0.334	0	1	Cntnap4
4.05088e-110	0.506661	0.533	0.466	1.03824e-105	1	Copg2
5.01102e-05	0.124261	0.533	0.551	1	1	Hnrnpdl
0	1.05591	0.532	0.361	0	1	Rnpc3
3.20923e-18	0.207274	0.532	0.525	8.22524e-14	1	Nsd2
3.78756e-227	0.715757	0.531	0.419	9.70752e-223	1	Mirg
0	-0.719551	0.531	0.705	0	1	Adcy2
3.51562e-09	0.116251	0.53	0.526	9.01054e-05	1	Hectd4
3.30497e-28	-0.174992	0.53	0.598	8.47063e-24	1	Usp32
1.85107e-74	-0.3503	0.53	0.623	4.74429e-70	1	Nckap1
1.51091e-200	-0.732426	0.53	0.662	3.87245e-196	1	Tbc1d5
0	1.10617	0.529	0.347	0	1	Amy1
1.62452e-10	-0.146247	0.529	0.477	4.16365e-06	1	Rcan2
3.43872e-281	-0.567113	0.529	0.702	8.81344e-277	1	C130071C03Rik
2.5118e-301	-0.711986	0.528	0.684	6.43774e-297	1	Rap1gds1
0	-0.762	0.528	0.697	0	1	Apba2
4.01683e-106	0.514549	0.527	0.461	1.02951e-101	1	Sec24b
6.92818e-40	0.261603	0.527	0.475	1.77569e-35	1	Ptchd4
1.10478e-35	0.269446	0.527	0.494	2.83155e-31	1	Carmil1
7.35725e-40	0.270984	0.527	0.498	1.88566e-35	1	Srrm1
2.03953e-18	0.176936	0.527	0.516	5.22732e-14	1	Cdkal1
2.34005e-11	0.135239	0.527	0.521	5.99754e-07	1	Mast2
0.000195873	0.145855	0.527	0.542	1	1	Rsrc1
2.47859e-217	-0.617278	0.527	0.65	6.35262e-213	1	Rgs6
1.31962e-273	-0.565433	0.527	0.696	3.38219e-269	1	Atp2c1
0	-2.29106	0.527	0.86	0	1	Mef2c
5.76822e-07	-0.140579	0.526	0.518	0.0147839	1	Fnbp1
7.57866e-46	-0.24998	0.526	0.594	1.94241e-41	1	9530059O14Rik
0	-0.708843	0.526	0.682	0	1	Rock2
3.48109e-09	0.171674	0.524	0.525	8.92203e-05	1	Tcaf1
9.87553e-08	0.101067	0.524	0.527	0.0025311	1	Glg1
3.33581e-08	-0.118532	0.524	0.566	0.000854968	1	Csnk1g1
5.07541e-258	0.820629	0.523	0.387	1.30083e-253	1	Gm15398
2.64749e-115	0.524474	0.523	0.434	6.78551e-111	1	Sdk1
1.17196e-31	0.253444	0.523	0.494	3.00374e-27	1	Hmgcll1
9.39557e-17	0.196946	0.523	0.514	2.40808e-12	1	Senp7
2.75007e-238	-0.592676	0.523	0.666	7.04842e-234	1	Dnajc1
0	-0.766065	0.523	0.706	0	1	Chn1
0	-1.30718	0.523	0.74	0	1	Chsy3
0	-1.68495	0.523	0.77	0	1	Khdrbs3
3.64816e-137	0.59617	0.522	0.442	9.35024e-133	1	Stmn2
8.96872e-13	0.129342	0.522	0.509	2.29868e-08	1	Dennd1b
6.41924e-26	-0.188126	0.522	0.587	1.64525e-21	1	Dis3l2
9.38106e-79	-0.381035	0.521	0.607	2.40436e-74	1	Farp1
8.27087e-18	0.218961	0.52	0.516	2.11982e-13	1	Paip2
9.86318e-183	-0.670513	0.52	0.645	2.52793e-178	1	Igf1r
0	-1.25236	0.52	0.747	0	1	Nlk
2.09024e-267	0.787093	0.519	0.379	5.35728e-263	1	Pcdh17
9.37162e-175	0.486648	0.519	0.382	2.40195e-170	1	Thsd7b
1.12577e-68	0.469015	0.519	0.473	2.88534e-64	1	Scn3a
1.19755e-15	0.231016	0.519	0.515	3.06932e-11	1	Rufy2
6.12872e-65	-0.381857	0.519	0.588	1.57079e-60	1	Rimbp2
9.01667e-60	-0.281493	0.519	0.607	2.31097e-55	1	Pacsin1
1.64668e-127	-0.564158	0.519	0.611	4.22043e-123	1	Pde8b
1.18026e-273	0.676033	0.518	0.367	3.02502e-269	1	Tmem117
9.86166e-258	0.843727	0.518	0.403	2.52754e-253	1	Bend6
5.18548e-13	0.112844	0.518	0.51	1.32904e-08	1	Hook3
6.01393e-18	0.253646	0.518	0.512	1.54137e-13	1	Abhd18
9.63061e-36	0.251951	0.517	0.469	2.46833e-31	1	Lcorl
1.15667e-84	-0.362331	0.517	0.619	2.96453e-80	1	Spire1
1.30301e-210	0.677938	0.516	0.404	3.33962e-206	1	Slco3a1
2.1438e-59	-0.407368	0.516	0.591	5.49456e-55	1	Ptpn4
8.54524e-256	-0.740148	0.516	0.655	2.19014e-251	1	Zmat4
1.08119e-26	0.213656	0.515	0.497	2.77109e-22	1	Dpysl2
5.09012e-15	0.182689	0.515	0.499	1.3046e-10	1	Uggt2
1.0648e-99	-0.429599	0.515	0.596	2.72907e-95	1	Rasgef1b
3.58681e-184	0.736774	0.514	0.414	9.19298e-180	1	3110021N24Rik
1.28296e-43	0.219904	0.514	0.475	3.28822e-39	1	Ppp2r3a
1.54643e-70	-0.462122	0.514	0.576	3.96351e-66	1	Fhod3
0	-2.06691	0.514	0.911	0	1	Tcf4
0	1.25824	0.513	0.282	0	1	Gm13629
0	0.623769	0.513	0.311	0	1	Grik1
8.85719e-256	0.786384	0.513	0.382	2.2701e-251	1	Hs3st5
2.13665e-129	0.582786	0.513	0.436	5.47623e-125	1	Tmx4
1.65138e-43	0.342831	0.513	0.482	4.23248e-39	1	Rnf157
3.14361e-06	0.138651	0.513	0.521	0.0805708	1	Ehmt1
3.65304e-37	0.326065	0.512	0.485	9.36274e-33	1	Elavl4
9.80643e-12	0.177467	0.512	0.502	2.51339e-07	1	Arhgap44
5.20512e-35	-0.20962	0.512	0.588	1.33407e-30	1	Rb1cc1
1.57776e-11	-0.471738	0.511	0.513	4.04379e-07	1	Cux1
5.77321e-48	-0.260387	0.511	0.591	1.47967e-43	1	Dmxl2
6.48487e-19	0.190328	0.51	0.496	1.66207e-14	1	Nt5c2
6.15089e-05	0.169811	0.51	0.525	1	1	Hdgfl3
0	-0.754779	0.51	0.679	0	1	Gtdc1
0	-0.850389	0.51	0.688	0	1	Prkca
0	1.07653	0.509	0.342	0	1	Gap43
0	0.951787	0.509	0.344	0	1	Parp8
1.01747e-05	0.143142	0.509	0.517	0.260779	1	Cnot2
1.83717e-262	0.754988	0.507	0.37	4.70868e-258	1	Ephb1
1.56814e-17	0.212454	0.507	0.496	4.01915e-13	1	Vps13d
0	-0.923056	0.507	0.719	0	1	Psd3
3.73689e-14	-0.27243	0.506	0.529	9.57766e-10	1	Ldb2
3.25898e-16	-0.247201	0.506	0.563	8.35276e-12	1	Wnk1
3.91365e-17	-0.108989	0.506	0.57	1.00307e-12	1	Cstf3
1.60226e-50	-0.260356	0.506	0.586	4.10659e-46	1	Fnbp1l
5.25035e-138	-0.480517	0.506	0.624	1.34567e-133	1	Arhgef9
2.88351e-31	0.252906	0.505	0.476	7.39044e-27	1	Camkmt
4.78614e-41	0.294271	0.504	0.471	1.22669e-36	1	Xpr1
3.03303e-130	-0.422892	0.504	0.629	7.77365e-126	1	Csnk1a1
4.8436e-63	-0.31542	0.503	0.584	1.24141e-58	1	Rnf150
1.3904e-53	0.359299	0.502	0.457	3.56359e-49	1	Zfp704
6.48832e-79	-0.343702	0.502	0.602	1.66296e-74	1	Dennd4a
9.0574e-06	0.105464	0.5	0.507	0.232141	1	Zfp292
0.00597504	0.114944	0.5	0.512	1	1	Arid5b
8.98718e-26	-0.20532	0.5	0.562	2.30341e-21	1	Stk39
5.18473e-39	-0.21558	0.5	0.571	1.32885e-34	1	Tusc3
0	-1.37775	0.5	0.773	0	1	Camk2a
2.04076e-24	0.259447	0.499	0.484	5.23046e-20	1	Asb3
8.33246e-42	-0.647725	0.499	0.565	2.13561e-37	1	Phlpp1
0	1.45617	0.498	0.191	0	1	Grin3a
0	2.51433	0.497	0.115	0	1	4930555F03Rik
3.00965e-26	0.239597	0.497	0.474	7.71374e-22	1	Kif1a
6.7522e-108	-0.412758	0.497	0.609	1.73059e-103	1	Kat6b
7.69323e-23	0.230585	0.496	0.477	1.97178e-18	1	Helz
2.65593e-06	0.160954	0.496	0.499	0.0680714	1	Pacs1
5.96284e-231	-0.711171	0.496	0.631	1.52828e-226	1	Plcl2
6.5375e-229	-0.538866	0.496	0.644	1.67556e-224	1	Syt16
0	-1.47302	0.496	0.777	0	1	Tspan5
3.35675e-39	0.335575	0.495	0.466	8.60334e-35	1	Tpr
3.82523e-77	0.386156	0.494	0.432	9.80408e-73	1	Acyp2
1.3621e-56	0.422215	0.494	0.458	3.49105e-52	1	Thoc1
2.20503e-19	0.246482	0.494	0.483	5.6515e-15	1	Myef2
1.2699e-11	-0.119688	0.494	0.544	3.25475e-07	1	Srrm3
9.46102e-35	-0.254974	0.494	0.567	2.42486e-30	1	Gramd1b
1.96046e-63	0.469332	0.493	0.448	5.02467e-59	1	Slc12a5
1.53778e-19	0.245501	0.493	0.482	3.94133e-15	1	Paxbp1
4.39164e-05	0.237471	0.493	0.514	1	1	Dnaja2
1.35623e-10	0.21271	0.492	0.492	3.47602e-06	1	U2surp
9.18637e-13	-0.147714	0.492	0.545	2.35447e-08	1	Mbtd1
4.5047e-32	-0.302077	0.492	0.555	1.15456e-27	1	Ankrd28
2.17371e-30	-0.224383	0.492	0.562	5.57121e-26	1	Tom1l2
1.0878e-165	0.678925	0.491	0.398	2.78803e-161	1	Dzank1
1.56034e-102	0.563434	0.491	0.427	3.99915e-98	1	Zfp398
4.10227e-15	0.224812	0.491	0.482	1.05141e-10	1	Htt
1.02994e-198	0.245761	0.49	0.335	2.63973e-194	1	Thsd7a
0	0.873839	0.49	0.338	0	1	Hs6st2
0	0.958286	0.49	0.349	0	1	Zcchc18
1.69122e-62	0.394422	0.49	0.444	4.3346e-58	1	Tango2
1.31339e-23	0.248973	0.49	0.47	3.36621e-19	1	Cul1
6.85345e-21	0.191803	0.49	0.471	1.75654e-16	1	Atad2b
1.80009e-149	-0.44148	0.49	0.621	4.61364e-145	1	Reps2
9.41326e-13	0.245815	0.489	0.492	2.41262e-08	1	Golgb1
0.00017654	-0.135723	0.489	0.509	1	1	Mgat5
8.14788e-67	-0.326822	0.489	0.582	2.0883e-62	1	Arhgap21
6.18698e-23	0.289498	0.488	0.466	1.58572e-18	1	Ptprr
3.52614e-16	-0.165743	0.488	0.544	9.0375e-12	1	Mprip
1.88239e-43	0.372345	0.487	0.456	4.82458e-39	1	Ddx24
7.66108e-06	0.128351	0.487	0.498	0.196354	1	Cdc42
4.62672e-204	0.615864	0.486	0.366	1.18583e-199	1	Dclk2
1.25314e-69	0.361024	0.486	0.431	3.2118e-65	1	Ctif
1.46686e-25	0.267004	0.486	0.467	3.75956e-21	1	Sacm1l
2.138e-292	0.713831	0.485	0.338	5.47969e-288	1	Palm2
1.21114e-66	0.435812	0.485	0.435	3.10416e-62	1	Stk38
3.84265e-36	0.248645	0.485	0.451	9.84871e-32	1	Cep170
1.70429e-35	0.414753	0.485	0.461	4.3681e-31	1	Gm26733
2.32506e-12	0.193293	0.485	0.48	5.95913e-08	1	Kdm2a
9.36303e-19	-0.119274	0.485	0.546	2.39975e-14	1	Gm40841
5.44859e-55	-0.294359	0.485	0.565	1.39647e-50	1	Raph1
0	1.11805	0.484	0.305	0	1	Lin28b
4.61405e-51	0.347976	0.483	0.443	1.18258e-46	1	Tial1
3.5868e-34	0.210887	0.483	0.447	9.19296e-30	1	Snx29
6.35019e-09	0.158413	0.483	0.482	0.000162755	1	Acbd6
3.27709e-29	-0.250495	0.483	0.553	8.39917e-25	1	Atrn
4.60883e-65	-0.394999	0.483	0.565	1.18124e-60	1	Ppm1h
6.92953e-35	0.338836	0.482	0.455	1.77604e-30	1	Nfx1
3.00473e-27	0.278917	0.482	0.456	7.70112e-23	1	Cyld
7.18514e-24	0.236508	0.482	0.462	1.84155e-19	1	Usp47
1.55652e-50	-0.299996	0.482	0.566	3.98936e-46	1	Far1
0	-1.25646	0.482	0.697	0	1	Kcnt2
7.7252e-99	0.531647	0.481	0.411	1.97997e-94	1	Dtd1
5.6005e-62	-0.378452	0.481	0.57	1.43541e-57	1	Btaf1
4.94384e-183	-0.61771	0.481	0.611	1.26711e-178	1	Ttc7b
0	-1.20848	0.481	0.724	0	1	Nell2
3.64677e-12	0.191001	0.479	0.471	9.34666e-08	1	Tasp1
0.000268414	0.101234	0.479	0.488	1	1	Fxr1
3.27002e-253	0.844923	0.478	0.343	8.38106e-249	1	Gm26691
1.45603e-19	0.242073	0.478	0.463	3.73181e-15	1	Vezt
8.96826e-16	0.226055	0.478	0.469	2.29856e-11	1	Ttc17
0	1.18078	0.477	0.308	0	1	Tro
4.77749e-39	-0.454225	0.477	0.519	1.22447e-34	1	Prr16
0	-0.860856	0.477	0.664	0	1	Ppm1l
2.78194e-51	0.425962	0.476	0.437	7.13012e-47	1	Fndc3a
5.4012e-09	0.241613	0.476	0.479	0.000138433	1	Acp1
9.05482e-07	0.1674	0.476	0.486	0.0232075	1	Psma3
6.49257e-18	-0.22321	0.476	0.545	1.66405e-13	1	Calm1
5.93431e-254	0.775373	0.475	0.346	1.52096e-249	1	Tnrc6a
5.75879e-26	0.258906	0.475	0.45	1.47598e-21	1	Itfg1
2.74659e-08	0.197532	0.475	0.477	0.000703951	1	Dnm1l
5.9455e-26	-0.169456	0.475	0.549	1.52383e-21	1	Sf3b1
9.48738e-99	-0.614074	0.475	0.558	2.43162e-94	1	Slc9a9
4.72152e-30	0.267832	0.474	0.449	1.21012e-25	1	Ndufs4
0	1.02656	0.473	0.292	0	1	Samd4
9.15976e-72	0.483925	0.473	0.416	2.34765e-67	1	Atp5o
0.00386916	-0.207625	0.473	0.503	1	1	Mbnl1
8.5769e-13	-0.108752	0.473	0.521	2.19826e-08	1	Lin7a
6.61834e-17	-0.145087	0.473	0.532	1.69628e-12	1	2310035C23Rik
0	-0.941561	0.473	0.67	0	1	Cdh11
0	1.47059	0.472	0.227	0	1	Ank1
1.20406e-34	0.362021	0.472	0.447	3.08601e-30	1	Map7d2
1.03889e-17	0.225551	0.472	0.459	2.66268e-13	1	Zfp609
8.69732e-213	0.820622	0.471	0.356	2.22912e-208	1	Tecr
3.4579e-24	0.244255	0.471	0.451	8.86261e-20	1	Fam13b
9.21292e-14	0.183188	0.471	0.461	2.36127e-09	1	Xpo7
1.16995e-16	-0.112231	0.471	0.531	2.99858e-12	1	Psmd14
4.71419e-230	-0.613734	0.471	0.625	1.20825e-225	1	Cers6
0	-1.70822	0.471	0.793	0	1	Gpm6b
4.43117e-39	0.354465	0.47	0.439	1.13571e-34	1	Pspc1
4.23658e-06	0.144843	0.47	0.477	0.108584	1	Zdhhc17
1.04676e-14	-0.112421	0.47	0.527	2.68284e-10	1	Nsmce2
7.19836e-53	-0.27953	0.47	0.557	1.84494e-48	1	Map4k3
0	2.35384	0.469	0.156	0	1	Pdcd7
0	1.92855	0.469	0.185	0	1	Kif26b
0	1.40801	0.469	0.212	0	1	Ttc28
3.30081e-57	0.367282	0.469	0.417	8.45999e-53	1	Epb41l1
1.9933e-28	0.416163	0.469	0.45	5.10883e-24	1	Slit2
5.45075e-21	0.224147	0.469	0.451	1.39703e-16	1	Nek1
1.77006e-10	0.206396	0.468	0.463	4.53666e-06	1	1700025G04Rik
9.86868e-08	0.147653	0.468	0.469	0.00252934	1	Klhl7
1.53145e-13	-0.141887	0.468	0.521	3.92511e-09	1	Neo1
2.18736e-107	-0.639121	0.468	0.549	5.60621e-103	1	Me3
0	-0.988444	0.468	0.67	0	1	Ptprj
0	0.264371	0.467	0.257	0	1	Dock10
0	0.520083	0.467	0.294	0	1	Adarb2
9.95221e-37	0.303083	0.467	0.435	2.55075e-32	1	Cep350
2.49817e-11	0.185066	0.467	0.461	6.40281e-07	1	Ube2h
3.96573e-08	0.17868	0.467	0.463	0.00101642	1	Ppp1r13b
5.13905e-32	0.300728	0.466	0.439	1.31714e-27	1	Lrrc49
2.60115e-15	0.273965	0.466	0.459	6.66674e-11	1	Chfr
3.88047e-08	0.188006	0.466	0.467	0.000994564	1	Rbm33
2.63867e-16	-0.191989	0.466	0.522	6.7629e-12	1	Fars2
1.49555e-103	-0.388621	0.466	0.573	3.83309e-99	1	Epha7
0	1.07186	0.465	0.324	0	1	Ly6h
1.152e-38	0.304066	0.465	0.427	2.95257e-34	1	Psap
3.39771e-26	0.25063	0.465	0.438	8.70834e-22	1	Gm35188
2.01496e-10	0.151137	0.465	0.459	5.16435e-06	1	Ppp6r3
9.39242e-05	0.139303	0.465	0.475	1	1	Zfp445
0	1.94659	0.464	0.203	0	1	Zfhx4
9.80592e-79	0.480837	0.464	0.405	2.51326e-74	1	Lmbr1
4.2414e-08	0.183005	0.464	0.461	0.00108707	1	Tln2
4.51776e-41	-0.225574	0.463	0.539	1.1579e-36	1	Miat
3.53392e-110	-0.422568	0.463	0.57	9.05745e-106	1	Shank2
1.91474e-154	-0.587081	0.463	0.589	4.90748e-150	1	Dcaf6
3.27334e-269	0.842153	0.462	0.329	8.38956e-265	1	Wsb1
6.4828e-151	0.568443	0.462	0.363	1.66154e-146	1	Fam19a5
5.69705e-56	0.416584	0.462	0.417	1.46015e-51	1	Mat2a
1.68848e-14	-0.106972	0.462	0.522	4.32758e-10	1	Csnk1g3
9.72908e-91	-0.502366	0.462	0.573	2.49356e-86	1	Vmp1
5.26594e-40	0.34643	0.461	0.428	1.34966e-35	1	Tnks
8.63443e-30	0.37985	0.461	0.435	2.213e-25	1	Gm26904
2.49892e-16	0.223195	0.461	0.451	6.40472e-12	1	Rundc3b
6.4602e-10	0.145615	0.461	0.456	1.65575e-05	1	Dopey1
1.19285e-06	0.137071	0.461	0.463	0.0305728	1	Syt11
4.28036e-07	0.204621	0.461	0.465	0.0109706	1	Cbfa2t2
4.08866e-07	-0.184427	0.461	0.493	0.0104792	1	Pigk
0	0.957824	0.46	0.311	0	1	Traf3
8.71895e-31	0.295449	0.46	0.432	2.23467e-26	1	Mdm4
1.78715e-20	0.183228	0.46	0.439	4.58046e-16	1	Lrch3
5.07567e-05	0.108761	0.46	0.467	1	1	Kif2a
2.55268e-13	-0.126318	0.46	0.509	6.54253e-09	1	Cop1
9.30929e-95	-0.421108	0.46	0.565	2.38597e-90	1	Cpeb4
2.33295e-169	-0.57668	0.46	0.588	5.97934e-165	1	Man1a2
0	-1.36168	0.46	0.643	0	1	Pde1a
9.46199e-16	0.213701	0.459	0.45	2.42511e-11	1	Ogdh
3.38403e-96	-0.419274	0.459	0.564	8.67326e-92	1	Hs2st1
0	1.59442	0.457	0.215	0	1	Kctd8
2.29506e-142	0.589361	0.457	0.366	5.88224e-138	1	Supt3
2.434e-23	0.242956	0.457	0.433	6.23835e-19	1	Sh3kbp1
0.000466374	0.113721	0.457	0.464	1	1	Zzef1
5.61693e-106	-0.438042	0.457	0.572	1.43962e-101	1	Pcmtd1
1.77389e-79	0.492806	0.456	0.395	4.54648e-75	1	Evl
2.8964e-38	0.488863	0.456	0.427	7.42346e-34	1	Gm32250
8.65077e-15	0.118608	0.456	0.44	2.21719e-10	1	Nbas
1.05945e-05	0.143329	0.456	0.461	0.271537	1	Ralgapb
0.00037413	0.119637	0.456	0.467	1	1	Rev1
7.80036e-36	-0.292842	0.456	0.524	1.99923e-31	1	Bach2
1.56755e-79	-0.363891	0.456	0.559	4.01763e-75	1	Mapk1
0	0.886191	0.455	0.222	0	1	Pbx3
9.1731e-105	0.632867	0.455	0.387	2.35106e-100	1	A330102I10Rik
3.28916e-19	0.232862	0.455	0.439	8.43013e-15	1	Btbd7
1.25654e-18	0.335258	0.455	0.446	3.22051e-14	1	Mir124-2hg
7.29938e-66	-0.313527	0.455	0.548	1.87083e-61	1	Tnpo1
0	-0.954763	0.455	0.688	0	1	Tmem132b
2.38435e-244	0.95703	0.454	0.333	6.1111e-240	1	Nap1l5
5.76817e-109	0.361959	0.454	0.363	1.47838e-104	1	Gab2
1.79069e-31	0.292447	0.454	0.422	4.58953e-27	1	Arhgef11
6.6553e-21	0.297967	0.454	0.441	1.70575e-16	1	Gmcl1
9.98174e-12	0.168903	0.454	0.446	2.55832e-07	1	AW554918
3.30667e-19	-0.148639	0.454	0.514	8.475e-15	1	Atp11b
2.61626e-41	-0.143263	0.454	0.545	6.70548e-37	1	Gabra1
0	-1.19769	0.454	0.683	0	1	Grm3
7.58952e-58	0.409297	0.453	0.403	1.94519e-53	1	Setx
3.22789e-11	-0.121906	0.453	0.503	8.27309e-07	1	Synj1
0	-1.1529	0.453	0.655	0	1	Camk4
1.34201e-129	0.655045	0.452	0.369	3.43956e-125	1	Stx16
1.64221e-22	-0.25852	0.452	0.502	4.20897e-18	1	Smarca2
3.04032e-103	0.497535	0.451	0.373	7.79234e-99	1	Epb41
4.65167e-54	0.442152	0.451	0.407	1.19222e-49	1	Pdzd4
7.43471e-28	0.28177	0.451	0.421	1.90552e-23	1	Flnb
1.76692e-21	-0.135707	0.451	0.516	4.52863e-17	1	Mapk8
1.19438e-36	0.358137	0.45	0.415	3.0612e-32	1	Pds5b
3.59754e-42	-0.229415	0.45	0.532	9.22051e-38	1	Uvrag
0	1.82217	0.449	0.175	0	1	Gm45846
2.37899e-133	-0.437242	0.449	0.581	6.09736e-129	1	Rnf169
1.25129e-31	0.398477	0.448	0.418	3.20705e-27	1	Rbms1
4.79226e-26	0.32775	0.448	0.429	1.22826e-21	1	Pura
0	-0.992989	0.448	0.661	0	1	Acap2
6.98511e-58	0.421619	0.447	0.402	1.79028e-53	1	Apex2
1.7246e-24	0.281298	0.447	0.425	4.42014e-20	1	Trip11
3.80268e-13	0.197719	0.447	0.433	9.74626e-09	1	Gpr137c
7.43361e-07	0.153708	0.445	0.445	0.0190523	1	Chm
0.000124249	0.114138	0.445	0.452	1	1	Cwc27
6.08383e-31	-0.26007	0.445	0.511	1.55929e-26	1	Arnt2
2.95911e-87	-0.379535	0.445	0.548	7.58421e-83	1	Add2
0	1.22026	0.444	0.264	0	1	Gm45881
3.81695e-146	0.717682	0.444	0.353	9.78283e-142	1	Nexmif
1.82074e-15	0.219196	0.444	0.427	4.66655e-11	1	Plekha6
1.81704e-14	-0.13722	0.444	0.498	4.65708e-10	1	Dym
1.50706e-49	0.421482	0.443	0.401	3.86259e-45	1	Usp45
4.98386e-18	0.319473	0.443	0.434	1.27736e-13	1	Psmc6
0.000153201	0.147706	0.443	0.452	1	1	Pcbp2
7.90376e-05	0.215864	0.443	0.457	1	1	Dhx30
0	1.57039	0.442	0.244	0	1	Cdh4
3.24964e-132	0.66003	0.442	0.355	8.32882e-128	1	Gabra3
1.52265e-50	0.163545	0.442	0.37	3.90256e-46	1	Grik4
5.85279e-46	0.31962	0.442	0.397	1.50007e-41	1	Wwp1
2.80589e-06	0.115927	0.442	0.442	0.0719151	1	Usp24
9.58247e-37	-0.264068	0.442	0.516	2.45599e-32	1	Mib1
5.65206e-07	0.155791	0.441	0.442	0.0144862	1	Zfp207
1.15914e-07	0.187993	0.441	0.443	0.00297087	1	Ppp6r2
6.93478e-46	0.379606	0.44	0.398	1.77738e-41	1	Ralgps2
2.1227e-29	0.28148	0.44	0.409	5.44049e-25	1	9330182L06Rik
6.0256e-08	-0.125473	0.44	0.482	0.00154436	1	Jarid2
3.60824e-22	-0.135305	0.44	0.511	9.24793e-18	1	Fbxl5
6.9693e-57	0.464563	0.439	0.392	1.78623e-52	1	Atp5a1
2.35584e-73	-0.372051	0.439	0.536	6.03802e-69	1	Zfp407
1.63739e-12	0.199841	0.438	0.43	4.19663e-08	1	Dync1h1
0.000178776	0.145142	0.438	0.446	1	1	Rps6kb1
2.72111e-11	-0.104215	0.438	0.483	6.9742e-07	1	Syt14
1.64823e-09	-0.109783	0.438	0.485	4.22442e-05	1	Atxn7l1
0	1.86896	0.437	0.169	0	1	Unc13c
4.60874e-16	0.288003	0.437	0.426	1.18122e-11	1	Armc9
2.0105e-05	0.172343	0.437	0.44	0.515291	1	Akap11
0.000849378	0.144364	0.437	0.444	1	1	Hnrnpr
5.24082e-22	-0.477078	0.437	0.472	1.34322e-17	1	Myo16
1.99205e-26	-0.197892	0.437	0.505	5.10563e-22	1	Eml4
0	-1.08779	0.437	0.624	0	1	2025-09-07
2.19168e-16	-0.160425	0.436	0.496	5.61727e-12	1	Vps41
6.86919e-43	-0.235003	0.436	0.521	1.76057e-38	1	Gatad2b
2.29355e-123	-0.42344	0.436	0.564	5.87838e-119	1	Srrm4
8.75884e-160	-0.537755	0.436	0.568	2.24489e-155	1	Cyfip2
6.72186e-146	0.471086	0.435	0.325	1.72281e-141	1	Zfp608
3.68701e-130	0.63754	0.435	0.348	9.4498e-126	1	Epb41l4b
3.47921e-28	0.328955	0.435	0.408	8.9172e-24	1	Luzp1
9.21277e-20	0.286421	0.435	0.42	2.36123e-15	1	Immp1l
6.72751e-116	0.642666	0.434	0.354	1.72426e-111	1	Slc22a17
3.12834e-68	0.516402	0.434	0.381	8.01793e-64	1	Acat1
8.83668e-15	0.252699	0.434	0.422	2.26484e-10	1	Thada
5.14715e-09	0.197591	0.434	0.43	0.000131922	1	Ccar1
0.000108672	0.21372	0.434	0.443	1	1	Trim37
4.05701e-119	-0.416026	0.434	0.558	1.03981e-114	1	Ranbp9
3.84945e-208	-0.609809	0.434	0.584	9.86613e-204	1	Plxna2
1.99851e-272	-0.632922	0.434	0.61	5.12218e-268	1	Dgkh
0	1.85668	0.433	0.168	0	1	Arhgap18
7.38639e-14	0.10886	0.433	0.42	1.89313e-09	1	Ophn1
2.66379e-11	0.210581	0.433	0.428	6.82729e-07	1	Pkd1
4.63071e-180	-0.666831	0.433	0.564	1.18685e-175	1	Adcy9
0	1.37761	0.432	0.235	0	1	Tmem130
8.20855e-45	0.398175	0.432	0.393	2.10385e-40	1	Slc25a3
9.65697e-27	0.292061	0.432	0.403	2.47508e-22	1	Nrxn2
6.96414e-37	-0.222187	0.432	0.508	1.78491e-32	1	Syn1
1.37479e-82	-0.655542	0.432	0.514	3.52358e-78	1	Trps1
0	1.39597	0.431	0.133	0	1	Btbd11
0	1.67179	0.431	0.162	0	1	Alk
9.52407e-22	0.347433	0.431	0.415	2.44102e-17	1	Phlpp2
3.58611e-21	0.382831	0.431	0.417	9.1912e-17	1	Srsf10
1.48837e-06	0.212103	0.431	0.434	0.0381469	1	Drg1
2.29637e-21	-0.139545	0.431	0.495	5.88559e-17	1	Pias1
3.67357e-33	-0.288898	0.431	0.502	9.41536e-29	1	Fryl
2.32846e-167	-0.565082	0.431	0.568	5.96784e-163	1	Med13l
1.40443e-213	-0.708874	0.431	0.584	3.59956e-209	1	Slc44a1
0	-1.03399	0.431	0.615	0	1	Rapgef5
0	-0.901737	0.431	0.626	0	1	Flrt2
2.05208e-289	0.925043	0.43	0.288	5.25947e-285	1	Nipal2
1.05033e-117	0.585894	0.43	0.34	2.692e-113	1	Samd5
7.44646e-46	-0.261354	0.43	0.513	1.90853e-41	1	Pfkp
3.91098e-247	0.721304	0.429	0.295	1.00238e-242	1	Gnal
2.73653e-91	0.548419	0.429	0.361	7.01373e-87	1	Slc9a7
3.63382e-21	0.265385	0.429	0.41	9.31349e-17	1	Usp33
1.08893e-09	0.21026	0.429	0.425	2.79093e-05	1	Sec61a2
1.18108e-07	0.202857	0.429	0.428	0.00302711	1	Atp9a
1.47657e-13	-0.105858	0.429	0.482	3.78446e-09	1	Rnf130
2.60623e-28	-0.238291	0.429	0.498	6.67978e-24	1	Snd1
0	2.38023	0.428	0.106	0	1	Cacna2d2
1.31643e-252	0.680463	0.428	0.278	3.37401e-248	1	Plcxd3
3.6556e-22	0.342603	0.428	0.413	9.36931e-18	1	Hnrnph3
6.03542e-59	-0.354894	0.428	0.505	1.54688e-54	1	Tmtc1
1.13874e-141	-0.569367	0.428	0.551	2.9186e-137	1	Herc3
2.39889e-16	0.308866	0.427	0.416	6.14837e-12	1	Larp1
0.00598103	0.127544	0.427	0.439	1	1	Map3k2
1.70304e-24	-0.172437	0.427	0.496	4.3649e-20	1	Nr2c2
4.29527e-34	-0.226632	0.427	0.504	1.10088e-29	1	Ranbp2
2.25042e-59	-0.274293	0.427	0.522	5.76782e-55	1	Clstn1
6.35479e-100	-0.35149	0.427	0.548	1.62873e-95	1	Plppr4
5.10819e-61	0.496307	0.426	0.376	1.30923e-56	1	Cers4
5.61598e-06	0.148118	0.426	0.428	0.143938	1	Dhx36
1.9061e-26	-0.209565	0.426	0.495	4.88533e-22	1	Fnip1
0.00107656	0.167948	0.425	0.435	1	1	Btbd1
1.03479e-27	-0.241553	0.425	0.491	2.65217e-23	1	Med13
5.97237e-174	0.752279	0.424	0.322	1.53072e-169	1	Acadsb
9.60529e-17	0.305358	0.424	0.412	2.46184e-12	1	Sumo1
6.41808e-31	-0.201888	0.424	0.498	1.64495e-26	1	Sdccag8
3.0447e-96	-0.552452	0.424	0.527	7.80356e-92	1	Lpgat1
1.86312e-27	0.319208	0.423	0.397	4.77517e-23	1	Acer3
2.15629e-19	0.272068	0.423	0.407	5.52656e-15	1	Adar
1.69428e-09	0.218555	0.423	0.418	4.34243e-05	1	Ttc8
5.51511e-31	-0.168297	0.423	0.498	1.41352e-26	1	Pcnx2
2.94795e-213	-0.661706	0.423	0.574	7.55559e-209	1	Osbpl8
3.00641e-08	0.186147	0.422	0.421	0.000770544	1	Tnks2
1.07066e-11	-0.138763	0.422	0.47	2.74411e-07	1	Adarb1
8.8914e-249	-0.714861	0.422	0.585	2.27887e-244	1	Ank
0.00237529	0.146601	0.421	0.432	1	1	0610010F05Rik
0.00942464	0.113698	0.421	0.432	1	1	Desi2
0	-1.3157	0.421	0.681	0	1	Foxp1
2.43358e-69	0.523604	0.42	0.365	6.23726e-65	1	Cep70
0.000712622	0.128629	0.42	0.428	1	1	Ep400
0.00121791	-0.123452	0.42	0.455	1	1	Map4
5.00833e-97	-0.498615	0.42	0.531	1.28364e-92	1	Ttll7
1.55718e-70	0.468169	0.419	0.362	3.99106e-66	1	Bckdhb
4.48819e-39	0.420565	0.419	0.386	1.15032e-34	1	Gm9801
6.60748e-20	0.266705	0.419	0.399	1.6935e-15	1	2610037D02Rik
1.27467e-12	0.227043	0.419	0.407	3.26698e-08	1	Ubr1
1.65784e-40	-0.245194	0.419	0.504	4.24904e-36	1	Ndfip2
0	0.330316	0.418	0.195	0	1	Gm26883
0	1.5121	0.418	0.215	0	1	Pcsk1n
4.82109e-08	0.243459	0.418	0.424	0.00123565	1	Snph
0.00845109	0.108169	0.418	0.428	1	1	Uri1
5.82858e-61	-0.265285	0.418	0.514	1.49386e-56	1	Dapk1
1.56883e-97	-0.36013	0.418	0.536	4.02091e-93	1	Ndrg3
0	1.21513	0.417	0.2	0	1	Mtss1
2.18094e-111	0.609978	0.417	0.337	5.58976e-107	1	Frmd3
9.29216e-12	0.229248	0.417	0.409	2.38158e-07	1	Uhrf2
4.38718e-08	0.193639	0.417	0.416	0.00112443	1	Ddhd1
1.35233e-38	-0.227355	0.417	0.499	3.46602e-34	1	Ube2g1
6.59629e-19	0.277249	0.416	0.398	1.69063e-14	1	Kif5a
2.3078e-08	0.278793	0.416	0.41	0.000591488	1	Gm28905
0.00535469	0.129147	0.416	0.426	1	1	Mier1
9.99139e-07	-0.199909	0.416	0.446	0.0256079	1	Tiam1
2.18499e-33	-0.231582	0.416	0.489	5.60013e-29	1	Adk
8.47873e-153	-0.476809	0.416	0.553	2.1731e-148	1	B230209E15Rik
2.46563e-182	-0.593836	0.416	0.559	6.31941e-178	1	Evi5
1.95716e-91	0.556035	0.415	0.348	5.0162e-87	1	Fam120b
2.82161e-69	-0.310394	0.415	0.518	7.2318e-65	1	Slc23a2
0	1.26674	0.414	0.199	0	1	Srgap1
1.76966e-149	0.677241	0.414	0.314	4.53564e-145	1	4930517O19Rik
8.76213e-42	0.413656	0.414	0.377	2.24573e-37	1	Snrnp48
1.38634e-44	-0.416072	0.414	0.495	3.55318e-40	1	Cdc37l1
6.76062e-71	-0.373843	0.414	0.509	1.73275e-66	1	Ttll11
1.23847e-274	-0.817843	0.414	0.579	3.1742e-270	1	Sh3rf3
3.89837e-258	-0.553207	0.413	0.595	9.99153e-254	1	Gm15738
8.64644e-24	0.304708	0.412	0.386	2.21608e-19	1	Mga
1.45376e-05	0.176931	0.412	0.416	0.372598	1	Ppip5k1
4.92295e-41	-0.26611	0.412	0.492	1.26175e-36	1	Ppp2r5c
2.57691e-133	-1.34377	0.412	0.518	6.60462e-129	1	Qk
3.62194e-64	0.492601	0.411	0.359	9.28304e-60	1	Iqsec3
5.74635e-32	0.32478	0.411	0.377	1.47279e-27	1	Fgd4
3.94951e-34	-0.239385	0.411	0.484	1.01226e-29	1	Arhgap39
4.15838e-85	-0.35974	0.411	0.518	1.06579e-80	1	Sez6l
0	1.06885	0.41	0.238	0	1	Plppr1
1.23585e-103	0.585812	0.41	0.329	3.16747e-99	1	Epha10
3.15804e-17	0.314175	0.41	0.395	8.09405e-13	1	Nsg2
4.30236e-05	0.21316	0.41	0.416	1	1	Spata7
0.000167952	0.209691	0.41	0.417	1	1	Rabl6
6.80784e-19	-0.212183	0.41	0.457	1.74485e-14	1	Lrfn2
3.84261e-129	0.622947	0.409	0.313	9.84861e-125	1	Chrm2
1.50009e-47	0.401336	0.409	0.365	3.84474e-43	1	Trp53bp1
6.64372e-39	0.39707	0.409	0.373	1.70279e-34	1	Mdn1
0.000124027	0.154632	0.409	0.414	1	1	Phc2
4.60165e-47	-0.41499	0.409	0.468	1.1794e-42	1	Dscaml1
7.23354e-35	-0.150401	0.408	0.488	1.85396e-30	1	Pcdh10
9.52865e-156	-0.485679	0.408	0.554	2.44219e-151	1	Mir124a-1hg
4.8051e-154	0.635405	0.407	0.297	1.23155e-149	1	Il1rapl2
1.33733e-81	0.481535	0.407	0.337	3.42757e-77	1	Crtc3
2.89026e-47	0.434853	0.407	0.364	7.40773e-43	1	Prepl
1.43357e-239	0.872411	0.406	0.277	3.67423e-235	1	Ranbp17
2.9768e-181	0.813104	0.406	0.299	7.62954e-177	1	Mblac2
0.00166029	0.117474	0.406	0.414	1	1	Ep300
8.87642e-159	-0.542058	0.406	0.534	2.27503e-154	1	Ak5
4.46403e-213	-0.678901	0.406	0.555	1.14413e-208	1	Zdhhc14
1.37506e-261	-0.644517	0.406	0.582	3.52428e-257	1	Galnt18
0	-1.02725	0.406	0.585	0	1	Map7
5.85148e-43	0.392864	0.405	0.364	1.49973e-38	1	Stim1
1.52915e-12	0.216926	0.405	0.394	3.91922e-08	1	Dennd6a
1.20297e-09	-0.48732	0.405	0.42	3.08321e-05	1	Tle4
0	-0.819822	0.405	0.595	0	1	Rps6ka3
0	-0.95616	0.405	0.627	0	1	Kcnj6
1.33309e-112	0.670936	0.404	0.325	3.4167e-108	1	Hspa4l
1.15034e-88	-0.455757	0.404	0.508	2.94832e-84	1	Lyst
5.93789e-35	-0.195181	0.403	0.479	1.52188e-30	1	Fcho2
2.33013e-258	-0.681202	0.403	0.566	5.97213e-254	1	Epha4
1.09582e-118	0.533964	0.402	0.317	2.8086e-114	1	Fam184a
8.38046e-22	0.283442	0.401	0.378	2.14791e-17	1	Lrrfip2
1.5418e-05	0.119072	0.401	0.399	0.395162	1	Hmg20a
0.000797941	0.145774	0.401	0.408	1	1	Fam120c
4.82487e-138	-0.71559	0.401	0.504	1.23661e-133	1	Kcnab1
0	-1.28542	0.401	0.653	0	1	Numb
0.00186435	0.225194	0.4	0.412	1	1	Ptpn5
1.54381e-116	0.591624	0.399	0.314	3.95679e-112	1	Wasf3
1.23872e-41	0.42335	0.399	0.358	3.17484e-37	1	Pabpn1
1.0678e-20	0.124874	0.399	0.37	2.73678e-16	1	Hipk2
6.27574e-18	-0.300721	0.399	0.442	1.60847e-13	1	Maml3
8.78251e-12	-0.184055	0.399	0.445	2.25096e-07	1	Kdm6a
1.66793e-96	-0.475694	0.399	0.514	4.2749e-92	1	Gpcpd1
1.57294e-30	0.308817	0.398	0.363	4.03144e-26	1	Gng2
3.54524e-22	0.31415	0.398	0.375	9.08645e-18	1	Depdc5
4.34e-14	-0.149711	0.398	0.452	1.11234e-09	1	Ptpra
1.31287e-151	0.684433	0.397	0.298	3.36489e-147	1	Rnf180
1.47293e-67	0.559643	0.397	0.342	3.77511e-63	1	Rp9
5.13993e-42	0.407369	0.397	0.355	1.31737e-37	1	Sv2a
5.4845e-13	0.268202	0.397	0.387	1.40568e-08	1	Lrpprc
2.11015e-12	0.253525	0.397	0.389	5.4083e-08	1	Slc25a36
8.68191e-11	0.244553	0.397	0.393	2.22517e-06	1	Phtf1
2.69972e-28	-0.20199	0.397	0.465	6.91939e-24	1	Sik2
7.5878e-34	-0.258264	0.397	0.473	1.94475e-29	1	Cd2ap
4.67264e-41	0.350496	0.396	0.352	1.1976e-36	1	Phkb
1.07186e-41	0.395611	0.396	0.355	2.74718e-37	1	Cox7c
5.36498e-26	0.320559	0.396	0.365	1.37505e-21	1	Slc7a14
6.83591e-12	0.281218	0.396	0.387	1.75204e-07	1	Psmd1
8.27361e-16	-0.119732	0.396	0.457	2.12053e-11	1	Tra2b
4.13918e-191	0.905933	0.395	0.283	1.06087e-186	1	Trpc5
6.39654e-120	-0.42847	0.395	0.525	1.63943e-115	1	Fam171b
2.53864e-103	0.648017	0.394	0.321	6.50653e-99	1	Impact
9.07908e-17	0.33606	0.394	0.379	2.32697e-12	1	Yaf2
6.02672e-12	0.235215	0.394	0.386	1.54465e-07	1	Sos1
1.13298e-32	-0.175899	0.394	0.468	2.90382e-28	1	Lrrc4
2.87069e-79	-0.366377	0.394	0.5	7.35758e-75	1	Babam2
1.55678e-94	-0.401731	0.394	0.502	3.99003e-90	1	Arhgap20
8.94091e-114	-0.294832	0.394	0.531	2.29156e-109	1	Mpped2
0	1.11673	0.393	0.214	0	1	Lpp
0.00324031	0.146815	0.393	0.401	1	1	Micu2
3.33456e-64	0.510776	0.392	0.335	8.54647e-60	1	Slc38a1
1.07865e-13	0.262873	0.392	0.382	2.76459e-09	1	Yme1l1
7.332e-06	0.160897	0.392	0.392	0.187919	1	Nrf1
0.000701754	0.143024	0.392	0.396	1	1	Raf1
3.36188e-43	0.407052	0.391	0.348	8.61651e-39	1	Smc6
0	-0.729175	0.391	0.577	0	1	Brinp2
1.62089e-73	-0.674635	0.39	0.452	4.15434e-69	1	Pde7b
1.17537e-21	-0.193062	0.39	0.452	3.01247e-17	1	Hmbox1
5.65947e-43	-0.292194	0.39	0.471	1.45052e-38	1	Itsn2
1.13299e-44	-0.328081	0.39	0.472	2.90385e-40	1	Map4k5
7.58242e-96	-0.438751	0.39	0.502	1.94337e-91	1	Agtpbp1
0	-0.782868	0.39	0.585	0	1	Trhde
5.06928e-11	0.238839	0.389	0.381	1.29926e-06	1	AC165953.2
3.38633e-05	0.206758	0.389	0.392	0.867916	1	Gcc2
0.00121306	0.185158	0.389	0.394	1	1	Cntln
5.3268e-44	-0.230013	0.389	0.473	1.36526e-39	1	Nmt2
0	-1.08769	0.389	0.642	0	1	Cdkl5
0	1.05458	0.388	0.233	0	1	Cdh7
1.86768e-19	0.373908	0.388	0.372	4.78686e-15	1	Mtif2
8.83053e-238	-0.669522	0.388	0.549	2.26326e-233	1	Lmtk2
5.86389e-32	0.425299	0.387	0.356	1.50292e-27	1	Zwint
2.53389e-09	0.236175	0.387	0.381	6.49437e-05	1	Ppig
3.6205e-37	-0.483554	0.387	0.44	9.27933e-33	1	Tox
0	-1.02195	0.387	0.562	0	1	Cobl
3.07246e-222	0.919718	0.386	0.267	7.8747e-218	1	Patj
0	1.31431	0.385	0.221	0	1	Ankrd24
1.60228e-40	-0.318518	0.385	0.459	4.10664e-36	1	Dcx
6.5235e-40	-0.368343	0.385	0.462	1.67197e-35	1	Slc6a6
6.90094e-149	-0.690598	0.385	0.511	1.76871e-144	1	Pak1
1.30728e-45	0.519897	0.384	0.341	3.35056e-41	1	Slc24a5
8.49117e-12	0.236424	0.384	0.369	2.17629e-07	1	Fam110b
0.000488159	0.1315	0.384	0.386	1	1	St3gal3
0.000179067	0.153674	0.384	0.387	1	1	Caprin1
0.000671112	0.129808	0.384	0.389	1	1	Kcmf1
0.0027349	0.118861	0.384	0.389	1	1	Tlk2
1.60312e-11	-0.103573	0.384	0.436	4.1088e-07	1	Abi1
3.58531e-25	-0.158649	0.384	0.453	9.18916e-21	1	Srsf5
0	-1.2956	0.384	0.558	0	1	St6galnac3
3.58989e-05	0.150821	0.383	0.383	0.920089	1	Crebrf
1.46048e-49	-0.319286	0.383	0.467	3.74322e-45	1	Camk2b
0	-0.993314	0.383	0.61	0	1	Cdk17
1.38827e-256	0.351794	0.382	0.23	3.55814e-252	1	Frmd4b
0.000118371	-0.146499	0.382	0.417	1	1	Tmod2
1.17494e-16	-0.138566	0.382	0.44	3.01136e-12	1	Map2k5
0	-1.4602	0.382	0.686	0	1	Itpr1
1.15346e-155	0.633249	0.381	0.277	2.95633e-151	1	Kcnc1
3.29906e-18	0.313506	0.381	0.363	8.45549e-14	1	Hacd3
5.37695e-12	0.300856	0.381	0.371	1.37811e-07	1	Abca5
2.66869e-84	-0.373486	0.381	0.488	6.83985e-80	1	Btbd10
0	-0.861793	0.381	0.554	0	1	Ptprk
0	-1.79042	0.381	0.679	0	1	Ano3
2.29507e-160	0.697719	0.38	0.278	5.88226e-156	1	Slc4a7
3.17229e-118	0.647323	0.38	0.293	8.13057e-114	1	Rab27b
1.85751e-34	0.396849	0.38	0.344	4.76081e-30	1	Elovl6
2.07912e-17	0.241239	0.38	0.36	5.32878e-13	1	Hnrnpa3
4.20509e-12	0.242521	0.38	0.367	1.07776e-07	1	Chd8
0.000608254	0.191852	0.38	0.387	1	1	Mpc1
1.33268e-38	-0.262479	0.38	0.46	3.41566e-34	1	Sesn1
9.61276e-79	-0.403657	0.38	0.48	2.46375e-74	1	Ablim2
0	1.16701	0.379	0.186	0	1	Pld5
5.34216e-38	0.132962	0.379	0.336	1.3692e-33	1	Pde3b
1.74777e-35	0.378363	0.379	0.344	4.47954e-31	1	Eps15l1
1.24878e-25	0.346925	0.379	0.352	3.20062e-21	1	Ubxn4
6.15806e-17	0.360793	0.379	0.365	1.57831e-12	1	Ccdc30
5.43509e-121	-0.443837	0.379	0.508	1.39301e-116	1	Ywhaz
0	-1.07665	0.379	0.558	0	1	Wdr17
2.83799e-187	1.15098	0.378	0.274	7.27376e-183	1	A330008L17Rik
1.40873e-41	0.436075	0.378	0.337	3.61058e-37	1	Rab30
3.82065e-07	0.188289	0.378	0.376	0.00979234	1	Nisch
0.000116286	0.205478	0.378	0.38	1	1	Ptpn9
0.000279343	0.13103	0.378	0.382	1	1	Kdm5a
6.53465e-09	-0.111358	0.378	0.42	0.000167483	1	Rb1
8.54223e-49	-0.251747	0.378	0.467	2.18937e-44	1	Lmbrd1
4.12056e-113	-0.455391	0.378	0.5	1.0561e-108	1	Mark2
0	1.19756	0.377	0.167	0	1	Ptprz1
2.9861e-05	0.139269	0.377	0.377	0.765338	1	Morf4l1
7.10324e-05	0.138636	0.377	0.377	1	1	Ppip5k2
5.77775e-37	-0.30246	0.377	0.451	1.48084e-32	1	Slc22a23
3.83389e-180	-0.613986	0.377	0.518	9.82627e-176	1	Rap1gap2
0.000535304	0.159765	0.376	0.378	1	1	Smc5
0.000407753	0.182886	0.376	0.38	1	1	Kif3a
0.00997298	0.149833	0.376	0.383	1	1	Ppp4r3b
0.00183024	0.234682	0.376	0.388	1	1	Zfp266
5.71476e-41	-0.226387	0.376	0.457	1.46469e-36	1	Bicdl1
0.000811451	0.197683	0.375	0.381	1	1	Gon4l
3.53187e-10	-0.255827	0.375	0.417	9.05219e-06	1	Picalm
1.449e-09	-0.114163	0.375	0.422	3.7138e-05	1	Aftph
3.4945e-13	0.287666	0.374	0.359	8.95641e-09	1	Catspere2
0.00108831	0.190745	0.374	0.381	1	1	Sec62
5.45163e-239	0.637571	0.373	0.233	1.39725e-234	1	Cntnap5c
5.12922e-232	1.54276	0.373	0.263	1.31462e-227	1	Col25a1
2.23569e-11	0.213433	0.373	0.36	5.73006e-07	1	Stk3
0.000303233	-0.141311	0.372	0.403	1	1	Map4k4
2.05072e-15	-0.156099	0.372	0.424	5.25599e-11	1	Camk2g
7.18757e-43	-0.173117	0.372	0.457	1.84217e-38	1	5330417C22Rik
2.10663e-70	-0.340858	0.372	0.473	5.3993e-66	1	Rab11fip3
0	-1.2507	0.372	0.608	0	1	Nos1ap
1.41386e-18	0.340541	0.371	0.353	3.62371e-14	1	Supt20
4.5612e-11	0.28732	0.371	0.363	1.16904e-06	1	Mtmr7
7.42714e-152	-0.594905	0.371	0.506	1.90358e-147	1	Hdac4
0	-1.01075	0.371	0.567	0	1	Xylt1
2.05761e-46	0.444264	0.37	0.321	5.27365e-42	1	Gm12353
2.64432e-10	0.242	0.37	0.362	6.77738e-06	1	Copa
3.13393e-19	-0.150875	0.37	0.429	8.03226e-15	1	Pum2
1.45813e-32	-0.179743	0.37	0.445	3.73719e-28	1	Bmt2
4.31986e-42	-0.216208	0.37	0.453	1.10718e-37	1	Cd47
0.00042852	0.162092	0.369	0.372	1	1	Fbxw4
0.000501542	0.172677	0.369	0.374	1	1	Specc1l
5.054e-12	-0.11602	0.369	0.417	1.29534e-07	1	Dnajc13
4.06774e-12	-0.144798	0.369	0.42	1.04256e-07	1	Top2b
3.38149e-46	-0.535219	0.369	0.426	8.66676e-42	1	St6galnac5
3.39041e-36	-0.27148	0.369	0.443	8.68962e-32	1	Kcnq2
0	-0.908185	0.369	0.605	0	1	Tacc1
0	2.45702	0.368	0.108	0	1	Vat1l
2.64227e-199	0.723775	0.368	0.249	6.77213e-195	1	Ablim3
6.43654e-42	0.403931	0.368	0.326	1.64968e-37	1	Sdha
5.40275e-22	0.3037	0.368	0.341	1.38472e-17	1	Sesn3
9.7575e-06	0.2449	0.368	0.371	0.250085	1	Ywhag
1.20757e-61	-0.289901	0.368	0.465	3.095e-57	1	Rab6a
1.30114e-179	-0.720884	0.368	0.506	3.33482e-175	1	Efr3a
7.59499e-195	-0.680461	0.368	0.515	1.9466e-190	1	Hace1
0	-1.00942	0.368	0.594	0	1	Fbxw7
2.22421e-167	0.884153	0.367	0.268	5.70064e-163	1	Sms
4.08717e-15	0.269666	0.367	0.35	1.04754e-10	1	Pvt1
2.56738e-16	-0.112037	0.367	0.425	6.58018e-12	1	Actr2
2.86482e-39	-0.242057	0.367	0.444	7.34252e-35	1	Mkl1
0	-1.23935	0.367	0.643	0	1	Cap2
3.35894e-06	0.260259	0.366	0.367	0.0860897	1	Tsc1
3.29158e-50	-0.264111	0.366	0.454	8.43631e-46	1	Plekhm3
1.17557e-63	0.431342	0.365	0.298	3.013e-59	1	Pip5k1b
8.73655e-33	0.403685	0.365	0.333	2.23918e-28	1	Exoc3
3.04308e-06	0.236642	0.365	0.363	0.0779942	1	Usp37
1.13891e-47	-0.282112	0.365	0.446	2.91903e-43	1	Mark1
0	2.59664	0.364	0.082	0	1	Arhgap24
8.03112e-13	0.264147	0.364	0.351	2.05838e-08	1	Ric8b
1.00386e-06	0.227576	0.364	0.36	0.0257289	1	Ano6
1.39127e-173	-0.58039	0.364	0.515	3.56582e-169	1	Brd9
4.16148e-54	0.512251	0.363	0.31	1.06659e-49	1	Araf
3.81944e-14	0.234861	0.363	0.344	9.78924e-10	1	Bbx
1.67282e-14	0.289734	0.363	0.348	4.28745e-10	1	Mapk8ip3
1.9004e-07	0.24314	0.363	0.362	0.00487073	1	Rpl6
0	1.70098	0.362	0.119	0	1	Gad2
0	1.29732	0.362	0.176	0	1	Abat
1.23038e-17	0.267806	0.362	0.34	3.15346e-13	1	Pik3c2a
0	2.28001	0.361	0.184	0	1	Gpc5
1.29471e-138	0.743977	0.361	0.269	3.31834e-134	1	Ispd
5.16244e-44	0.524622	0.361	0.318	1.32313e-39	1	Igf2bp3
1.19575e-07	0.189617	0.361	0.356	0.00306472	1	Nfyc
1.64984e-55	-0.306314	0.361	0.452	4.22855e-51	1	Papd4
0	-1.75359	0.361	0.657	0	1	Homer1
0	1.04934	0.359	0.2	0	1	Gkap1
5.11695e-75	0.52551	0.359	0.294	1.31147e-70	1	Sos2
1.87091e-15	0.339038	0.359	0.344	4.79513e-11	1	Zbtb11
5.35412e-07	0.246768	0.359	0.357	0.0137226	1	Rprd2
7.18922e-06	0.235556	0.359	0.36	0.18426	1	Usp14
0	-1.93673	0.359	0.701	0	1	Slc1a2
5.19441e-37	0.463064	0.358	0.321	1.33133e-32	1	Akap8
6.45167e-15	0.302704	0.358	0.342	1.65356e-10	1	Rpgr
2.7844e-08	0.22872	0.358	0.35	0.000713643	1	Arfgef2
2.79756e-05	0.169551	0.358	0.356	0.717014	1	Chd4
2.02761e-44	-0.287967	0.358	0.438	5.19676e-40	1	Abl2
3.47026e-190	-0.630328	0.358	0.51	8.89428e-186	1	Spred1
0	2.28133	0.357	0.09	0	1	Gm45323
2.85083e-11	-0.361119	0.357	0.398	7.30669e-07	1	Bin1
3.97482e-22	-0.151093	0.357	0.42	1.01875e-17	1	Emsy
4.67338e-26	-0.162784	0.357	0.426	1.19779e-21	1	Mysm1
1.3168e-33	-0.231078	0.357	0.432	3.37496e-29	1	Prkcz
1.80253e-102	-0.442881	0.357	0.473	4.61988e-98	1	Smap1
0	2.5924	0.356	0.071	0	1	Gm2516
0	1.44396	0.356	0.176	0	1	Scg2
2.56439e-07	0.220149	0.356	0.353	0.00657253	1	Rbbp6
5.85148e-11	-0.103045	0.356	0.403	1.49973e-06	1	Phtf2
2.5799e-12	-0.132415	0.356	0.405	6.61229e-08	1	Mnat1
5.50557e-23	-0.174164	0.356	0.419	1.41108e-18	1	Arhgef7
2.88693e-41	-0.269778	0.356	0.434	7.3992e-37	1	Myo18a
3.2064e-50	-0.27852	0.356	0.443	8.21799e-46	1	Rab6b
4.46543e-67	-0.342346	0.356	0.452	1.14449e-62	1	Rasgef1a
7.51712e-114	-0.479443	0.356	0.474	1.92664e-109	1	Mboat2
0	2.22227	0.355	0.125	0	1	Klhl1
1.50423e-188	0.967152	0.355	0.249	3.85533e-184	1	Zfp612
2.95107e-21	0.318227	0.355	0.33	7.5636e-17	1	Srsf1
1.82136e-17	0.307053	0.355	0.333	4.66814e-13	1	Fsd1l
4.09005e-10	0.335416	0.354	0.349	1.04828e-05	1	Timm9
0.00100384	0.15925	0.354	0.357	1	1	2025-03-07
9.6827e-55	-0.336128	0.354	0.445	2.48168e-50	1	Scfd2
1.22769e-64	-0.323585	0.354	0.45	3.14658e-60	1	Mcu
5.85175e-09	0.360136	0.353	0.35	0.00014998	1	Gm26699
9.83568e-10	-0.128186	0.353	0.393	2.52088e-05	1	Asap2
0	-1.16861	0.353	0.562	0	1	Neto1
7.71903e-268	1.05846	0.352	0.221	1.97839e-263	1	Pced1b
1.58246e-161	0.82142	0.352	0.252	4.05584e-157	1	Rragb
8.21394e-28	0.230851	0.352	0.318	2.10523e-23	1	Spock2
4.63317e-22	0.363086	0.352	0.325	1.18748e-17	1	Ggact
6.20265e-15	0.238623	0.352	0.335	1.58974e-10	1	H3f3b
3.22938e-10	0.252169	0.352	0.342	8.2769e-06	1	Aco2
7.51114e-11	-0.122857	0.352	0.399	1.9251e-06	1	Galnt1
7.96394e-43	-0.318945	0.352	0.428	2.04116e-38	1	Irf2
1.85587e-48	-0.318033	0.352	0.437	4.75661e-44	1	Sfswap
0	-1.21692	0.352	0.567	0	1	Fstl4
5.62549e-40	0.451336	0.351	0.31	1.44181e-35	1	Pgap1
9.78016e-32	0.352116	0.351	0.313	2.50665e-27	1	Tbc1d12
1.48092e-28	0.381743	0.351	0.32	3.79559e-24	1	Msantd2
3.25202e-30	0.449916	0.351	0.322	8.33493e-26	1	Mdh1
1.38984e-12	0.340163	0.351	0.339	3.56217e-08	1	Clstn3
3.70864e-10	0.304544	0.351	0.344	9.50526e-06	1	Rars2
5.5876e-05	0.220341	0.351	0.35	1	1	Atp13a3
3.80611e-249	-0.629747	0.35	0.521	9.75506e-245	1	Sphkap
0	2.36803	0.349	0.083	0	1	Gm45321
3.10142e-60	0.621772	0.349	0.294	7.94894e-56	1	Spats2l
1.78825e-23	0.340381	0.349	0.322	4.58329e-19	1	Canx
2.16374e-46	0.517237	0.348	0.304	5.54566e-42	1	Cstf2
2.02026e-40	0.43871	0.348	0.306	5.17792e-36	1	Iqcb1
1.51282e-14	0.344128	0.348	0.332	3.87736e-10	1	Usp40
1.03308e-11	0.330029	0.348	0.337	2.64778e-07	1	Smim14
1.833e-20	-0.147832	0.348	0.408	4.69798e-16	1	Lrp6
5.00885e-146	-0.602064	0.348	0.481	1.28377e-141	1	Klf7
1.60043e-154	0.558569	0.347	0.241	4.10189e-150	1	Ankrd44
0.00230532	0.189668	0.347	0.352	1	1	Zyg11b
0.00550728	0.244049	0.347	0.356	1	1	Sf3b3
2.27649e-25	-0.147284	0.347	0.402	5.83463e-21	1	Cpne4
1.24284e-253	0.78256	0.346	0.212	3.1854e-249	1	Arhgap12
9.50276e-21	0.284328	0.346	0.321	2.43556e-16	1	Mfn1
6.29828e-15	0.282863	0.346	0.328	1.61425e-10	1	Sfmbt1
2.32552e-09	0.292933	0.346	0.338	5.9603e-05	1	Snx27
1.9486e-09	0.285685	0.346	0.339	4.99427e-05	1	Psmb2
3.27539e-07	0.193986	0.346	0.339	0.00839484	1	Fam214a
0.003235	0.181369	0.346	0.351	1	1	Tbc1d19
4.61943e-42	0.518712	0.345	0.304	1.18396e-37	1	Glt8d1
1.38373e-19	0.338477	0.345	0.322	3.5465e-15	1	Reps1
6.21834e-12	0.208043	0.345	0.324	1.59376e-07	1	Fhit
9.09715e-13	0.331927	0.345	0.332	2.3316e-08	1	Gpr45
6.85077e-05	0.20736	0.345	0.346	1	1	Foxj3
8.62045e-204	-0.624974	0.345	0.502	2.20942e-199	1	Spred2
0	1.78195	0.344	0.156	0	1	Gm32647
2.2953e-29	0.361539	0.344	0.309	5.88286e-25	1	Chpt1
4.48262e-21	0.375573	0.344	0.321	1.1489e-16	1	Sqstm1
2.11471e-70	-0.452562	0.344	0.439	5.41999e-66	1	Epn2
0	-1.06105	0.344	0.552	0	1	Klhl2
0	-1.15116	0.344	0.637	0	1	Tmem132d
2.61874e-126	0.643281	0.343	0.247	6.71184e-122	1	Sema6a
1.20291e-20	0.317764	0.343	0.318	3.08305e-16	1	Dicer1
8.35062e-13	-0.134226	0.343	0.394	2.14026e-08	1	Abhd12
2.68139e-10	0.223842	0.342	0.329	6.87241e-06	1	Nfkb1
3.10237e-08	0.263128	0.342	0.334	0.000795139	1	Tcte2
1.99327e-12	-0.356726	0.342	0.387	5.10876e-08	1	Pacrg
1.87969e-05	-1.1302	0.341	0.326	0.481763	1	Cst3
3.56969e-06	0.226496	0.341	0.335	0.0914911	1	Ppargc1a
2.90369e-42	-0.252269	0.341	0.421	7.44215e-38	1	Mpp6
4.13324e-46	-0.293245	0.341	0.424	1.05935e-41	1	Gnai1
0	1.62106	0.34	0.155	0	1	Gm17276
1.33275e-23	0.441491	0.34	0.316	3.41583e-19	1	Taf1d
2.92286e-38	-0.242627	0.34	0.415	7.4913e-34	1	Svop
5.02761e-306	-0.937687	0.34	0.513	1.28858e-301	1	Prkag2
2.57726e-265	-0.733303	0.34	0.513	6.60552e-261	1	Iqsec2
7.97059e-70	0.445558	0.339	0.274	2.04286e-65	1	E130308A19Rik
8.11406e-15	0.30781	0.339	0.321	2.07963e-10	1	Eea1
0.000147144	0.113603	0.339	0.378	1	1	Gm30382
2.55801e-24	-0.13257	0.339	0.404	6.55619e-20	1	Inpp4a
0	-1.72005	0.339	0.653	0	1	Slit3
5.28517e-81	0.60826	0.338	0.271	1.35459e-76	1	Cdc14b
6.9563e-22	0.332301	0.338	0.311	1.7829e-17	1	Tcp11l1
3.14351e-19	-0.193636	0.338	0.395	8.05681e-15	1	Snx13
3.83965e-69	-0.365502	0.338	0.44	9.84103e-65	1	Map3k3
0	2.48841	0.337	0.069	0	1	Ankrd55
0	0.76074	0.337	0.18	0	1	Vwc2l
3.63399e-155	0.837282	0.337	0.239	9.31393e-151	1	Rcn2
1.13287e-87	0.499378	0.337	0.262	2.90355e-83	1	Inpp5f
3.89173e-20	0.424205	0.337	0.316	9.97449e-16	1	Tor1aip2
0	-1.18269	0.337	0.598	0	1	Sox5
0	2.16809	0.336	0.107	0	1	Tmem91
0	1.32012	0.336	0.135	0	1	Vwc2
1.53948e-107	0.648515	0.336	0.257	3.94568e-103	1	Glud1
1.17478e-68	0.600295	0.336	0.277	3.01096e-64	1	Hacd1
1.84465e-58	0.513036	0.336	0.28	4.72785e-54	1	BC052040
2.477e-53	0.813853	0.336	0.292	6.34854e-49	1	Ghr
9.51601e-24	0.396566	0.336	0.309	2.43895e-19	1	Dnajc10
5.81634e-16	0.279775	0.336	0.315	1.49073e-11	1	Nsmaf
1.63883e-06	0.266225	0.336	0.332	0.0420031	1	Nemf
0	-1.27545	0.336	0.65	0	1	Bcl11a
2.34813e-16	0.334964	0.335	0.318	6.01825e-12	1	Sacs
1.25958e-06	0.2179	0.335	0.331	0.032283	1	Xpo6
2.22571e-19	-0.131092	0.335	0.393	5.70451e-15	1	Mphosph9
0	-1.73017	0.335	0.695	0	1	Msra
0	0.532431	0.334	0.181	0	1	Ptpro
2.93785e-142	0.770422	0.334	0.239	7.5297e-138	1	Gtf2ird1
9.42439e-130	0.788074	0.334	0.246	2.41547e-125	1	Gas2
2.73569e-71	0.555177	0.334	0.27	7.01157e-67	1	Rif1
2.21907e-40	0.501305	0.334	0.294	5.68748e-36	1	Erlec1
1.27036e-12	0.29618	0.334	0.319	3.25592e-08	1	Farsb
2.9366e-06	0.226743	0.334	0.33	0.075265	1	Serinc1
0.000287093	0.203837	0.334	0.335	1	1	Sec24a
1.80304e-173	-0.708139	0.334	0.47	4.6212e-169	1	Atf6
0	1.45628	0.333	0.139	0	1	Tmem163
2.40606e-28	0.372532	0.333	0.299	6.16673e-24	1	Eprs
5.40712e-07	0.276012	0.333	0.328	0.0138584	1	Stx18
9.4725e-06	0.201689	0.333	0.328	0.24278	1	Rnf217
0.00142409	0.201811	0.333	0.336	1	1	Sarnp
5.07226e-33	-0.205275	0.333	0.405	1.30002e-28	1	Kif16b
3.50143e-55	-0.295603	0.333	0.424	8.97416e-51	1	Madd
0	-0.999753	0.333	0.534	0	1	Pknox2
1.28841e-19	0.373231	0.332	0.31	3.30219e-15	1	Fam168b
7.83701e-14	0.294967	0.332	0.315	2.00863e-09	1	Cenpc1
4.54086e-10	0.302014	0.332	0.322	1.16382e-05	1	Psmd11
4.7454e-08	0.363122	0.332	0.329	0.00121625	1	Hmgn3
1.14049e-11	-0.196952	0.332	0.367	2.92308e-07	1	Stxbp6
2.02887e-14	-0.132107	0.332	0.384	5.19999e-10	1	Akap10
5.71702e-37	-0.274624	0.332	0.406	1.46527e-32	1	Dgkd
2.26221e-64	-0.374781	0.332	0.424	5.79805e-60	1	Megf9
0	-0.860807	0.332	0.529	0	1	Sorbs2os
3.62555e-22	0.379777	0.331	0.305	9.29228e-18	1	Fbxo3
1.7566e-12	0.263715	0.331	0.315	4.50215e-08	1	Sp4
6.41887e-08	0.205526	0.331	0.323	0.00164516	1	Pcmtd2
1.44353e-21	-0.191321	0.331	0.389	3.69976e-17	1	Tet3
1.21944e-23	-0.164851	0.331	0.394	3.12541e-19	1	Cblb
1.48453e-27	-0.123899	0.331	0.401	3.80485e-23	1	Fndc3b
2.49477e-66	0.656052	0.33	0.273	6.39409e-62	1	Thoc7
5.11069e-18	0.349527	0.33	0.309	1.30987e-13	1	Atp2b3
1.64877e-30	-0.251657	0.33	0.392	4.2258e-26	1	Sgk1
0	1.82153	0.329	0.144	0	1	D030068K23Rik
1.24594e-09	-0.197782	0.329	0.371	3.19334e-05	1	Abhd17b
1.21236e-99	-0.573159	0.329	0.432	3.10729e-95	1	Serpini1
5.06517e-184	-0.655511	0.329	0.478	1.2982e-179	1	Dlgap4
1.43526e-53	0.401246	0.328	0.263	3.67857e-49	1	Shisa6
2.75573e-27	0.370651	0.328	0.294	7.06293e-23	1	Atp11c
1.51646e-06	0.218699	0.328	0.322	0.038867	1	Dennd4c
1.03791e-12	-0.115306	0.328	0.376	2.66017e-08	1	Cdc73
0	1.94298	0.327	0.12	0	1	Zfp618
5.75693e-172	0.926303	0.327	0.224	1.4755e-167	1	Frmpd3
2.74693e-160	0.898192	0.327	0.23	7.04038e-156	1	Ttc4
6.36469e-48	0.510003	0.327	0.275	1.63127e-43	1	Greb1l
3.37786e-36	0.360157	0.327	0.284	8.65745e-32	1	Gm11149
1.2438e-24	0.415989	0.327	0.299	3.18785e-20	1	Naa35
1.3395e-17	0.259056	0.327	0.303	3.43314e-13	1	Hsp90b1
3.34776e-14	0.381767	0.327	0.312	8.5803e-10	1	Ddx39b
1.35624e-11	0.230531	0.327	0.312	3.47604e-07	1	Prdm2
5.56666e-53	-0.384621	0.327	0.412	1.42674e-48	1	Atf7ip
4.36382e-60	-0.334895	0.327	0.42	1.11845e-55	1	Asph
1.16528e-215	0.931757	0.326	0.21	2.9866e-211	1	Stat5b
5.72565e-23	0.433347	0.326	0.301	1.46748e-18	1	Tmem126a
4.64786e-10	0.244592	0.326	0.314	1.19125e-05	1	Spast
1.50639e-08	0.325916	0.326	0.319	0.000386089	1	Cfap36
0.000687602	0.189439	0.326	0.327	1	1	Mff
1.24478e-31	-0.174183	0.326	0.397	3.19037e-27	1	Dnm1
2.59752e-15	0.28571	0.325	0.306	6.65745e-11	1	Sgce
5.57434e-11	0.307639	0.325	0.312	1.4287e-06	1	N4bp2l1
1.47129e-08	0.255234	0.325	0.317	0.000377091	1	Cfl2
0	-1.16635	0.325	0.571	0	1	Phf24
1.29562e-111	0.751183	0.324	0.244	3.32068e-107	1	Fam13a
4.00193e-26	0.406006	0.324	0.294	1.02569e-21	1	Tm9sf4
3.18581e-07	0.213144	0.324	0.317	0.00816524	1	Ide
4.31867e-10	-0.140479	0.324	0.366	1.10688e-05	1	Dennd5a
6.5722e-16	-0.128443	0.324	0.376	1.68445e-11	1	Rc3h1
6.51171e-19	-0.12927	0.324	0.383	1.66895e-14	1	Smarcc1
8.84991e-26	-0.133221	0.324	0.389	2.26823e-21	1	Zfp827
1.04192e-146	0.944649	0.323	0.233	2.67043e-142	1	Rnf25
1.06237e-21	0.332537	0.323	0.295	2.72286e-17	1	Mgrn1
0.0017972	0.211672	0.323	0.327	1	1	Txndc11
0.00278503	0.240294	0.323	0.327	1	1	Cep126
4.4141e-44	-0.247244	0.323	0.403	1.13133e-39	1	Prkaa2
5.28642e-83	-0.385459	0.323	0.428	1.35491e-78	1	Mapk14
5.5624e-117	-0.51753	0.323	0.442	1.42564e-112	1	Gm1976
0	1.27336	0.322	0.179	0	1	Nrp2
3.29277e-110	0.756449	0.322	0.242	8.43936e-106	1	Kantr
1.62016e-08	0.249384	0.322	0.311	0.000415247	1	Uba6
6.76053e-67	-0.370089	0.322	0.417	1.73272e-62	1	Plppr5
4.88751e-92	-0.386496	0.322	0.433	1.25267e-87	1	Slc6a17
2.8021e-214	-0.753373	0.322	0.474	7.18178e-210	1	Igsf9b
1.12682e-206	-0.695339	0.322	0.474	2.88805e-202	1	Sorl1
1.7982e-271	-0.813586	0.322	0.497	4.60878e-267	1	Syt7
3.48772e-45	0.56344	0.321	0.276	8.93903e-41	1	Letm2
7.35464e-34	0.508653	0.321	0.285	1.88499e-29	1	Bzw2
4.46935e-23	0.333641	0.321	0.291	1.14549e-18	1	9030624J02Rik
2.30423e-11	0.238048	0.321	0.305	5.90573e-07	1	Orc3
1.98634e-97	-0.390466	0.321	0.436	5.09099e-93	1	Syndig1
0	-1.17637	0.321	0.554	0	1	Nin
1.73068e-49	0.565263	0.32	0.274	4.43573e-45	1	Pdss1
5.39384e-37	0.50385	0.32	0.282	1.38244e-32	1	Dlat
6.31527e-15	0.30566	0.32	0.301	1.6186e-10	1	Pxk
1.31506e-07	0.24159	0.32	0.312	0.00337049	1	Urgcp
0.00842643	0.153297	0.32	0.323	1	1	Scamp1
1.60343e-74	-0.427122	0.32	0.418	4.10958e-70	1	Adam10
9.76998e-217	-0.950309	0.32	0.467	2.50404e-212	1	Ptn
1.08634e-180	0.790655	0.319	0.209	2.78429e-176	1	Rassf8
8.15465e-52	0.561257	0.319	0.271	2.09004e-47	1	Cox7b
4.13119e-18	0.150728	0.319	0.293	1.05882e-13	1	Eef1a1
2.67923e-11	0.267819	0.319	0.306	6.86687e-07	1	Tmx3
3.98852e-09	0.372438	0.319	0.313	0.000102226	1	Zfp692
2.27639e-13	-0.385624	0.319	0.341	5.8344e-09	1	Cux2
0	-0.867885	0.319	0.51	0	1	Bsn
2.70648e-41	0.432497	0.318	0.274	6.93671e-37	1	Dzip1
3.04494e-32	0.402284	0.318	0.281	7.80417e-28	1	Mvb12b
6.94779e-07	0.311538	0.318	0.31	0.0178072	1	Sgsm1
2.6971e-06	0.303662	0.318	0.314	0.0691267	1	Cenpv
5.66598e-56	-0.430891	0.318	0.405	1.45219e-51	1	Rasa2
3.20539e-237	-0.786272	0.318	0.48	8.21542e-233	1	Lingo1
0	-0.883734	0.318	0.504	0	1	Sidt1
4.21047e-43	0.514009	0.317	0.272	1.07914e-38	1	Nipsnap2
1.59587e-15	0.301814	0.317	0.297	4.09021e-11	1	Zufsp
8.00409e-11	0.267313	0.317	0.303	2.05145e-06	1	Dusp11
1.90991e-11	0.391385	0.317	0.306	4.89511e-07	1	Zscan26
1.0802e-09	0.352751	0.317	0.309	2.76854e-05	1	Ndufaf7
4.32787e-05	0.242162	0.317	0.317	1	1	Agk
0.000332287	0.230186	0.317	0.317	1	1	Cwf19l2
2.99503e-27	-0.45317	0.317	0.359	7.67627e-23	1	Grik3
0	1.70215	0.316	0.125	0	1	Zfp423
4.73921e-70	0.645436	0.316	0.256	1.21466e-65	1	Nub1
1.2256e-40	0.431021	0.316	0.266	3.14121e-36	1	Man1a
2.12177e-32	0.501684	0.316	0.281	5.43809e-28	1	Gdpd1
1.75288e-38	-0.497644	0.316	0.387	4.49263e-34	1	Kif13b
9.14738e-277	-1.26165	0.316	0.464	2.34447e-272	1	Kcnh5
9.32597e-58	0.56897	0.315	0.26	2.39025e-53	1	Ppp1r14c
5.72463e-08	0.286878	0.315	0.308	0.00146722	1	Scfd1
4.85761e-08	-0.167156	0.315	0.353	0.001245	1	Rnf13
7.25221e-139	0.930175	0.314	0.226	1.85874e-134	1	Disp2
2.39167e-20	0.327372	0.314	0.287	6.12985e-16	1	Rspry1
1.53305e-05	0.262594	0.314	0.313	0.392921	1	Aatf
0.000536882	0.201124	0.314	0.314	1	1	Ctnnal1
6.47263e-16	-0.415787	0.314	0.359	1.65894e-11	1	Pcbp3
1.20571e-39	-0.17414	0.314	0.393	3.09025e-35	1	Adgrl1
1.64078e-55	-0.349047	0.314	0.402	4.20532e-51	1	Ap3b1
2.25509e-18	0.432854	0.313	0.292	5.7798e-14	1	Dpm1
2.89503e-05	0.222651	0.313	0.31	0.741996	1	Mapre3
5.38101e-82	0.706426	0.312	0.247	1.37915e-77	1	Las1l
1.66036e-37	0.455488	0.312	0.272	4.25551e-33	1	Map3k4
0.000104938	0.217925	0.312	0.311	1	1	Ankrd10
0.00307104	0.269187	0.312	0.317	1	1	Wdr60
2.26438e-18	-0.161935	0.312	0.366	5.80359e-14	1	Slc1a1
1.05043e-24	-0.180523	0.312	0.375	2.69226e-20	1	Ckb
0	-0.86975	0.312	0.506	0	1	Slc16a7
6.63655e-30	0.443537	0.311	0.277	1.70095e-25	1	Tmem59
2.15971e-18	0.302067	0.311	0.286	5.53534e-14	1	Cab39l
0.000401985	0.279786	0.311	0.313	1	1	Phf6
3.81999e-28	-0.144115	0.311	0.38	9.79062e-24	1	Rsbn1l
1.39488e-149	-0.7019	0.311	0.447	3.57507e-145	1	Plekha1
5.57939e-174	-0.649044	0.311	0.455	1.43e-169	1	Herc4
0	3.25114	0.31	0.05	0	1	Zfp521
1.97032e-194	0.837817	0.31	0.199	5.04993e-190	1	Airn
4.8651e-26	0.491131	0.31	0.281	1.24693e-21	1	Timmdc1
2.08004e-19	0.224189	0.31	0.283	5.33115e-15	1	Ppia
4.63921e-20	0.364699	0.31	0.286	1.18903e-15	1	Eml2
4.60287e-13	0.3317	0.31	0.294	1.17972e-08	1	Ppfia1
1.65845e-05	0.247471	0.31	0.307	0.42506	1	Ube2v2
4.00012e-05	0.235238	0.31	0.308	1	1	Ndufs1
1.93837e-253	-0.820874	0.31	0.483	4.96805e-249	1	Srcin1
0	2.9944	0.309	0.066	0	1	B230217J21Rik
2.64344e-81	0.624168	0.309	0.241	6.77514e-77	1	Hlcs
2.27069e-20	0.394697	0.309	0.284	5.81977e-16	1	Mfap3
0.000607044	0.245164	0.309	0.311	1	1	Chic1
0.00813963	0.168167	0.309	0.313	1	1	Uso1
8.22082e-203	-0.753231	0.309	0.455	2.107e-198	1	Kctd1
0	1.5092	0.308	0.127	0	1	Sncaip
1.94754e-72	0.606781	0.308	0.245	4.99155e-68	1	Slc25a4
1.36778e-57	0.301447	0.308	0.25	3.50562e-53	1	Pag1
1.02799e-12	0.305267	0.308	0.292	2.63475e-08	1	Fktn
1.70942e-12	0.326663	0.308	0.293	4.38125e-08	1	Hdx
1.01847e-09	0.320562	0.308	0.298	2.61035e-05	1	Lonrf2
0.00011257	0.295043	0.308	0.309	1	1	Gdap1
0.00110585	0.239953	0.308	0.309	1	1	Arl3
0.00572071	0.173766	0.308	0.31	1	1	Akap7
7.13679e-14	-0.111332	0.308	0.357	1.82916e-09	1	Rnf38
1.29506e-25	-0.104841	0.308	0.372	3.31923e-21	1	Gm43376
1.92955e-196	-0.697447	0.308	0.462	4.94544e-192	1	Tlk1
2.05853e-90	0.584143	0.307	0.234	5.27601e-86	1	5031439G07Rik
6.39856e-58	0.503208	0.307	0.25	1.63995e-53	1	Slc44a5
3.12726e-26	0.512502	0.307	0.277	8.01518e-22	1	Psma1
4.48055e-06	0.266166	0.307	0.302	0.114837	1	Nol4l
0.00315758	0.17834	0.307	0.309	1	1	Mcph1
2.81899e-24	-0.147606	0.307	0.371	7.22507e-20	1	Wdr47
1.19271e-34	-0.196859	0.307	0.381	3.05691e-30	1	Zfc3h1
0	1.24345	0.306	0.17	0	1	Pcdh19
4.58533e-34	0.386871	0.306	0.266	1.17522e-29	1	Acbd5
1.03595e-19	-0.13478	0.306	0.363	2.65513e-15	1	Zfand5
2.90698e-39	-0.169027	0.306	0.386	7.4506e-35	1	D130043K22Rik
1.79384e-88	-0.442029	0.306	0.412	4.5976e-84	1	Vps8
3.26958e-170	-0.562276	0.306	0.456	8.37994e-166	1	Lgi1
2.70137e-67	0.642073	0.305	0.246	6.92361e-63	1	Slc6a15
4.03204e-48	0.535498	0.305	0.257	1.03341e-43	1	Cep164
4.11954e-28	0.418308	0.305	0.272	1.05584e-23	1	Ccdc47
5.11302e-20	0.458512	0.305	0.282	1.31047e-15	1	Dcaf7
1.11373e-18	-0.328633	0.305	0.355	2.85449e-14	1	Rap1a
1.231e-207	-0.768791	0.305	0.459	3.15505e-203	1	Sort1
1.07094e-117	0.648091	0.304	0.211	2.74483e-113	1	Sema5a
8.48946e-53	0.464671	0.304	0.251	2.17585e-48	1	Hibadh
1.6924e-11	0.26231	0.304	0.287	4.33763e-07	1	Zhx3
4.84021e-08	0.182001	0.304	0.291	0.00124055	1	Vstm2a
0.000366223	0.183913	0.304	0.302	1	1	Cnot10
0.00168894	0.235311	0.304	0.306	1	1	Cpsf7
1.5204e-131	-0.581814	0.304	0.429	3.89678e-127	1	Ppme1
0	-1.35886	0.304	0.597	0	1	Osbpl1a
1.34378e-290	1.31855	0.303	0.175	3.44411e-286	1	Mttp
2.78894e-36	0.217852	0.303	0.258	7.14805e-32	1	Rps8
6.71554e-39	0.543637	0.303	0.263	1.72119e-34	1	Tspan3
9.38637e-09	-0.115162	0.303	0.343	0.000240573	1	Sh3glb1
2.37718e-25	-0.248461	0.303	0.363	6.0927e-21	1	Snx24
4.00483e-146	-0.531669	0.303	0.451	1.02644e-141	1	Meis2
4.07531e-298	0.623927	0.302	0.157	1.0445e-293	1	Kcnmb2
2.74016e-66	0.578167	0.302	0.24	7.02303e-62	1	Simc1
3.11709e-48	0.549115	0.302	0.253	7.98909e-44	1	Sycp2
2.60351e-44	0.547136	0.302	0.257	6.6728e-40	1	Ttc21b
2.61957e-17	0.462443	0.302	0.282	6.71395e-13	1	Ammecr1
5.75241e-32	-0.294987	0.302	0.367	1.47434e-27	1	Fam13c
2.76489e-69	-0.37935	0.302	0.398	7.08642e-65	1	Susd6
2.11828e-31	0.407745	0.301	0.264	5.42916e-27	1	Xpo1
3.6276e-30	0.453764	0.301	0.267	9.29754e-26	1	Capn7
7.79865e-22	0.434444	0.301	0.275	1.99879e-17	1	Lrrcc1
9.25882e-08	0.244157	0.301	0.292	0.00237304	1	Pign
1.25061e-06	0.259125	0.301	0.295	0.0320531	1	Eif2s2
5.25039e-06	0.312892	0.301	0.298	0.134568	1	Dcun1d5
3.84125e-05	0.247394	0.301	0.299	0.984513	1	Ube2q2
0.00292195	0.223326	0.301	0.304	1	1	Ggt7
3.55268e-109	-0.494589	0.301	0.421	9.10551e-105	1	Ppp2r2a
0	-1.05902	0.301	0.528	0	1	Cadps2
3.49913e-07	0.229444	0.3	0.292	0.00896827	1	Rpsa
0.00151984	0.169379	0.3	0.3	1	1	Anapc1
2.09605e-64	-0.334876	0.3	0.396	5.37217e-60	1	Ndrg4
0	2.31939	0.299	0.094	0	1	Resp18
1.66208e-82	0.757164	0.299	0.234	4.25992e-78	1	Vwa5b2
1.69257e-09	0.332735	0.299	0.288	4.33806e-05	1	Slc25a23
1.45044e-41	-0.250633	0.299	0.375	3.71748e-37	1	Shc3
0	-0.755795	0.299	0.5	0	1	9630028H03Rik
0.00768239	0.174128	0.298	0.3	1	1	Kdm5c
3.91942e-95	0.54445	0.297	0.215	1.00455e-90	1	Dpyd
3.24865e-87	0.658836	0.297	0.224	8.3263e-83	1	Fgf1
2.42271e-46	0.485946	0.297	0.248	6.20939e-42	1	Pcyt2
3.89692e-29	0.454847	0.297	0.263	9.98779e-25	1	Nfatc3
2.53427e-19	0.34481	0.297	0.271	6.49534e-15	1	Tmem30a
0.000339375	0.190732	0.297	0.294	1	1	Lin52
1.56414e-46	-0.31068	0.297	0.376	4.0089e-42	1	8030462N17Rik
3.49023e-124	-0.469304	0.297	0.422	8.94547e-120	1	1700111E14Rik
0	1.13451	0.296	0.119	0	1	Slc6a1
8.97419e-71	0.726519	0.296	0.238	2.30008e-66	1	Spink10
1.64886e-08	0.189152	0.296	0.28	0.000422602	1	Gm29514
0.00410958	0.234765	0.296	0.299	1	1	Taf1
0.00885491	0.159107	0.296	0.3	1	1	Mia3
0.00106975	0.100512	0.296	0.328	1	1	Nova2
1.12927e-55	-0.293541	0.296	0.385	2.89431e-51	1	Grik5
3.10839e-23	0.407665	0.295	0.266	7.96681e-19	1	Sap130
1.26857e-19	0.329811	0.295	0.269	3.25134e-15	1	Atp5c1
6.06689e-16	0.363405	0.295	0.272	1.55494e-11	1	Crim1
0	-0.875778	0.295	0.518	0	1	Unc13b
2.81876e-104	0.737647	0.294	0.215	7.22447e-100	1	Cxxc4
1.4144e-24	0.158648	0.294	0.257	3.62511e-20	1	Kif13a
1.96638e-21	0.419781	0.294	0.267	5.03983e-17	1	Naa20
1.36838e-05	0.302012	0.294	0.291	0.350715	1	Ccnc
0.000441495	0.220627	0.294	0.294	1	1	Brd8
3.09633e-56	-0.325627	0.294	0.379	7.9359e-52	1	Sh3rf1
1.53934e-101	-0.41492	0.294	0.411	3.94532e-97	1	Pip5k1a
0	1.84172	0.293	0.104	0	1	Cachd1
1.85636e-219	1.05376	0.293	0.179	4.75785e-215	1	Maged1
1.89474e-60	0.703828	0.293	0.24	4.85622e-56	1	Mtch1
2.45282e-32	0.407251	0.293	0.253	6.28658e-28	1	Hsp90aa1
6.18814e-07	0.171762	0.293	0.282	0.0158602	1	Agps
7.3816e-09	0.3084	0.293	0.284	0.00018919	1	Phf8
4.35236e-08	0.296342	0.293	0.284	0.00111551	1	Mtx2
1.95787e-29	-0.174526	0.293	0.359	5.01803e-25	1	Uxs1
1.1987e-279	-0.823864	0.293	0.469	3.07226e-275	1	Gm20754
1.02278e-50	0.54101	0.292	0.241	2.62139e-46	1	Zfyve16
1.13998e-44	0.4785	0.292	0.245	2.92176e-40	1	Eif2ak4
1.08929e-09	0.292516	0.292	0.28	2.79186e-05	1	Cbx5
0.00324586	0.182232	0.292	0.292	1	1	Tnrc18
1.03276e-20	-0.145589	0.292	0.349	2.64697e-16	1	Sec63
2.89939e-123	-0.547039	0.292	0.417	7.43114e-119	1	Tbl1xr1
3.26105e-275	-0.789599	0.292	0.475	8.35808e-271	1	Adgrb1
0	-1.46515	0.292	0.571	0	1	Kcnh1
2.88831e-116	0.822963	0.291	0.21	7.40273e-112	1	St8sia1
3.28634e-46	0.534623	0.291	0.244	8.42289e-42	1	Alms1
3.2756e-42	0.536746	0.291	0.248	8.39535e-38	1	Mrps5
4.05811e-30	0.412247	0.291	0.253	1.04009e-25	1	Ephb2
3.52261e-18	0.380437	0.291	0.267	9.02845e-14	1	Prpf6
1.13443e-07	0.321318	0.291	0.282	0.00290754	1	Slc4a3
6.84841e-06	0.275566	0.291	0.288	0.175525	1	Ric3
5.26379e-16	-0.256778	0.291	0.338	1.34911e-11	1	Sparcl1
2.1733e-18	-0.119573	0.291	0.346	5.57016e-14	1	Ppm1b
4.47911e-26	-0.188263	0.291	0.354	1.148e-21	1	Stx8
1.71131e-74	-0.378373	0.291	0.388	4.38608e-70	1	Cpeb1
1.34784e-175	1.12711	0.29	0.192	3.4545e-171	1	Caly
9.4579e-28	0.157125	0.29	0.249	2.42406e-23	1	Rplp1
4.18726e-15	0.346934	0.29	0.27	1.0732e-10	1	Nceh1
8.36999e-11	0.228964	0.29	0.273	2.14523e-06	1	Cox8a
3.20279e-05	0.261671	0.29	0.285	0.820874	1	Cfdp1
3.30282e-13	-0.32369	0.29	0.327	8.46513e-09	1	Sh3d19
1.0102e-40	-0.286157	0.29	0.364	2.58914e-36	1	Zzz3
6.35493e-58	-0.320552	0.29	0.378	1.62877e-53	1	Rmnd5a
8.3068e-65	-0.36571	0.29	0.38	2.12903e-60	1	Klhl3
3.2145e-100	-0.401012	0.29	0.405	8.23877e-96	1	Nap1l1
2.14633e-115	-0.445091	0.29	0.413	5.50104e-111	1	Unc13a
1.60535e-70	0.630391	0.289	0.227	4.11451e-66	1	Galnt16
2.48816e-69	0.666637	0.289	0.228	6.37715e-65	1	Atg16l2
1.03912e-59	0.315636	0.289	0.229	2.66327e-55	1	Ubb
0.00205862	0.289616	0.289	0.291	1	1	Nae1
1.8974e-22	-0.281154	0.289	0.343	4.86304e-18	1	Add3
5.2776e-36	-0.333183	0.289	0.351	1.35265e-31	1	Gm15155
0	1.503	0.288	0.103	0	1	Htr4
2.75613e-43	0.351674	0.288	0.24	7.06396e-39	1	Rpl9
4.24806e-39	0.502021	0.288	0.245	1.08878e-34	1	Lrp8
2.91723e-06	0.296786	0.288	0.282	0.0747686	1	Cadm3
5.01532e-06	0.332932	0.288	0.285	0.128543	1	Klhl22
1.15548e-22	-0.148559	0.288	0.346	2.96149e-18	1	Fam171a1
5.97649e-24	-0.203093	0.288	0.347	1.53178e-19	1	Peli1
1.68933e-30	0.507111	0.287	0.252	4.32975e-26	1	Lrrc3b
2.24234e-23	0.672057	0.287	0.263	5.74711e-19	1	Gm11418
1.37208e-18	0.435196	0.287	0.263	3.51664e-14	1	Rbm4b
1.55009e-12	0.368049	0.287	0.27	3.97287e-08	1	Gnl3l
7.1182e-06	0.265755	0.287	0.282	0.182439	1	Atr
1.82294e-19	-0.123917	0.287	0.341	4.67219e-15	1	Taok3
2.43244e-21	-0.100722	0.287	0.346	6.23433e-17	1	Lclat1
8.85519e-25	-0.197172	0.287	0.347	2.26958e-20	1	Cdc27
2.13681e-29	-0.146645	0.287	0.354	5.47666e-25	1	Ints10
7.82686e-62	-0.420361	0.287	0.373	2.00602e-57	1	Slc35f3
0	-1.19855	0.287	0.554	0	1	Wasf1
0	2.28443	0.286	0.09	0	1	Dach1
0	1.39238	0.286	0.143	0	1	Dpysl3
9.84453e-106	-0.843152	0.286	0.204	2.52315e-101	1	Bsg
5.33729e-10	0.224718	0.286	0.268	1.36795e-05	1	Galnt7
5.19652e-13	0.417638	0.286	0.27	1.33187e-08	1	Fam92a
3.76069e-08	0.369137	0.286	0.278	0.000963866	1	Mmaa
0.00120582	0.171533	0.286	0.284	1	1	St13
9.13477e-24	-0.175191	0.286	0.347	2.34124e-19	1	Pwwp2a
1.19908e-199	0.987503	0.285	0.178	3.07324e-195	1	Gprin3
6.41386e-127	0.365338	0.285	0.188	1.64387e-122	1	Tmcc3
1.18599e-11	0.264785	0.285	0.268	3.0397e-07	1	Washc4
7.47006e-13	0.496515	0.285	0.269	1.91458e-08	1	Snhg20
5.41179e-10	0.302297	0.285	0.271	1.38704e-05	1	AU040320
9.86769e-09	0.303027	0.285	0.273	0.000252909	1	Cds2
0.000955188	0.259836	0.285	0.286	1	1	Chd5
0.00193267	0.285135	0.285	0.288	1	1	Timm44
6.13245e-30	-0.201366	0.285	0.352	1.57175e-25	1	Dync1li2
6.4108e-241	-0.825965	0.285	0.454	1.64309e-236	1	Arsb
7.5116e-87	0.731394	0.284	0.215	1.92522e-82	1	Ate1
2.55748e-42	0.479925	0.284	0.237	6.55483e-38	1	Kdm2b
3.31251e-20	0.413719	0.284	0.258	8.48996e-16	1	Rab21
7.02072e-19	0.428882	0.284	0.26	1.79941e-14	1	Abca3
3.44395e-06	0.331767	0.284	0.279	0.0882684	1	2025-03-11
3.38491e-29	-0.337647	0.284	0.342	8.67552e-25	1	Rps6ka5
2.25338e-23	-0.138336	0.284	0.343	5.77542e-19	1	Cd46
1.69018e-49	-0.312378	0.284	0.365	4.33193e-45	1	Chgb
2.562e-59	-0.432183	0.284	0.367	6.5664e-55	1	Stim2
3.99424e-104	-0.471561	0.284	0.4	1.02372e-99	1	Micu1
3.05782e-132	-0.626505	0.284	0.409	7.83718e-128	1	Acvr1
3.69028e-186	1.0209	0.283	0.18	9.45818e-182	1	Podxl2
1.76946e-183	1.05315	0.283	0.182	4.53514e-179	1	Ccdc82
2.53596e-33	0.477743	0.283	0.244	6.49967e-29	1	Kcnk10
1.82313e-15	0.294441	0.283	0.259	4.67268e-11	1	Anks1
3.32515e-19	-0.133562	0.283	0.337	8.52236e-15	1	Actr3
3.17427e-90	-0.405575	0.283	0.39	8.13566e-86	1	Frrs1l
5.09242e-141	-0.600005	0.283	0.415	1.30519e-136	1	Cdc42se2
0	-0.955476	0.283	0.485	0	1	Zfyve28
7.85468e-94	0.688955	0.282	0.21	2.01316e-89	1	Mipol1
0.000268397	0.252556	0.282	0.28	1	1	Numa1
3.80269e-46	-0.326727	0.282	0.36	9.74631e-42	1	Atg4c
3.14897e-59	-0.39558	0.282	0.37	8.0708e-55	1	Creb1
0	1.2398	0.281	0.149	0	1	Nckap5
7.3958e-08	0.272866	0.281	0.271	0.00189554	1	Usp8
3.756e-06	0.27296	0.281	0.275	0.0962662	1	Fam149b
1.75726e-05	0.279949	0.281	0.276	0.450385	1	Dalrd3
2.38684e-14	-0.132185	0.281	0.327	6.11746e-10	1	Rab40c
2.65461e-33	-0.132464	0.281	0.353	6.80376e-29	1	Ptpn1
6.90458e-307	1.39649	0.28	0.152	1.76965e-302	1	Zdbf2
9.45054e-31	0.427746	0.28	0.243	2.42217e-26	1	Bcl9
4.7081e-22	0.324019	0.28	0.247	1.20669e-17	1	Zmiz1
2.17988e-06	0.138082	0.28	0.269	0.0558704	1	Snx30
1.54335e-06	0.325421	0.28	0.273	0.0395561	1	1600010M07Rik
4.1608e-32	-0.25542	0.28	0.345	1.06641e-27	1	Txndc16
6.43231e-131	-0.559009	0.28	0.407	1.6486e-126	1	Usp46
1.91737e-50	0.449382	0.279	0.225	4.91422e-46	1	Sipa1l3
1.21814e-55	0.645976	0.279	0.229	3.12209e-51	1	Prune2
2.18068e-47	0.516027	0.279	0.23	5.58909e-43	1	Cox5a
1.29027e-31	0.465449	0.279	0.241	3.30695e-27	1	Rufy1
6.7752e-17	0.448563	0.279	0.256	1.73648e-12	1	4930447C04Rik
9.61166e-26	-0.225845	0.279	0.338	2.46347e-21	1	Phyhipl
9.2948e-60	-0.348384	0.279	0.366	2.38226e-55	1	Rph3a
0	-1.19649	0.279	0.5	0	1	Fmn1
0	1.58303	0.278	0.127	0	1	Ankfn1
3.52678e-07	0.339697	0.278	0.27	0.00903913	1	Psmd7
2.47517e-05	0.268745	0.278	0.274	0.634387	1	Mettl16
6.20555e-24	-0.117626	0.278	0.339	1.59048e-19	1	Gm49353
1.0392e-114	0.813311	0.277	0.195	2.66346e-110	1	4930445B16Rik
7.25372e-89	0.834566	0.277	0.209	1.85913e-84	1	Ssbp4
3.58702e-25	0.491903	0.277	0.247	9.19354e-21	1	Rchy1
9.12891e-14	0.354578	0.277	0.258	2.33974e-09	1	Rap1gap
6.43275e-08	0.266294	0.277	0.266	0.00164871	1	Lnx1
0.000163084	0.279455	0.277	0.275	1	1	Ints8
1.43791e-13	-0.2494	0.277	0.318	3.68536e-09	1	Ints6l
1.28373e-19	-0.145769	0.277	0.332	3.2902e-15	1	Vps50
7.73925e-28	-0.199016	0.277	0.342	1.98357e-23	1	Kmt5b
2.49232e-37	-0.249405	0.277	0.348	6.38781e-33	1	Dnm2
3.43538e-80	-0.492129	0.277	0.377	8.80489e-76	1	Cyfip1
1.64758e-15	0.405372	0.276	0.256	4.22274e-11	1	Sars
9.19516e-09	0.305378	0.276	0.263	0.000235672	1	Ubxn7
1.51411e-07	0.272532	0.276	0.266	0.00388065	1	Rnf214
1.72417e-139	-0.536832	0.276	0.407	4.41905e-135	1	Man2a1
1.05434e-19	0.376747	0.275	0.249	2.70227e-15	1	Gm26917
1.65174e-48	-0.299591	0.275	0.357	4.23341e-44	1	Ccnl1
2.37296e-76	0.206943	0.274	0.201	6.0819e-72	1	Vav3
9.2444e-09	0.33259	0.274	0.263	0.000236934	1	Anapc4
2.27457e-07	0.323269	0.274	0.266	0.00582971	1	Ndufa10
0.000118401	0.217864	0.274	0.269	1	1	Prkdc
6.22467e-05	0.320787	0.274	0.272	1	1	Atpif1
1.00291e-31	-0.323255	0.274	0.331	2.57046e-27	1	Kcnk2
8.77546e-42	0.631137	0.273	0.231	2.24915e-37	1	Taz
6.45689e-10	0.10699	0.273	0.256	1.6549e-05	1	Rpl27a
1.83023e-11	0.345989	0.273	0.258	4.69088e-07	1	Pnpt1
2.23471e-06	0.307575	0.273	0.266	0.0572755	1	Rpgrip1l
0.00421402	0.229628	0.273	0.273	1	1	Ubap2
4.15199e-18	-0.160335	0.273	0.325	1.06416e-13	1	Cbl
4.62811e-21	-0.112889	0.273	0.327	1.18618e-16	1	Lrrn2
2.08872e-21	-0.123636	0.273	0.33	5.3534e-17	1	Pikfyve
4.2197e-23	-0.191749	0.273	0.332	1.08151e-18	1	Sppl2a
3.50625e-74	-0.475735	0.273	0.366	8.98653e-70	1	Garem1
2.06197e-131	-0.531853	0.273	0.402	5.28483e-127	1	Sun1
4.70993e-174	-0.676305	0.273	0.414	1.20715e-169	1	Fbxo34
0	-1.04467	0.273	0.474	0	1	Myrip
3.80199e-37	0.535144	0.272	0.232	9.74449e-33	1	Gmps
1.08279e-13	0.333094	0.272	0.252	2.77518e-09	1	Cep120
0.00992258	0.143555	0.272	0.268	1	1	Tmem196
1.11051e-85	-0.636046	0.272	0.369	2.84623e-81	1	Otud7b
6.60277e-184	-0.719288	0.272	0.417	1.69229e-179	1	Osbpl10
0	-1.01697	0.272	0.502	0	1	Kcnb1
0	2.39256	0.271	0.084	0	1	Glra3
5.24157e-07	-0.588359	0.271	0.294	0.0134341	1	Apoe
7.78284e-08	-0.166272	0.271	0.305	0.00199474	1	Cyth1
2.55743e-61	-0.408331	0.271	0.357	6.55469e-57	1	Cep85l
5.74855e-91	-0.507603	0.271	0.374	1.47335e-86	1	Hnrnpll
3.44695e-199	-0.714839	0.271	0.425	8.83453e-195	1	Ctdspl
6.70162e-90	0.658454	0.27	0.199	1.71763e-85	1	Hspa5
1.41852e-22	0.443757	0.27	0.24	3.63566e-18	1	Kcnt1
1.70049e-17	0.422839	0.27	0.247	4.35834e-13	1	Zmym6
0.00387636	0.255167	0.27	0.273	1	1	Pitpnb
1.59888e-06	-0.175279	0.27	0.301	0.0409793	1	Ywhaq
1.16568e-109	-0.520029	0.27	0.386	2.98765e-105	1	Ppp2r2c
2.49851e-49	0.548034	0.269	0.22	6.40369e-45	1	Pnkd
2.35277e-14	0.279914	0.269	0.244	6.03015e-10	1	Snx25
8.00243e-19	0.439654	0.269	0.245	2.05102e-14	1	Cfap69
7.17582e-12	0.421612	0.269	0.254	1.83916e-07	1	Pstk
4.62011e-54	-0.239578	0.269	0.353	1.18413e-49	1	1700109K24Rik
5.28306e-140	0.896791	0.268	0.179	1.35405e-135	1	Gm16083
1.21944e-48	-0.248036	0.268	0.198	3.12542e-44	1	Zfp536
2.78251e-49	0.563215	0.268	0.218	7.13157e-45	1	Flywch1
2.82229e-33	0.514074	0.268	0.231	7.23354e-29	1	Ap1b1
1.22006e-20	0.455696	0.268	0.241	3.12701e-16	1	Atp6ap2
2.2034e-12	0.338143	0.268	0.25	5.6473e-08	1	Etfa
2.73458e-11	0.43162	0.268	0.254	7.00873e-07	1	Syt4
4.21373e-08	0.282665	0.268	0.257	0.00107998	1	Snrk
5.90808e-13	-0.618958	0.268	0.289	1.51424e-08	1	Cdh9
5.53439e-05	-0.127938	0.268	0.291	1	1	Ccdc136
0	-1.04993	0.268	0.476	0	1	Snca
1.34863e-198	0.479554	0.267	0.154	3.45654e-194	1	Maml2
8.55682e-60	0.801914	0.267	0.214	2.19311e-55	1	Gm5441
6.74529e-34	0.461775	0.267	0.227	1.72882e-29	1	Tmem131l
2.1404e-13	0.359676	0.267	0.248	5.48585e-09	1	Afg3l2
1.62496e-08	0.31203	0.267	0.255	0.000416478	1	Usp13
3.6479e-05	0.208063	0.267	0.259	0.934958	1	Suco
0.000145065	0.230425	0.267	0.262	1	1	Ipo8
2.32514e-20	-0.135181	0.267	0.323	5.95934e-16	1	Otud4
3.66034e-30	-0.221205	0.267	0.331	9.38146e-26	1	Thra
1.07338e-44	-0.176537	0.267	0.347	2.75108e-40	1	Pgm2l1
1.26102e-76	-0.194003	0.267	0.365	3.23199e-72	1	Epha3
0	1.81916	0.266	0.091	0	1	Tcerg1l
8.71689e-188	1.07782	0.266	0.164	2.23414e-183	1	Chga
1.26152e-12	0.325784	0.266	0.248	3.23327e-08	1	Ptcd3
6.71043e-05	0.285238	0.266	0.26	1	1	Dnajc19
0.000414709	0.255751	0.266	0.264	1	1	Zfp160
0	1.47624	0.265	0.132	0	1	Gprasp2
1.16447e-295	1.23693	0.265	0.139	2.98453e-291	1	Mpp7
5.68341e-164	1.07614	0.265	0.173	1.45666e-159	1	Zkscan16
7.14246e-86	0.584863	0.265	0.19	1.83061e-81	1	Phactr2
3.51386e-53	0.47045	0.265	0.209	9.00602e-49	1	Mir670hg
1.59736e-07	0.336738	0.265	0.255	0.00409403	1	Zfp397
0.000161895	0.272445	0.265	0.262	1	1	Tfg
3.98429e-14	-0.1101	0.265	0.31	1.02117e-09	1	Dph6
1.88383e-33	-0.32866	0.265	0.33	4.82826e-29	1	Strn
0	1.90713	0.264	0.105	0	1	Hap1
2.06884e-20	0.41096	0.264	0.236	5.30244e-16	1	Uchl3
3.5437e-08	-0.103178	0.264	0.301	0.000908252	1	Ppp1r21
6.26473e-22	-0.134985	0.264	0.319	1.60565e-17	1	Ap2a2
2.91532e-64	-0.289101	0.264	0.359	7.47197e-60	1	Tmem167
0	1.59874	0.263	0.104	0	1	Tox2
0	1.68648	0.263	0.11	0	1	Gm48893
4.96641e-139	0.994235	0.263	0.177	1.27289e-134	1	Fbxo10
1.30274e-28	0.54963	0.263	0.23	3.33891e-24	1	Fam169a
9.61954e-16	0.410958	0.263	0.241	2.46549e-11	1	Ccdc174
2.0568e-13	0.283661	0.263	0.242	5.27159e-09	1	Atp5b
2.2318e-10	0.365384	0.263	0.248	5.72009e-06	1	Sucla2
0.00695971	0.237804	0.263	0.264	1	1	Ctps2
0.00966171	0.22557	0.263	0.264	1	1	Shoc2
9.07837e-195	-0.684529	0.263	0.417	2.32679e-190	1	Dgkz
9.39959e-05	0.231511	0.262	0.256	1	1	Tm9sf2
0.00520684	0.234191	0.262	0.262	1	1	Slc7a6
1.44759e-111	-0.401114	0.262	0.383	3.71017e-107	1	Fndc9
1.13807e-109	0.867057	0.261	0.183	2.91687e-105	1	Gm48749
3.6507e-08	0.351318	0.261	0.251	0.000935674	1	Lrch2
0.00174586	0.23327	0.261	0.26	1	1	Chordc1
0	-1.41879	0.261	0.538	0	1	2025-09-11
6.24522e-33	0.606045	0.26	0.222	1.60065e-28	1	1700024B18Rik
9.8533e-18	0.408892	0.26	0.236	2.5254e-13	1	Slx4ip
0.000310614	0.274895	0.26	0.258	1	1	Ap3b2
0.000723704	0.278378	0.26	0.259	1	1	Zfp318
9.12483e-14	-0.198237	0.26	0.302	2.33869e-09	1	Adamts17
1.41143e-31	-0.199978	0.26	0.324	3.61749e-27	1	Xrcc4
2.20078e-132	-1.04884	0.26	0.356	5.6406e-128	1	Rorb
1.94888e-122	-0.566333	0.26	0.381	4.99499e-118	1	Tmem245
0	-2.04527	0.26	0.631	0	1	Sv2b
5.55248e-115	0.961193	0.259	0.182	1.4231e-110	1	Sdc2
2.89842e-30	0.407518	0.259	0.219	7.42864e-26	1	Clmp
1.87205e-21	0.475604	0.259	0.231	4.79805e-17	1	Pex13
8.16452e-09	0.277529	0.259	0.246	0.000209257	1	Clpx
0.00128446	0.258731	0.259	0.258	1	1	Dlst
0.00690094	0.240104	0.259	0.26	1	1	Serpinb6a
1.4445e-15	-0.170268	0.259	0.306	3.70225e-11	1	Itgb1
9.48432e-31	-0.167237	0.259	0.324	2.43083e-26	1	A630089N07Rik
2.32107e-37	-0.312635	0.259	0.327	5.9489e-33	1	Cpd
1.09935e-41	-0.288768	0.259	0.332	2.81765e-37	1	Mindy2
0	1.51882	0.258	0.115	0	1	Gaa
1.06411e-158	1.02233	0.258	0.165	2.72731e-154	1	Gm36388
1.39821e-20	0.436572	0.258	0.231	3.5836e-16	1	Gclc
1.62318e-08	0.30206	0.258	0.245	0.000416021	1	Dpy19l4
0.00505926	0.261628	0.258	0.258	1	1	Gm26836
0.00987735	0.208441	0.258	0.259	1	1	Alkbh8
0	-1.99819	0.258	0.634	0	1	Mical2
7.30615e-80	0.719255	0.257	0.192	1.87257e-75	1	Arl6ip1
5.16642e-66	0.757753	0.257	0.2	1.32415e-61	1	Gm9866
6.72437e-37	0.473649	0.257	0.214	1.72346e-32	1	Stambpl1
8.05999e-16	0.443295	0.257	0.234	2.06578e-11	1	Usp50
9.03449e-06	0.222123	0.257	0.248	0.231554	1	Lgr4
0.00294958	0.208126	0.257	0.256	1	1	Vcp
8.54785e-19	-0.125893	0.257	0.308	2.19081e-14	1	Snx10
3.97453e-20	-0.163192	0.257	0.31	1.01867e-15	1	Kras
6.87355e-33	-0.224695	0.257	0.323	1.76169e-28	1	Csnk2a2
0	2.51851	0.256	0.052	0	1	Gm45341
3.65897e-16	-0.122554	0.256	0.304	9.37795e-12	1	Dot1l
1.61348e-92	-0.463604	0.256	0.361	4.13534e-88	1	Kdm7a
8.33684e-114	0.744263	0.255	0.175	2.13673e-109	1	Thsd4
3.19617e-75	0.760485	0.255	0.192	8.19178e-71	1	Grk5
6.61998e-55	0.689036	0.255	0.203	1.6967e-50	1	Cdkl1
3.64194e-23	0.479285	0.255	0.226	9.33429e-19	1	Cltb
2.32872e-14	0.327254	0.255	0.234	5.96851e-10	1	Nck1
0	-2.3925	0.255	0.744	0	1	Zeb2
1.45823e-68	0.475094	0.254	0.19	3.73745e-64	1	Cox4i1
2.1181e-09	0.228504	0.254	0.238	5.42869e-05	1	Git2
1.15811e-07	0.300619	0.254	0.243	0.00296823	1	Dnajc24
4.26952e-06	0.267213	0.254	0.246	0.109428	1	Pex14
0.000369287	0.232072	0.254	0.25	1	1	Tmem55a
0.000942535	0.297765	0.254	0.252	1	1	L3mbtl3
1.3769e-30	-0.16643	0.254	0.318	3.529e-26	1	Commd10
4.31933e-156	1.01179	0.253	0.163	1.10705e-151	1	D3Ertd751e
2.87039e-23	0.449622	0.253	0.222	7.35681e-19	1	Axin1
1.32982e-21	0.360405	0.253	0.222	3.40833e-17	1	Oaz1
3.07104e-09	0.377575	0.253	0.241	7.87108e-05	1	Gpi1
3.44917e-08	0.336288	0.253	0.242	0.000884024	1	Ube2o
0.00129579	0.288076	0.253	0.253	1	1	Ipo9
0	-1.39855	0.253	0.493	0	1	Runx2
1.83489e-22	0.441799	0.252	0.222	4.70281e-18	1	Ubr4
1.33875e-21	0.387882	0.252	0.222	3.43122e-17	1	2025-03-08
7.95447e-06	0.296518	0.252	0.246	0.203873	1	Xpo4
0.000164661	0.260199	0.252	0.248	1	1	Taf3
1.97999e-19	-0.109295	0.252	0.306	5.07472e-15	1	Dhdds
3.45246e-28	-0.307031	0.252	0.311	8.84866e-24	1	Usp31
1.22144e-67	-0.322476	0.252	0.34	3.13056e-63	1	Tsix
0	-1.19446	0.252	0.488	0	1	Mtcl1
0	1.34471	0.251	0.085	0	1	Ndst4
4.59919e-39	0.450958	0.251	0.207	1.17877e-34	1	Ctsb
2.57928e-27	0.449105	0.251	0.215	6.6107e-23	1	Fbxo21
1.54398e-26	0.504982	0.251	0.218	3.95721e-22	1	Ociad1
2.91795e-09	0.379673	0.251	0.239	7.4787e-05	1	Snap47
1.09539e-17	-0.130538	0.251	0.3	2.80749e-13	1	Syncrip
1.14634e-24	-0.134656	0.251	0.31	2.93807e-20	1	Acsl4
1.53967e-49	-0.32079	0.251	0.331	3.94617e-45	1	Arpc2
3.9192e-52	-0.305796	0.251	0.332	1.00449e-47	1	Trak1
1.37964e-46	0.220072	0.25	0.19	3.53601e-42	1	Ubash3b
8.74098e-23	0.412484	0.25	0.22	2.24031e-18	1	G3bp2
1.8984e-15	0.470904	0.25	0.229	4.86561e-11	1	Cox11
1.08171e-12	0.399517	0.25	0.232	2.77243e-08	1	Qser1
1.01093e-05	0.261955	0.25	0.243	0.2591	1	Heatr5b
0.00325156	0.255519	0.25	0.249	1	1	Cbx3
8.07622e-20	-0.13192	0.25	0.303	2.06994e-15	1	Mapk9
0	-1.00607	0.25	0.489	0	1	Olfm1
8.44338e-41	0.445945	0.249	0.2	2.16404e-36	1	Tox3
1.78901e-27	0.329097	0.249	0.212	4.58523e-23	1	Hspa8
3.90368e-16	0.379947	0.249	0.226	1.00051e-11	1	Ndufaf2
1.07923e-05	0.348883	0.249	0.242	0.276608	1	Ogfod1
0.00468928	0.250014	0.249	0.249	1	1	Capn15
0.00559567	0.259087	0.249	0.249	1	1	Agpat5
3.2339e-32	-0.265201	0.249	0.31	8.28848e-28	1	Smurf1
4.07703e-141	-0.606559	0.249	0.374	1.04494e-136	1	Pde4a
6.32298e-203	-0.738364	0.249	0.403	1.62058e-198	1	B230334C09Rik
[truncated: 231,921+ more rows]
