# Supplementary material for: Disruption of CSF-1 receptor–mediated metal ion homeostasis in the murine brain promotes neurodegenerative disease
Source: J Clin Invest. 2026 Feb 26;136(9):e200121. doi: 10.1172/JCI200121 (PMC13132378; doi:10.1172/JCI200121)
Supplement: Supplemental table 2 [file jci-136-200121-s185.xlsx]

## Sheet: Proportion
Supplemental Table 2.Distribution of nuclei in each cluster and sample. Related to Figure 1.
Cluster	Number of nuclei						% of all nuclei	Percent						Relative Proportion (normalized)
	WT1	WT2	WT3	Csf1r+/- 1	Csf1r+/- 2	Csf1r+/- 3		WT1	WT2	WT3	Csf1r+/- 1	Csf1r+/- 2	Csf1r+/- 3	WT1	WT2	WT3	Csf1r+/- 1	Csf1r+/- 2	Csf1r+/- 3	Average wt	Average Csf1r+/-	Adjusted p val (Bonferroni)
1	2983	2588	1595	1475	1708	1642	15.958	18.6042	16.9694	12.006	15.4337	15.4166	16.5274	1.16582	1.06338	0.752351	0.967146	0.966071	1.03568	0.993851	0.989633	>0.9999
2	1460	1220	1697	689	1108	1300	9.94663	9.10565	7.99948	12.7738	7.20938	10.0009	13.0851	0.91545	0.804239	1.28423	0.724806	1.00546	1.31553	1.00131	1.01526	>0.9999
3	1566	944	1802	890	1169	899	9.67514	9.76675	6.18976	13.5642	9.31255	10.5515	9.04882	1.00947	0.639759	1.40196	0.962523	1.09058	0.935264	1.01706	0.996121	>0.9999
4	1279	1032	1545	921	1239	935	9.25061	7.9768	6.76677	11.6297	9.63692	11.1833	9.41117	0.8623	0.731494	1.25718	1.04176	1.20893	1.01736	0.950324	1.08935	>0.9999
5	921	974	1112	846	939	568	7.13326	5.74404	6.38647	8.37034	8.85215	8.47549	5.71716	0.805249	0.895309	1.17343	1.24097	1.18817	0.80148	0.957994	1.07687	>0.9999
6	810	821	983	472	567	608	5.67067	5.05176	5.38325	7.39932	4.93879	5.11779	6.11978	0.890858	0.949315	1.30484	0.870935	0.902502	1.0792	1.04834	0.950878	>0.9999
7	605	592	738	334	562	722	4.72844	3.77323	3.88171	5.55514	3.49482	5.07266	7.26724	0.797986	0.820928	1.17483	0.739106	1.0728	1.53692	0.931249	1.11627	>0.9999
8	384	518	413	556	616	123	3.47347	2.39491	3.3965	3.10877	5.81773	5.56007	1.23805	0.689487	0.97784	0.895004	1.6749	1.60072	0.35643	0.85411	1.21069	>0.9999
9	337	1241	168	443	303	19	3.34172	2.10178	8.13717	1.26458	4.63535	2.7349	0.191243	0.628953	2.43503	0.378423	1.38711	0.818413	0.057229	1.14747	0.754252	>0.9999
10	657	418	306	216	349	466	3.20997	4.09754	2.7408	2.30335	2.26012	3.1501	4.69049	1.27651	0.853842	0.717562	0.704096	0.981351	1.46123	0.949304	1.04889	>0.9999
11	625	401	353	181	188	417	2.88125	3.89797	2.62934	2.65713	1.8939	1.6969	4.19728	1.35287	0.912568	0.922215	0.657319	0.588947	1.45676	1.06255	0.901008	>0.9999
12	421	470	384	211	208	217	2.54322	2.62567	3.08177	2.89048	2.20781	1.87743	2.1842	1.03242	1.21176	1.13654	0.868115	0.738209	0.858832	1.12691	0.821718	>0.9999
13	388	591	94	379	312	125	2.51394	2.41986	3.87516	0.707565	3.96568	2.81614	1.25818	0.962576	1.54147	0.281457	1.57748	1.12021	0.50048	0.9285	1.06606	>0.9999
14	390	348	366	163	259	320	2.45671	2.43233	2.28182	2.75499	1.70556	2.33776	3.22094	0.990075	0.928809	1.12141	0.694243	0.951578	1.31107	1.01343	0.985632	>0.9999
15	350	505	160	433	217	159	2.42744	2.18286	3.31126	1.20437	4.53071	1.95866	1.6004	0.899246	1.3641	0.496147	1.86646	0.806884	0.659297	0.91983	1.11088	>0.9999
16	245	296	279	182	258	132	1.85252	1.528	1.94086	2.10011	1.90436	2.32873	1.32864	0.824825	1.04769	1.13365	1.02799	1.25706	0.717206	1.00205	1.00075	>0.9999
17	222	426	189	136	146	133	1.6662	1.38456	2.79326	1.42266	1.42304	1.31781	1.3387	0.830967	1.67642	0.853833	0.854063	0.790906	0.803445	1.12041	0.816138	>0.9999
18	384	189	275	79	99	198	1.62894	2.39491	1.23926	2.07	0.826619	0.893582	1.99295	1.47023	0.76078	1.27077	0.507459	0.548568	1.22347	1.16726	0.759832	>0.9999
19	179	190	250	129	214	160	1.49319	1.11638	1.24582	1.88182	1.3498	1.93158	1.61047	0.747645	0.834333	1.26027	0.903966	1.29359	1.07854	0.947415	1.09203	>0.9999
20	52	101	51	34	20	40	0.396588	0.324311	0.662252	0.383892	0.35576	0.180522	0.402617	0.817753	1.66987	0.967987	0.897053	0.455187	1.0152	1.15187	0.789148	>0.9999
21	189	192	76	177	127	118	1.1698	1.17875	1.25893	0.572074	1.85205	1.14631	1.18772	1.00765	1.0762	0.489035	1.58321	0.979921	1.01532	0.857625	1.19282	>0.9999
22	300	96	55	84	100	223	1.14185	1.87102	0.629467	0.414001	0.878937	0.902609	2.24459	1.63859	0.551268	0.362569	0.769746	0.790477	1.96574	0.850807	1.17532	>0.9999
23	168	148	39	162	59	93	0.890326	1.04777	0.970428	0.293564	1.69509	0.532539	0.936085	1.17684	1.08997	0.329727	1.9039	0.598139	1.0514	0.865513	1.18448	>0.9999
24	181	113	104	44	74	107	0.829108	1.12885	0.740935	0.782838	0.460396	0.66793	1.077	1.36152	0.893653	0.944193	0.55529	0.805601	1.29899	1.06646	0.886626	>0.9999
25	85	98	82	87	86	84	0.694694	0.530123	0.642581	0.617237	0.910328	0.776243	0.845496	0.763104	0.924984	0.888503	1.3104	1.11739	1.21708	0.858863	1.21496	>0.9999
26	134	126	69	35	33	61	0.609521	0.835724	0.826175	0.519383	0.366224	0.297861	0.613991	1.37112	1.35545	0.852117	0.600839	0.48868	1.00733	1.19289	0.698951	>0.9999
27	110	83	33	85	46	26	0.509708	0.686042	0.544227	0.2484	0.8894	0.4152	0.261701	1.34595	1.06772	0.487338	1.74492	0.814583	0.513433	0.967003	1.02431	>0.9999
28	149	54	0	52	36	0	0.387272	0.929275	0.354075	0	0.544104	0.324939	0	2.39954	0.91428	0	1.40497	0.839046	0	1.10461	0.748004	>0.9999
29	199	4	0	2	2	1	0.276813	1.24111	0.0262278	0	0.0209271	0.0180522	0.0100654	4.48358	0.0947491	0	0.0756	0.0652143	0.0363618	1.52611	0.0590587	0.0859
30	14	108	5	32	19	1	0.238219	0.0873145	0.70815	0.0376364	0.334833	0.171496	0.0100654	0.36653	2.97269	0.157991	1.40557	0.719908	0.0422529	1.16574	0.722577	>0.9999
31	247	364	62	28	16	38	1.00478	1.54048	2.38673	0.466692	0.292979	0.144417	0.382486	1.53315	2.37538	0.464473	0.291586	0.143731	0.380667	1.45767	0.271995	0.447
Total	16034	15251	13285	9557	11079	9935
All nuclei	75141
