# Supplementary material for: Disruption of CSF-1 receptor–mediated metal ion homeostasis in the murine brain promotes neurodegenerative disease
Source: J Clin Invest. 2026 Feb 26;136(9):e200121. doi: 10.1172/JCI200121 (PMC13132378; doi:10.1172/JCI200121)
Supplement: Supplemental table 3 [file jci-136-200121-s186.xlsx]

## Sheet: Table S3
Supplemental Table 3. Differentially expressed genes in each cluster. Related to Figures 1-3.
Cluster	gene_symbol	logFC	PValue
1	Mt1	-1.58421	8.5653e-05
1	Fth1	-1.14231	0.000189126
1	Ndrg2	-1.32897	0.000199619
1	Camk2n1	-0.825478	0.000706683
1	Aldoc	-1.31397	0.00196914
1	Rps29	-0.903667	0.00220297
1	Mt3	-0.8889	0.00304823
1	Rps21	-0.843557	0.00319598
1	Plp1	-1.36633	0.00338096
1	Dbi	-1.21329	0.00436912
1	Apoe	-1.33795	0.00451768
1	Cst3	-1.03637	0.00507425
1	Slc1a2	-0.619124	0.00605564
1	Chchd2	-0.618644	0.00614177
1	Mbp	-0.761917	0.00633837
1	Rpl37	-0.775012	0.00649297
1	Cox4i1	-0.665404	0.00790637
1	Rpl21	-0.611711	0.00874634
1	Eef2	-0.535619	0.00891912
1	Rps10	-0.690946	0.00891917
1	Glul	-1.03996	0.00897765
1	Gm47027	0.649179	0.0089876
1	Rpl38	-0.603286	0.00996356
1	Rps19	-0.741367	0.0100719
1	Rpl3	-0.557289	0.0101856
1	Rpl13	-0.751281	0.0103972
2	Fth1	-1.34725	0.000186721
2	Rpl24	-0.869359	0.000696314
2	Rps18	-0.888936	0.00080783
2	Rps24	-1.07508	0.000827961
2	Mt1	-1.44084	0.000847446
2	Mt3	-1.07255	0.000936365
2	Rpl26	-1.10451	0.00144448
2	Erbb4	-1.47308	0.0016452
2	Rpl11	-0.779321	0.00183554
2	Rps23	-0.996547	0.00223696
2	Alas2	0.908655	0.00224127
2	Rpl3	-0.909741	0.00232973
2	Rps29	-1.08844	0.00271327
2	Rpl37	-1.00682	0.00279435
2	Fau	-0.858429	0.00281205
2	Rps5	-1.12766	0.00297656
2	Cox4i1	-1.04616	0.00297854
2	Rps10	-0.996944	0.00346329
2	Rpl9	-0.988616	0.00387574
2	Glul	-0.974931	0.0039243
2	Rpl14	-1.0628	0.00599702
2	Rps19	-1.0301	0.00748147
2	Aldoc	-1.50824	0.00771916
2	Atp5h	-0.725315	0.00777552
2	Rps28	-0.850587	0.00813635
2	Rplp1	-1.16679	0.00816618
2	Rpl30	-0.695892	0.00821144
2	Ptn	-0.66079	0.00821215
2	Ndrg2	-1.24904	0.0090751
2	Apoe	-1.2092	0.00910577
2	Rpl41	-0.734371	0.00985905
2	Rps27a	-0.820067	0.00999456
2	Chchd2	-1.00237	0.0100535
2	Rps14	-0.99918	0.0100635
2	Rpl23	-0.782188	0.0102927
3	Erbb4	-1.10582	0.000211549
3	Fth1	-1.38835	0.000565107
3	Rps7	-0.958359	0.0039513
3	Rpl13	-0.915983	0.00474918
3	Mt1	-1.40089	0.00548572
3	Dbi	-1.20239	0.00724551
3	Rpl3	-0.829179	0.00764202
3	Cst3	-1.05057	0.0096971
3	Mt3	-1.06419	0.00986529
4	Il1rapl2	-1.03637	4.10803e-05
4	Erbb4	-1.19005	0.00080822
4	Mt1	-1.52488	0.00201239
4	Fth1	-1.09184	0.00232421
4	Rpl3	-0.895541	0.00367235
4	Rps29	-1.0398	0.00459578
4	Nxph1	-0.991322	0.00688299
4	Cst3	-1.24084	0.00835735
4	mt-Co1	-0.972048	0.00837861
4	Rpl11	-0.832917	0.00840038
5	Rpl37	-1.29471	1.27016e-05
5	Mt1	-1.68505	5.58848e-05
5	Rps11	-0.96821	0.000234542
5	Rps24	-0.888331	0.000242271
5	Rps28	-1.1543	0.000289278
5	Rpl34	-0.935608	0.000562635
5	Fth1	-1.17855	0.000565463
5	Rps16	-0.879632	0.000924204
5	Rpl32	-1.08032	0.000968543
5	Rps5	-1.055	0.0011335
5	Rps27a	-0.841036	0.001257
5	Rpl19	-0.822281	0.00144605
5	Rpl35a	-0.983044	0.00161227
5	Rps9	-0.853566	0.00164426
5	Apoe	-1.40627	0.00244772
5	Rpl12	-0.892093	0.00266962
5	Pcp4	-0.904584	0.00319793
5	Rpl8	-0.882206	0.00368041
5	Fau	-0.875543	0.00373566
5	Rps4x	-0.82335	0.00375543
5	Aldoc	-1.36698	0.0040066
5	Rps29	-0.876103	0.00418716
5	Rpl41	-0.739068	0.00468752
5	Rps3a1	-0.717758	0.0047075
5	Mt3	-0.960183	0.00485757
5	Ndrg2	-1.16798	0.00536916
5	Rps7	-0.872992	0.0057033
5	Rpl28	-0.896805	0.00598289
5	Rpl23	-0.868854	0.00610012
5	Rps10	-0.841168	0.0061139
5	Cst3	-0.967804	0.00649572
5	Rpl9	-0.759484	0.00691071
5	Rpl11	-0.703839	0.00792682
5	Tmsb4x	-0.648094	0.00834395
5	Rpl38	-0.732736	0.00850277
5	Rps19	-0.80743	0.0085944
5	Glul	-0.98489	0.0104757
6	Fth1	-1.30856	0
6	Adarb2	-1.15587	0
6	Rpl37	-1.10739	0
6	Mt1	-1.5961	0
6	Ftl1	-1.13233	0
6	Rps27a	-1.00932	0
6	Rps10	-0.980778	0.001
6	Cox4i1	-1.0707	0.001
6	Aldoc	-1.54211	0.001
6	Rpl12	-1.07605	0.001
6	Rps24	-0.845156	0.001
6	Slc1a2	-0.746277	0.002
6	Rpl30	-0.661612	0.002
6	Rpl34	-0.917989	0.002
6	Rpl3	-0.829173	0.002
6	Mt3	-0.969557	0.002
6	Ndrg2	-1.08549	0.003
6	Nrgn	-0.745027	0.003
6	Rplp1	-1.10078	0.004
6	Rpl23	-0.752802	0.004
6	Rps23	-0.879314	0.005
6	Rpl41	-0.710416	0.005
6	Apoe	-1.15308	0.005
6	Rps16	-0.780876	0.005
6	Rps2	-0.859217	0.005
6	Rpl24	-0.640081	0.006
6	Rps3	-1.01075	0.006
6	Rps27	-0.783478	0.006
6	Map1lc3a	-0.734948	0.006
6	Ubtd2	-0.646238	0.006
6	Rpl19	-0.823008	0.007
6	Plp1	-1.55771	0.008
6	Rps8	-0.745019	0.008
6	Rpl27a	-0.756387	0.008
6	Rpl28	-0.793777	0.008
6	Uqcrq	-0.680798	0.008
6	Rps29	-0.926349	0.008
6	Rpl9	-0.685748	0.009
6	Tpt1	-0.838732	0.009
6	Rps19	-0.8576	0.009
6	Rpl13	-0.822665	0.009
6	Gm32014	0.629097	0.01
6	Fau	-0.740573	0.01
7	Gm28750	0.846459	0.00106072
7	Rps16	-1.07108	0.00123577
7	Nxph1	-0.875162	0.00167243
7	Fth1	-1.04858	0.00302973
7	Rps18	-0.772631	0.00368359
7	Fau	-0.926201	0.0041272
7	Mt1	-1.34443	0.00583306
7	Tpt1	-0.954462	0.00619548
7	Apoe	-1.30978	0.00632584
7	Erbb4	-0.712792	0.00667493
7	Rps29	-0.936377	0.00753448
7	Grik1	-0.797106	0.00941214
7	Rpl37	-0.891865	0.0095986
8	Mt1	-1.72317	0
8	Glul	-1.66346	0
8	Rpl37	-1.60983	0
8	Aldoc	-1.48077	0
8	Rpl32	-1.44248	0
8	Dbi	-1.37008	0
8	Rps5	-1.34724	0
8	Fth1	-1.21889	0
8	Tuba1a	-1.1701	0
8	Rpl26	-1.08226	0
8	Ndrg2	-1.45102	0.001
8	Rps21	-1.15733	0.001
8	Rps29	-1.12885	0.001
8	Rpl19	-1.10033	0.001
8	Rps7	-1.08045	0.001
8	Cox4i1	-1.07048	0.001
8	Rpl13	-0.999234	0.001
8	Calm3	-0.924279	0.001
8	Rps27	-0.903316	0.001
8	Rpl30	-0.861107	0.001
8	Rps10	-1.00729	0.002
8	Rpl38	-0.974915	0.002
8	Rps11	-0.914	0.002
8	Gm44644	-0.895682	0.002
8	Galntl6	-0.836115	0.002
8	Slc16a11	-0.787306	0.002
8	Cst3	-1.07761	0.003
8	Rpl14	-0.97493	0.003
8	Rpl23	-0.929363	0.003
8	Rps18	-0.910729	0.003
8	Nrsn1	-0.90153	0.003
8	Epha3	-0.685247	0.003
8	Robo3	0.686917	0.003
8	Rps23	-0.978659	0.005
8	Rps20	-0.776433	0.005
8	Rpl41	-0.76098	0.005
8	Timm17a	-0.745563	0.005
8	Apoe	-1.19454	0.006
8	Rps16	-1.01251	0.006
8	Cntnap5a	-0.938966	0.006
8	Lhfp	-0.59965	0.006
8	Rnf152	0.642712	0.006
8	Rps24	-0.875233	0.007
8	Vwc2l	-0.631496	0.007
8	Bcan	0.824523	0.007
8	B230217J21Rik	0.835556	0.007
8	Cntnap4	-0.891738	0.008
8	2900097C17Rik	-0.795129	0.008
8	Rpl27a	-0.713688	0.008
8	Camk2n1	-0.550318	0.008
8	Rplp1	-0.939096	0.009
9	Rpsa	-1.95739	4.229e-09
9	Mt1	-1.75698	1.8115e-08
9	Camk2n1	-1.74768	2.77237e-08
9	Rpl38	-1.82223	8.08e-08
9	Aldoc	-1.68893	1.38e-07
9	Rps24	-1.62751	1.85e-07
9	Rplp1	-1.58015	2.29e-07
9	Rps29	-1.49317	6.966e-07
9	Mt3	-1.5763	7.73e-07
9	Rps21	-1.4144	3.68e-06
9	Rpl12	-1.76522	3.82e-06
9	Ndrg2	-1.53519	4.86e-07
9	Cox8a	-1.38727	5.901e-06
9	Cpe	-1.31103	7.54e-06
9	Rpl8	-1.44785	1.5e-05
9	Rps3a1	-1.40125	2.56e-05
9	Rps19	-1.45063	2.97e-05
9	Rpl23	-1.38801	3.12e-05
9	Cst3	-1.22874	4.46e-05
9	Sparcl1	-1.23579	4.51e-05
9	mt-Nd1	-1.19793	5.9e-05
9	Rps11	-1.37114	6.47e-05
9	Rps10	-1.25388	6.88e-05
9	Rpl24	-1.30272	7.98e-05
9	Rpl26	-1.27336	8.28e-05
9	Cox6c	-1.24329	0.000101908
9	Rps14	-1.18325	0.000102872
9	Rpl41	-1.21869	0.000106449
9	Rpl32	-1.37903	0.000139949
9	Camk2a	-1.16327	0.000144379
9	Rps8	-1.13744	0.000152079
9	Atp1a2	-1.35449	0.000192504
9	Rps9	-1.25947	0.00021126
9	Rpl9	-1.1061	0.000211798
9	Rpl13	-1.07777	0.000214039
9	Rpl3	-1.21312	0.000236453
9	mt-Co1	-1.09771	0.000253899
9	Rps28	-1.28458	0.00028138
9	mt-Nd4l	-1.08692	0.00030176
9	Rpl17	-1.14322	0.000306665
9	Ndufb9	-1.24128	0.000308066
9	Rps18	-1.28999	0.000347787
9	mt-Nd3	-1.03604	0.000353931
9	Rps4x	-1.2764	0.000362538
9	Gapdh	-1.23829	0.000378581
9	Fam19a1	-1.02813	0.000382613
9	Cox4i1	-1.07861	0.000390262
9	Slc1a2	-1.04078	0.000391377
9	Calm1	-1.02437	0.000420359
9	Nrcam	-1.02004	0.000421017
9	Rpl11	-1.07083	0.000422547
9	Tenm1	-1.04309	0.00044416
9	Rps2	-1.09803	0.000450597
9	Eef1a1	-1.03048	0.000457735
9	Rpl37	-1.12095	0.000467782
9	Rps7	-1.1388	0.000555725
9	Rtn1	-0.988523	0.000712569
9	Gria3	-0.971366	0.000742412
9	Tpt1	-1.01244	0.000781461
9	Unc80	-0.994264	0.000805689
9	Rpl21	-1.02392	0.000830968
9	Ptprt	-0.967555	0.000846172
9	Gstm5	-1.15148	0.000894105
9	Rps12	-1.07106	0.000899083
9	Rpl19	-1.02671	0.000929948
9	Rps23	-1.03365	0.000971662
9	Zfp804b	-0.99036	0.000986381
9	Fau	-1.03673	0.00106983
9	Apoe	-0.973182	0.00107763
9	Kif5a	-1.01798	0.00112386
9	mt-Nd4	-0.967691	0.00119123
9	Pcsk1n	-1.03758	0.00122638
9	Chchd2	-1.09948	0.00123091
9	Dbi	-0.953863	0.00136729
9	5730522E02Rik	-0.938463	0.00145684
9	Rpl35a	-1.03099	0.00149131
9	Rps27a	-0.939893	0.00183031
9	mt-Atp6	-0.91873	0.0020214
9	Lhfpl3	-0.888688	0.00233044
9	Mdh1	-1.01694	0.00236522
9	Rpl27a	-0.920611	0.00251091
9	Kcnt2	-0.889593	0.00253665
9	Slc2a13	-0.91737	0.00254622
9	Fam19a2	-0.875799	0.00264804
9	Rps13	-1.01124	0.0026877
9	Cacna1e	-0.876371	0.00291149
9	mt-Co3	-0.893754	0.00291704
9	Rpl34	-0.990083	0.00332871
9	Zfp804a	-0.880286	0.00355693
9	Snap25	-0.843841	0.00360409
9	Ldhb	-0.957039	0.00361625
9	Rpl14	-0.998722	0.00394405
9	Epha5	-0.828061	0.00395299
9	Rgs7bp	-0.929848	0.00421177
9	mt-Co2	-0.852315	0.00425211
9	Meg3	-0.83145	0.00453425
9	Rbfox1	-0.82078	0.00484683
9	Car10	-0.794408	0.00504713
9	Gpm6a	-0.800392	0.00514107
9	Rps20	-0.903964	0.00517762
9	Rpl18a	-0.976486	0.00518873
9	Uqcrh	-0.940486	0.00544193
9	4930587E11Rik	0.806871	0.00572886
9	mt-Nd5	-0.790474	0.00579527
9	Rgs6	-0.810692	0.00581726
9	Rps16	-0.891814	0.00592627
9	Camk4	-0.870191	0.0060818
9	Selenow	-0.848406	0.00617584
9	Rpl37a	-0.845465	0.00660221
9	Sv2b	-0.911052	0.00678662
9	Pde1a	-0.778001	0.00732508
9	mt-Cytb	-0.796038	0.00754149
9	Slc5a11	0.83424	0.00764827
9	Ldb2	-0.910879	0.00771413
9	Rpl30	-0.798117	0.00806619
9	4921504A21Rik	0.823332	0.00811554
9	A230006K03Rik	-0.792203	0.0081246
9	Scn1a	-0.76994	0.00878436
9	Rpl28	-0.900549	0.00886169
9	Unc5d	-0.733533	0.00915119
9	Tnr	-0.735429	0.00929339
9	Pogk	0.771097	0.00960306
9	Flrt2	-0.839594	0.00963328
9	Samd12	-0.734925	0.0096676
9	Trhde	-0.795738	0.010132
9	Erc2	-0.720065	0.0103843
10	Olfr239	1.22681	7.40772e-05
10	Ptgds	-1.48391	0.000417105
10	Apoe	-1.6081	0.000427249
10	A730090N16Rik	1.08325	0.00105734
10	Mt1	-1.58275	0.00131212
10	Fth1	-1.124	0.00132937
10	Epsti1	0.959644	0.00175879
10	Vipr2	0.68759	0.00180554
10	4930555F03Rik	0.581467	0.00181518
10	Gm16226	0.779838	0.00197511
10	Gm20658	1.22018	0.00211847
10	Rpl13	-0.921636	0.00289174
10	Rpl9	-0.833584	0.00304551
10	Rpl41	-0.813562	0.00327475
10	Enpp2	-0.707039	0.00453519
10	Erich6	0.840431	0.00459979
10	Aldoc	-1.19682	0.00473383
10	Angpt1	-0.726746	0.00616151
10	mt-Co1	-0.90742	0.00660812
10	Kcnj13	0.832327	0.00728289
10	Maged1	-0.560169	0.00767244
10	Rpl11	-0.613108	0.0102225
10	Plp1	-1.58275	0.0104551
11	Muc15	1.36824	1.41309e-05
11	Gpc5	-1.09066	6.33905e-05
11	Fth1	-1.16876	0.000971354
11	Ndrg2	-1.61542	0.000996087
11	Nxph1	-1.06793	0.00153781
11	Gm21954	0.956085	0.00266153
11	4933432K03Rik	0.941248	0.00303734
11	Mt1	-1.2751	0.00377725
11	E130114P18Rik	0.724958	0.00419241
11	Stxbp6	-0.688266	0.00420407
11	Gm16226	0.718356	0.00430548
11	Tox2	-0.970997	0.0045554
11	Apoe	-1.23579	0.00508543
11	Gm17171	0.826696	0.00690469
11	Gm45321	0.816572	0.00709197
11	Aldoc	-1.24371	0.00798828
11	Gm35166	0.717634	0.00873271
12	Mt1	-1.49413	0
12	Rpl9	-1.03296	0
12	Ndrg2	-1.47509	0
12	Fth1	-1.06662	0
12	Rpl13	-0.948826	0
12	Rps24	-0.986845	0
12	Fam19a1	-0.962171	0
12	Apoe	-1.33343	0
12	Glul	-1.10495	0.001
12	Dbi	-1.30898	0.001
12	Cst3	-1.02651	0.001
12	Rplp1	-1.04973	0.001
12	Rpl37	-0.958455	0.001
12	Gstcd	-0.849647	0.001
12	AC134453.1	0.871776	0.001
12	Rpl34	-0.927613	0.001
12	Rpl18a	-0.968396	0.001
12	Thy1	-0.807213	0.001
12	Rpl17	-0.892342	0.002
12	Rps25	-1.04895	0.002
12	Eif2s2	-0.655665	0.002
12	Rpl8	-1.01119	0.002
12	Rps19	-1.04745	0.002
12	Cox6b1	-1.01135	0.002
12	Meis2	-0.873439	0.002
12	Rps8	-0.857459	0.002
12	Hk1	-0.819886	0.002
12	Rps21	-0.94749	0.002
12	Rpl38	-0.87639	0.003
12	Kctd8	-0.678482	0.003
12	Rps18	-0.977611	0.003
12	Gm10558	1.02723	0.003
12	Adgrb2	-0.878028	0.003
12	Rpl23	-0.868202	0.003
12	Rnf170	0.863439	0.004
12	Aldoc	-1.05875	0.004
12	Rps23	-0.878393	0.004
12	Tpt1	-0.826427	0.005
12	Rps29	-0.909893	0.005
12	Rps16	-0.762528	0.006
12	mt-Cytb	-0.673655	0.006
12	Pde3a	-0.673689	0.006
12	Cox7a2	-0.753401	0.007
12	Rpl3	-0.836335	0.009
12	Rpl12	-0.898521	0.009
12	Rps28	-0.89937	0.009
12	Ntng1	-0.587124	0.009
12	mt-Nd5	-0.71272	0.01
12	Rpl41	-0.703033	0.01
12	Trpm3	-0.543742	0.01
14	Erbb4	-2.32072	3.51e-18
14	Fth1	-1.22126	0.000271905
14	Rps29	-1.3944	0.000405545
14	Plp1	-1.87986	0.00053766
14	Alas2	1.07875	0.000939677
14	Glul	-1.23511	0.00117273
14	Rps10	-1.15825	0.00137128
14	Grik1	-1.04069	0.00151045
14	Aldoc	-1.47738	0.00167782
14	Rps21	-1.07701	0.00191392
14	Npas3	-1.4553	0.00209328
14	Rps7	-1.07595	0.00211778
14	4933432K03Rik	0.881412	0.00222056
14	Rps18	-1.02381	0.00242316
14	Rps27a	-0.86963	0.00338836
14	Dgkb	-0.581956	0.00347942
14	Cst3	-1.07652	0.00351004
14	mt-Co2	-0.92548	0.0036755
14	Rpl19	-0.826995	0.0048878
14	mt-Cytb	-0.821061	0.00490056
14	Ndrg2	-1.33516	0.00527691
14	Ptprz1	-0.909712	0.00532212
14	Camk2n1	-0.867656	0.00553643
14	Ethe1	0.996619	0.00571971
14	Htr2b	0.844691	0.00583719
14	Olfr239	0.97802	0.00606503
14	Actb	-0.670629	0.00666707
14	Rps14	-0.955631	0.00713952
14	Muc15	0.871667	0.00732609
14	Trpc5	0.663898	0.00738452
14	Apoe	-1.24947	0.00742903
14	Efhc2	0.801812	0.00892284
14	Gm13832	0.771964	0.00899093
14	mt-Atp6	-0.906686	0.00899839
14	mt-Co1	-0.852887	0.00956044
14	Rpl3	-0.757424	0.00962299
15	Dbi	-1.59806	3.55437e-05
15	Rpl37	-1.48917	4.16641e-05
15	Rpl3	-1.34526	6.57383e-05
15	Rpl41	-1.18911	8.17503e-05
15	Apoe	-1.24435	0.000283617
15	Plp1	-1.73443	0.000283777
15	Fth1	-1.17914	0.000313582
15	Fau	-1.05185	0.000429733
15	Rps29	-1.20372	0.000523418
15	Rpl23	-1.10129	0.000652854
15	Mt1	-1.15842	0.000722489
15	A630089N07Rik	0.852279	0.000786453
15	Rps24	-1.07862	0.000836752
15	Slc1a2	-0.860521	0.00100281
15	Egfem1	-0.840016	0.00103073
15	Rps23	-1.08614	0.00122322
15	Glul	-1.31953	0.00129409
15	Rpl26	-1.20895	0.00136626
15	Cst3	-1.09974	0.00147896
15	Cox4i1	-1.03493	0.00192443
15	Aldoc	-1.19315	0.00224606
15	Grid2	-0.844991	0.00240165
15	Rplp1	-1.0733	0.00273612
15	Tpt1	-1.00381	0.00293706
15	Sv2b	-0.952682	0.00319387
15	Chchd2	-1.10282	0.00327269
15	Camk2n1	-0.902859	0.00335242
15	Rps21	-1.11895	0.00342199
15	Ptn	-0.848709	0.00355102
15	Plcl2	0.703687	0.00395119
15	Mt3	-0.986352	0.00411166
15	Rpl21	-0.871551	0.00516361
15	Rps10	-0.963029	0.00571034
15	Rps28	-0.874324	0.00741176
15	Rpl38	-1.00919	0.00743202
15	Rps20	-0.854406	0.00785197
15	Cntnap5a	-0.792107	0.00790527
15	Rps14	-0.985691	0.00791948
15	Gsap	0.781184	0.00795645
15	Rps11	-0.939712	0.00804613
15	Ndufb9	-0.887789	0.00889143
15	Gm45904	0.893494	0.00903282
15	Pebp1	-0.851267	0.00919772
15	Rps27a	-0.837413	0.00946897
15	4930509J09Rik	0.853704	0.00953274
15	Kif5a	-0.678192	0.00959942
15	mt-Co1	-0.801074	0.00971836
15	4930473D10Rik	0.865628	0.00990101
16	Mt1	-1.77374	2.47779e-06
16	Fth1	-1.40412	3.89524e-05
16	Gpc5	1.03404	0.000107457
16	Cox4i1	-1.32888	0.000192579
16	Ntng1	-1.14888	0.000225519
16	Man1a	-0.840644	0.000233743
16	Glul	-1.40951	0.000426529
16	Apoe	-1.45808	0.000525685
16	Aldoc	-1.43895	0.000622728
16	C630031E19Rik	1.10802	0.000698731
16	Chrna5	1.31135	0.00130584
16	Ndrg2	-1.25554	0.00130853
16	Dbi	-1.28848	0.0015067
16	Ndufa4	-0.912468	0.00158371
16	Chchd2	-1.03948	0.00195944
16	Mrpl42	-0.927424	0.00208502
16	Ndufa13	-1.337	0.00216207
16	Thsd7b	-0.728871	0.00276404
16	Rpl38	-1.11335	0.00287699
16	Slc44a5	-0.899571	0.00288241
16	Cnot3	-0.767019	0.00326139
16	Camk2n1	-0.69496	0.00369
16	Tmcc3	-0.665294	0.00380839
16	Pcsk1n	-0.790531	0.00438445
16	mt-Co1	-0.833714	0.00447782
16	mt-Cytb	-0.792896	0.00455671
16	Rpl9	-0.937656	0.0046807
16	mt-Nd4	-0.788637	0.0053554
16	Mt3	-0.891799	0.00586371
16	Lss	0.935965	0.0066033
16	Adamtsl3	1.04982	0.0066926
16	Cox6a1	-0.87403	0.00670358
16	mt-Nd1	-0.849144	0.00760502
16	Fgf13	-0.785603	0.00786714
16	Rtl4	-0.60327	0.00793252
16	Jade3	0.724803	0.00873104
16	Ckb	-0.754327	0.00895239
16	mt-Atp6	-0.862852	0.00917934
16	Ubc	-1.07354	0.00945602
16	Clu	-0.790796	0.0100816
16	Rasa3	-0.800607	0.0104399
17	Il1rapl2	-1.64597	1.24448e-09
17	Plp1	-2.0449	1.12981e-06
17	Rpl13	-1.32297	4.87117e-06
17	Gcnt2	-1.44767	5.82226e-06
17	Grik1	1.10428	6.59946e-06
17	Mt3	-1.62921	8.00731e-06
17	Fth1	-1.17137	2.13618e-05
17	Zfhx3	-1.06721	2.62253e-05
17	Fgf13	0.870394	3.36866e-05
17	Drd2	-1.11263	5.143e-05
17	Ptprz1	0.824987	6.46402e-05
17	Rpl11	-1.35932	9.59116e-05
17	Apoe	-1.28201	9.90955e-05
17	Gli3	-1.26784	0.000124392
17	Gm28928	0.838651	0.000241398
17	Gm45680	1.12774	0.000295532
17	Nexn	-0.9644	0.00031635
17	Ror1	-1.10101	0.000349753
17	Mei4	-0.889132	0.000358118
17	Dcbld2	1.10574	0.000374332
17	Drd3	0.982703	0.000419592
17	Rpl26	-1.2059	0.000453741
17	Ndrg2	-1.52101	0.000727427
17	Rpl12	-1.16214	0.000760812
17	Rpl37	-1.08471	0.000780074
17	Ptgds	-1.42261	0.000888318
17	Smad7	-1.09288	0.000891845
17	Adk	-0.73401	0.000971473
17	Klhl1	-1.20941	0.00110812
17	Slc16a2	0.729863	0.00110842
17	Sparc	-1.40698	0.00114485
17	Rps29	-1.11565	0.00119171
17	Cst3	-0.963138	0.00123711
17	Mbp	-0.982491	0.001273
17	Stk32a	-0.842787	0.00134555
17	Pde1a	0.704911	0.0013642
17	Slc1a2	-0.764466	0.00149486
17	Adora2a	-1.07781	0.00153975
17	Sgcd	0.633267	0.00156195
17	Rps16	-1.13422	0.00159239
17	Rps21	-1.07878	0.00162738
17	Epha4	-0.621445	0.00187039
17	Gm11457	1.25772	0.00197465
17	Nrp2	0.73562	0.0020105
17	Dab2ip	-0.972516	0.00206925
17	Edil3	-0.648851	0.00220033
17	Sgpp2	-1.06368	0.00227174
17	Gm10135	1.21797	0.00228113
17	Vwc2l	0.845097	0.00228324
17	Fau	-0.995089	0.00235989
17	Htr4	0.657318	0.00250981
17	Rps24	-1.05328	0.00253746
17	Pard3b	0.894237	0.00264957
17	Rpl34	-1.25828	0.00265072
17	Aldoc	-1.09692	0.00272296
17	Tox2	0.913461	0.00290854
17	Synpo2	-1.1328	0.00296642
17	Lzts3	-0.850423	0.00321501
17	Zdbf2	0.721087	0.00323274
17	Kiz	-0.935769	0.00323556
17	B020031H02Rik	0.791645	0.00357306
17	Dner	0.650978	0.00375988
17	Clu	-1.08547	0.00376625
17	Dnah9	0.925206	0.00379193
17	Kcnj6	0.629394	0.00429317
17	Cox8a	-0.89719	0.00430799
17	Adamtsl1	0.716123	0.0044816
17	Rplp1	-1.01002	0.00464026
17	Sparcl1	-0.949498	0.00471279
17	Ano2	-0.867542	0.00488841
17	Oprm1	0.621994	0.00492431
17	Gm45321	0.708663	0.00509902
17	Camk2n1	-0.793856	0.00526517
17	Inpp4b	0.619456	0.00541282
17	Rps7	-0.975124	0.00547528
17	Zeb2	-0.749885	0.00613076
17	Ttc27	-0.889964	0.00618012
17	Gm28494	0.721489	0.00618286
17	Dach1	-0.646513	0.00662071
17	Sv2b	-0.712216	0.00665354
17	Rasgrp2	-0.890027	0.00671068
17	Crtac1	0.668475	0.00703476
17	Rpl23	-0.912519	0.00751237
17	Arpc1a	-0.76428	0.00759827
17	Gabra3	0.620411	0.00812178
17	Dbi	-1.02237	0.0081618
17	mt-Nd3	-0.801346	0.00833066
17	Rpl14	-1.04583	0.00861546
17	Rpl32	-1.01533	0.00867272
17	Bbs4	-0.79314	0.00883089
17	Rps27a	-0.880182	0.00884811
17	Gm12064	0.825374	0.00924899
17	Hip1	-0.627948	0.00997511
17	Thsd7b	0.546405	0.0101254
17	Bcl2l1	-0.6735	0.0101817
17	AC154782.1	0.805365	0.0102111
17	Cox7a2l	-0.879238	0.0103362
17	Slc22a3	0.853375	0.0104556
18	Rpl13	-1.13738	1.75737e-06
18	Fth1	-1.21777	3.28046e-06
18	Rps7	-1.26259	1.95226e-05
18	Rps21	-1.22126	0.000100771
18	Rpl32	-1.39507	0.000167487
18	Rps16	-1.26452	0.000219594
18	Rpl19	-1.05533	0.000294978
18	Pcsk2os2	1.00101	0.00037554
18	Rpl17	-0.946836	0.000448536
18	Fbln2	-1.30414	0.000612944
18	Mt1	-1.90176	0.000714569
18	Rpl37	-1.04763	0.000732515
18	Rpl11	-0.989586	0.000750849
18	Rack1	-1.301	0.000760225
18	Hes1	-1.59655	0.000851954
18	Rps24	-0.956715	0.00089882
18	Plp1	-1.7314	0.00090664
18	Lrrc45	-0.929732	0.00139777
18	Rpl34	-1.04266	0.00153462
18	Fibcd1	-0.872147	0.00198297
18	Mbp	-1.0809	0.00212186
18	Rpl3	-0.920969	0.00217437
18	Apoe	-1.30131	0.00227202
18	Tpt1	-1.08763	0.00248706
18	Pfdn5	-0.938198	0.00278456
18	Rps8	-0.783089	0.00284247
18	4921511I17Rik	0.942919	0.00297886
18	mt-Co1	-0.940775	0.00298882
18	mt-Cytb	-0.800965	0.00311835
18	Rps28	-1.0902	0.00392049
18	Tpp1	-1.02653	0.00392508
18	Snrpa	-1.14995	0.00428827
18	Rps18	-0.894234	0.00449634
18	Cox5b	-1.21019	0.00452531
18	Rps5	-0.962691	0.00477961
18	Rps3a1	-0.857043	0.00481999
18	Fau	-0.968704	0.00495703
18	Gm26658	1.00074	0.00500473
18	2900097C17Rik	-0.857439	0.00552382
18	Fhl1	-0.838486	0.0055996
18	Rreb1	-0.754241	0.00564609
18	Gm16351	0.726922	0.00627125
18	Lyrm1	0.755991	0.00650908
18	Npas3	-0.662053	0.00654356
18	Dnajb11	-0.883996	0.0067247
18	4930595D18Rik	0.888788	0.00673796
18	mt-Atp6	-0.832645	0.00678842
18	Pcdh15	-0.599823	0.00695348
18	Angptl3	1.12953	0.0070727
18	Rpl12	-0.934017	0.00725651
18	Gnb4	1.01686	0.00737285
18	mt-Co3	-0.832628	0.00774828
18	Calm1	-0.514581	0.00788035
18	Rpl38	-0.83018	0.00788189
18	Cntn5	-0.608453	0.0084368
18	Rpl8	-0.975792	0.00847982
18	Rpl9	-0.834656	0.00851017
18	mt-Nd3	-0.970815	0.00870417
18	Kcnn3	-0.718828	0.00887029
18	Rpl27a	-0.726398	0.00888973
18	Elk1	1.02179	0.00915619
18	mt-Nd5	-0.876016	0.00916401
18	Rplp1	-0.811441	0.00960253
18	4930533B01Rik	0.89081	0.00982236
18	Gm26599	0.879647	0.00988086
18	Ddn	-0.976002	0.0101221
18	Rps29	-0.994134	0.0101623
18	Astn2	0.465096	0.0101984
19	Adarb2	-1.391	1.02572e-06
19	Fth1	-1.43157	2.21406e-05
19	Col25a1	-1.57736	2.99723e-05
19	Rpl41	-0.985284	4.52559e-05
19	Erbb4	-1.78707	0.000130916
19	Rplp1	-1.43526	0.000193114
19	Rpl28	-1.31389	0.000302042
19	Mt1	-1.50056	0.000424842
19	Fam19a2	-0.755905	0.000674112
19	Apoe	-1.49944	0.000677855
19	Col26a1	-1.06586	0.00070601
19	Mt3	-1.11315	0.00103238
19	Grm4	0.944083	0.00110037
19	Thsd7b	-1.45016	0.00165126
19	Plp1	-1.51586	0.00165663
19	Nov	-0.90496	0.00187513
19	Rps4x	-1.1579	0.00193673
19	Sdk1	-0.99806	0.00194007
19	Actg1	-0.871639	0.00197814
19	Cd81	-1.01291	0.0027906
19	Rps29	-1.19378	0.00319999
19	Rpl13	-0.935378	0.00330673
19	Prkg1	-0.804784	0.00355136
19	Cck	-0.870546	0.00389842
19	Rpl23	-0.913439	0.00457632
19	Rpl26	-1.11643	0.00507421
19	Rpl19	-0.83996	0.00526532
19	Itm2c	-0.830753	0.00553102
19	Pcsk1n	-0.793822	0.00555865
19	Fau	-0.993043	0.00598262
19	Rpl37	-0.915036	0.00687233
19	Cox4i1	-0.908865	0.00696618
19	Rps5	-1.3822	0.00715516
19	B9d1	0.967951	0.00723559
19	Rpl21	-0.746453	0.00739954
19	Fam20a	0.549922	0.00774547
19	Ccdc3	-1.36377	0.00783427
19	Nt5c	-0.811444	0.00819569
19	Chchd2	-0.873335	0.0101782
19	Rps28	-0.860178	0.0102416
21	Itga8	-4.16758	3.44e-06
21	Ak5	-1.97169	3.96e-06
21	Trpc5	-1.94581	1.2e-05
21	Pde11a	-3.86691	2.36e-05
21	Tnfaip8l2	2.1521	2.91e-05
21	Epha3	-1.9597	4.22e-05
21	Ptprk	-1.56558	4.81e-05
21	Fam135b	-1.55529	4.98e-05
21	Csrnp3	-1.40256	6.38e-05
21	Zcchc18	-2.21564	7.36e-05
21	Cobl	-1.65732	7.67e-05
21	Htr2c	-1.4236	8.43e-05
21	Zfp536	-2.10305	8.74e-05
21	Bcas1	-5.27082	8.98e-05
21	Lzts2	-5.06939	0.000100736
21	Spock1	-1.31177	0.000136207
21	Dlgap2	-1.23508	0.000163648
21	Shroom4	-5.02084	0.000166225
21	Mt3	-1.5858	0.000182965
21	Arhgap20	-1.56939	0.00019583
21	Apod	-3.17026	0.000200622
21	Fam19a1	-1.39329	0.000293009
21	Rest	2.3506	0.0003364
21	Arhgap6	-1.63223	0.000379758
21	Nrgn	-1.55055	0.000436356
21	Pdzrn3	-1.44793	0.000479831
21	Sox6	-2.38609	0.000531109
21	Col19a1	-2.24464	0.000546487
21	Elovl6	-1.80741	0.00058642
21	Ccr6	3.16522	0.000637624
21	Gins3	-4.66358	0.00064256
21	1700022I11Rik	4.64369	0.000649345
21	Eml2	-2.05204	0.000649584
21	Klhl1	-1.60641	0.000701506
21	Gm26835	-1.44511	0.000719871
21	Mlip	-2.02884	0.00072128
21	S100a16	-4.72464	0.000722729
21	Gm48249	-4.65227	0.000722863
21	Gm26911	-4.70335	0.000747116
21	Cdh12	-1.27003	0.000832249
21	Stxbp5l	-1.11312	0.000838652
21	Irgm2	1.80931	0.000907276
21	5730522E02Rik	-1.03286	0.000930798
21	Mmp24	-3.2855	0.000945364
21	Lmo3	-2.14059	0.000946931
21	Cntnap3	-2.80919	0.00100171
21	Naip6	1.54496	0.0010249
21	Shisa6	-1.68034	0.00108488
21	Pcdh11x	-1.08905	0.00110437
21	Ly9	-4.69304	0.00113078
21	Tbr1	-4.69304	0.00113078
21	Uqcr11	-2.09637	0.0011372
21	Pfkfb2	-4.51547	0.00127443
21	Colec12	-2.60065	0.00128291
21	Slit2	-1.20576	0.0012983
21	1110035H17Rik	4.50967	0.00140114
21	Slc1a2	-1.03958	0.00140252
21	C1qtnf12	-4.6004	0.00142698
21	Abca2	-1.87973	0.00148287
21	Gaa	-1.72334	0.00154841
21	Cttnbp2	-1.03811	0.00162521
21	Aif1	1.38518	0.001629
21	Neto2	-1.58999	0.00163006
21	Acads	3.17333	0.00170281
21	Ndst4	-1.85869	0.00170316
21	Gm45159	-2.08143	0.00171901
21	AC129186.1	-1.61957	0.00173422
21	Galntl6	-1.28261	0.00182757
21	Sez6l2	-1.70367	0.00183858
21	Mterf4	3.33198	0.0018594
21	Cttn	-2.74137	0.00191098
21	Slc38a7	1.77192	0.00195058
21	Timm22	2.05028	0.00195551
21	Ghr	-1.71867	0.00202876
21	Slc4a4	-1.35603	0.00217014
21	Wdfy4	0.956124	0.00220075
21	Paqr9	-2.67434	0.00222377
21	Fam19a2	-1.02113	0.0022374
21	Ecscr	1.10731	0.00237994
21	Lypd6b	-2.39692	0.00239948
21	Ccnd1	1.6646	0.0024315
21	Trank1	-1.26864	0.00243916
21	Aldoc	-1.18561	0.0025028
21	Tgfb3	-4.30467	0.00254029
21	Phactr1	-0.952309	0.00260164
21	Gm1715	-4.29047	0.00261705
21	Sorbs2	-0.957086	0.00266753
21	Zmat4	-0.964863	0.00270918
21	Eef1a2	-3.18343	0.00276654
21	Vwc2	-1.53928	0.00276937
21	Dclk1	-0.903165	0.00282182
21	Kif5c	-1.05169	0.00282255
21	Cox5b	-1.58893	0.00286779
21	Adcyap1	4.28465	0.00287327
21	Ubtd2	-1.61266	0.00288772
21	H2-Aa	2.88769	0.00290416
21	Lgi1	-1.45448	0.00292523
21	Kif5a	-1.1334	0.00293468
21	Mtfr1	2.71325	0.00295494
21	Adam33	-3.11071	0.0029863
21	Cspg5	-1.33472	0.00299026
21	Vasp	1.41455	0.00302321
21	2900026A02Rik	-2.59537	0.00302586
21	3300002A11Rik	4.51609	0.00304175
21	Platr31	4.35173	0.0030499
21	Fstl4	-1.15288	0.0030732
21	Erbb4	-0.980166	0.00312838
21	Xpo4	1.14006	0.00316518
21	Sh2d4b	-4.26063	0.00318055
21	Tead1	-2.11593	0.00318839
21	Agap2	-1.96071	0.00325231
21	Cnksr2	-1.08452	0.00327608
21	Tgif1	2.60284	0.00328599
21	Cstf2t	4.36407	0.00329173
21	Slc35c2	1.2651	0.00339685
21	Sncaip	0.874192	0.00347644
21	Nell1	-1.08989	0.00355588
21	Gm16541	1.39281	0.00361521
21	Ntng2	-2.33789	0.00365238
21	Ptprd	-1.05049	0.00366106
21	Crybb1	1.07846	0.00368521
21	Trhr	-4.23239	0.0037043
21	Grm3	-1.01225	0.00376318
21	Cadps2	-1.07314	0.0039237
21	Gtf2h1	1.32877	0.00396521
21	Gm45846	-1.49136	0.0039688
21	Kcnq3	-0.926215	0.00399239
21	Ccdc137	-3.39202	0.00399591
21	Trim9	-0.97808	0.00401191
21	Tgfbr3	-2.06902	0.00401252
21	Pcdh9	-1.09585	0.0040374
21	Pde6h	2.08241	0.00405842
21	Bbof1	-1.60885	0.00428065
21	Tmem132b	-1.126	0.00428294
21	Sgcz	-0.978385	0.00432301
21	Hoga1	3.1144	0.00444714
21	Ndn	-2.11536	0.00446776
21	Dpy19l3	-2.11769	0.00447068
21	4930419G24Rik	-1.73757	0.00459955
21	Mx1	-3.0085	0.00462992
21	Gnai1	-1.30587	0.00467004
21	Ankrd33b	-1.9433	0.00467136
21	Orc6	-1.90689	0.00476503
21	Lhfp	-1.57611	0.00480462
21	Tmem173	1.13472	0.00496832
21	Cftr	4.09854	0.00498135
21	Exoc8	4.09854	0.00498135
21	Dmxl2	-1.06913	0.00498681
21	5530401A14Rik	-2.88638	0.00500188
21	Zfp612	-1.75014	0.0050212
21	Krt12	-4.14113	0.00503541
21	Oprk1	-4.09013	0.00503969
21	Nkapl	-4.09013	0.00503969
21	Dpyd	-1.27993	0.00518354
21	Gm20089	4.08174	0.00520792
21	Sorcs1	-0.886553	0.00524567
21	Ftsj3	4.0843	0.00525778
21	Tmc8	4.0843	0.00525778
21	Tmed3	1.5848	0.00525801
21	Lama3	-4.11026	0.00525819
21	Fa2h	-4.17762	0.0052834
21	St8sia3os	-4.17762	0.0052834
21	Rasl2-9	-4.12281	0.00533345
21	Il33	-4.12281	0.00533345
21	Tceal3	-2.28619	0.00535433
21	Cbfb	0.967354	0.00537878
21	Vcan	-2.77439	0.0055072
21	Aatk	-1.45872	0.00557178
21	Tpd52l2	-1.45716	0.00558122
21	4930522L14Rik	-2.21525	0.00562438
21	Pde1b	-1.35638	0.00562614
21	Gm32647	-1.29409	0.0057367
21	Ammecr1l	1.12962	0.00578623
21	Gria4	-0.966988	0.00584293
21	Faah	-1.99329	0.00587087
21	Auts2	-0.902555	0.0059348
21	Fbxo36	-2.20894	0.00596707
21	Runx1t1	-1.0394	0.00602294
21	Dok6	-0.882239	0.00604474
21	Slit3	-1.08482	0.00608445
21	Med25	-1.93042	0.00611124
21	Apba3	4.05956	0.00613044
21	Fbxl7	-1.47316	0.00617645
21	Snrpa	-1.64098	0.00622914
21	Cacna1i	-1.69086	0.00641079
21	Arhgap15	1.03694	0.00651512
21	Hpgd	0.8736	0.00654887
21	Rhob	1.12898	0.00662893
21	Tfec	-4.07782	0.00668026
21	Pycrl	-4.07782	0.00668026
21	Mt2	-2.21372	0.00674485
21	Dmd	-0.932612	0.00677362
21	Gnao1	-1.00208	0.00681597
21	Ica1	-0.99725	0.00693789
21	Gm17690	4.04792	0.00697219
21	Lrrc57	-1.79872	0.00697259
21	Pcbp4	-2.21259	0.00699987
21	Slc25a33	-1.88726	0.0070118
21	Usp53	-1.54111	0.00702212
21	Commd10	-1.04531	0.00712355
21	Gpm6b	-0.826167	0.00713624
21	Astn1	-0.93381	0.00732834
21	Mapk10	-0.908507	0.00736613
21	Usp50	0.932905	0.00740212
21	Pepd	1.09993	0.00746067
21	Unc80	-0.832428	0.00749906
21	Dcx	-1.26309	0.00751861
21	Ifngr2	0.861256	0.00752556
21	Tmem176a	1.32535	0.00752608
21	Gabra3	-1.15502	0.00760603
21	Fsd1	-2.15083	0.00766803
21	Cmtm6	0.932421	0.00768356
21	A830010M20Rik	-1.23632	0.00783965
21	Lrfn5	-0.929435	0.00789045
21	Nfatc3	0.895722	0.00794615
21	4732463B04Rik	-2.87327	0.00799224
21	Pde5a	-2.88246	0.00801147
21	Cckbr	-3.99497	0.00808203
21	Olfr1564	-3.99497	0.00808203
21	Catsperz	-3.99497	0.00808203
21	Nmnat2	-1.09931	0.00815024
21	Phf11d	2.50061	0.00818517
21	Ramp1	-1.41718	0.00819969
21	Gfap	-4.03239	0.00835025
21	Rorb	-1.14167	0.00835908
21	Ablim2	-1.313	0.00842356
21	Rnf217	-1.22511	0.00842368
21	Yars2	2.3889	0.0084567
21	Tub	-1.70018	0.00848566
21	St18	-2.03513	0.00853992
21	Gm47167	0.930018	0.00854328
21	Usmg5	-1.42338	0.00862736
21	Cacna1e	-0.799748	0.00864227
21	Map7	-1.1248	0.00874267
21	Tenm3	-0.912747	0.00875586
21	Sh3rf1	-1.18448	0.00882217
21	Rbms3	-1.10343	0.00883103
21	Gm11146	1.41727	0.00885701
21	Ntrk2	-0.813136	0.00886888
21	Grik4	-1.26647	0.0088835
21	Gck	4.01156	0.00888645
21	Celf3	-1.46013	0.00890485
21	Wars	1.66196	0.00895891
21	Ndst3	-1.30798	0.00897184
21	Pde1a	-0.8493	0.00901406
21	Dynlt3	1.91395	0.00905585
21	C230004F18Rik	-0.785999	0.00912694
21	Kat8	1.63012	0.00914349
21	Arhgdib	1.05491	0.0092366
21	Arhgef9	-0.965214	0.00930702
21	Ggh	1.73463	0.00931182
21	Snrpn	-1.20842	0.00934297
21	Nectin3	-1.33826	0.00938028
21	Parm1	-1.95955	0.00941859
21	Ndufb3	-1.16956	0.00944404
21	Dok1	2.77974	0.00947787
22	Adarb2	-2.28034	5.64e-09
22	Meis2	-1.79631	1.23e-08
22	Lhfpl3	-1.65546	3.42e-08
22	Cntnap4	-1.88905	4.57e-08
22	Gm32647	-2.11022	6.35e-08
22	Nxph1	-1.60688	1.16e-07
22	Grid2	-1.27395	2.48e-06
22	Hs3st5	-1.56693	2.63e-06
22	Ntng1	-1.57637	3.02e-06
22	Thsd7a	-1.47121	4.46e-06
22	Gm15261	1.83036	1.03e-05
22	Snrpn	-1.50059	3e-05
22	Slit2	-1.28609	3.15e-05
22	Spock3	-1.23968	3.499e-05
22	Grm1	-1.37644	3.58e-05
22	Zfp422	1.78104	5.88e-05
22	Pcdh17	-1.44064	6.82e-05
22	Ifi203	1.85337	7.06e-05
22	Grik1	-1.41777	7.36e-05
22	Epha7	-1.15348	7.97e-05
22	Chrm2	-1.38152	8.51e-05
22	Col25a1	-1.52153	0.000110522
22	Erbb4	-1.34568	0.000135815
22	Cacng3	-1.36453	0.000143436
22	Zfp804b	-1.12646	0.00016229
22	Gm26848	-1.23588	0.000173972
22	Pdzrn4	-1.07066	0.000179062
22	B230334C09Rik	-1.46564	0.000227242
22	Srrm4	-1.18186	0.000243833
22	Dcc	-0.997238	0.00025683
22	Ccdc30	-1.49001	0.000274443
22	Tenm3	-0.976051	0.00028063
22	Chrm3	-1.06127	0.000287934
22	Robo1	-0.980126	0.000348266
22	Cdh9	-1.47798	0.000362784
22	5330434G04Rik	-1.0924	0.0003633
22	Zfp804a	-1.13623	0.000417623
22	Rtn1	-0.97794	0.000461778
22	Tsc1	-1.33838	0.000491899
22	Ntrk3	-1.05547	0.000549429
22	Gria4	-0.912058	0.000583819
22	Fstl5	-1.15772	0.000584139
22	Trank1	-1.05138	0.000671096
22	Sgcd	-1.05588	0.000674368
22	Htr2c	-1.18909	0.000748237
22	Ptprn2	-0.922496	0.00075479
22	Sde2	1.33762	0.000769621
22	Meg3	-0.882247	0.000801074
22	Slc38a1	-1.27817	0.000833741
22	Tmem108	-1.1547	0.000876144
22	Npas3	-1.13181	0.000896149
22	B230209E15Rik	-1.06424	0.000923529
22	Grip1	-0.954676	0.0010384
22	Cers6	-1.00687	0.00109091
22	Asic2	-0.885527	0.00124499
22	Rgs17	-1.17316	0.0012762
22	Rbm42	1.06602	0.00128706
22	Glrb	-1.01067	0.00140502
22	Reps1	-1.20268	0.00143616
22	Jun	0.944717	0.00144852
22	Aff2	-0.984831	0.0014942
22	Kctd1	-0.97202	0.00149695
22	Rasgrp1	-1.20801	0.00151632
22	Sidt1	-1.08792	0.0016159
22	Hcn1	-0.89785	0.00162407
22	Rit2	-0.916403	0.00167608
22	Slc12a5	-1.10957	0.00174845
22	Txn1	0.889262	0.00192828
22	Dlgap1	-0.855006	0.00193974
22	Gria1	-0.838522	0.00199261
22	C2cd5	-0.893468	0.00200171
22	Grik2	-0.89644	0.00205304
22	Vsnl1	-0.903886	0.00210659
22	Cntnap5b	-0.911361	0.00215529
22	2410089E03Rik	-0.836072	0.00215757
22	Gmcl1	-1.03659	0.00219167
22	Snhg11	-0.823901	0.0022184
22	Zfyve28	-1.14016	0.00227114
22	Psmb1	0.826863	0.00238364
22	Ryr3	-0.974993	0.00238517
22	A830018L16Rik	-0.869778	0.00251369
22	Zranb2	-0.822982	0.00254953
22	Ppp1r14a	1.14632	0.00259553
22	Anxa2	0.861854	0.00260562
22	2310039H08Rik	1.46905	0.00267159
22	Smagp	1.07798	0.00270881
22	Bicd1	-0.842983	0.00277477
22	Klhl7	-0.956117	0.00278489
22	Emc7	0.874152	0.00279781
22	Hs6st2	-1.11584	0.00292597
22	Ralgapa2	-0.842392	0.00293527
22	BC029722	1.40298	0.0029371
22	Cdh8	-0.849546	0.00301658
22	Rasgrf1	-0.872442	0.00302953
22	Dgki	-0.795398	0.00305711
22	Cntnap2	-0.814884	0.003192
22	Cpeb1	-1.17388	0.00335625
22	Magi2	-0.777313	0.00359283
22	Shisa9	-0.896725	0.00369491
22	Frmd4a	-0.809398	0.00369893
22	Sdhc	1.04347	0.00399685
22	Rbms2	0.995778	0.00401509
22	C1qtnf4	-1.13651	0.00406833
22	9330182L06Rik	-1.10534	0.00407239
22	Cntn1	-0.758785	0.00410345
22	Minos1	0.80922	0.00411103
22	Epha6	-0.849225	0.00413223
22	Galnt13	-0.813666	0.00414462
22	Gabrg3	-0.816965	0.00418314
22	Alad	1.16825	0.00429217
22	Klhl32	-0.976657	0.00432218
22	Pabpn1	-1.10927	0.0043743
22	Nrros	1.29108	0.00444536
22	Spcs1	0.835048	0.00451512
22	Leo1	1.27788	0.00460606
22	Psmd2	0.882747	0.00466054
22	Kcnc2	-0.85119	0.00476319
22	Cdc16	1.13551	0.00508016
22	Sdk1	-0.864436	0.00509355
22	Dusp1	1.01096	0.0051255
22	Rmst	-0.853482	0.0052687
22	Taldo1	0.769151	0.00533869
22	Enah	-0.788804	0.00551849
22	Mapkapk2	-1.05171	0.00567218
22	Tmem178b	-0.770279	0.00572874
22	Slc19a1	0.942024	0.005734
22	Rasgrf2	-1.09201	0.00602066
22	Ppfia2	-0.749149	0.00605729
22	Adh5	0.910036	0.0061536
22	Sfswap	-0.813203	0.00628284
22	Rimbp2	-0.876766	0.00632386
22	Dok6	-0.758647	0.0064746
22	Lrrc4c	-0.729088	0.00656998
22	Dner	-1.04238	0.00666382
22	Emg1	1.23894	0.00681605
22	Acaa2	0.9908	0.00682469
22	St7	-0.875833	0.00687807
22	Zrsr2	1.05046	0.00703293
22	Nkap	0.947608	0.00754553
22	Wdr83os	0.970291	0.00756302
22	Rrp1	0.882554	0.00783639
22	Mpped2	-0.756872	0.00793026
22	Rnf125	0.934	0.00793492
22	Kcnd3	-0.813591	0.00799789
22	Esrrg	-0.8273	0.0080878
22	Ctsc	0.984608	0.00824906
22	Stmn3	-1.01218	0.00827379
22	Stub1	0.86869	0.00832829
22	Ftx	-0.7641	0.00847846
22	Unc5c	-0.740958	0.00856601
22	Ak3	0.748812	0.00859662
22	Sorcs1	-0.774505	0.00890322
22	Galntl6	-0.758434	0.00907449
22	Lgals9	0.861036	0.00910702
22	Snrpd2	0.819925	0.00920307
22	Cdh13	-0.956953	0.00933494
22	Elf2	0.744201	0.00951069
22	Snca	-0.920414	0.00957191
22	Adam22	-0.757669	0.0096874
22	Lamtor4	0.825618	0.0096959
22	Cdkn2d	1.14641	0.00981813
22	Nova1	-0.925118	0.00986285
22	Nsg2	-0.948205	0.00990538
22	Prepl	-0.932218	0.00990796
22	Kirrel3	-0.754883	0.0101609
22	Luzp2	-0.789506	0.0103038
22	Psmb6	0.770974	0.0104007
22	Dync1i1	-0.741347	0.0104057
22	Kif1a	-0.842808	0.0104527
22	Robo2	-0.676013	0.0104769
23	Gm28928	-1.44199	1.22227e-06
23	Apoe	-1.41926	2.74316e-06
23	Fth1	-1.32684	8.30391e-06
23	Car10	-1.29061	2.13844e-05
23	Npas3	-2.01637	2.54073e-05
23	Gm4128	1.95017	4.02568e-05
23	Aldoc	-1.8266	4.59583e-05
23	Rpl13	-1.34742	7.91974e-05
23	Rpl38	-1.70726	9.66633e-05
23	Cadps2	-1.12216	0.000140106
23	Plp1	-1.63464	0.00016702
23	Cdh11	-1.15861	0.000187479
23	Cntnap5a	-1.10161	0.000199027
23	Nkain3	-1.10709	0.000235733
23	Mbp	-1.57576	0.000273885
23	Rpl9	-1.27151	0.000326128
23	Pde1a	-1.16721	0.000361549
23	Galnt18	-1.16754	0.000402536
23	Fam19a1	-1.21896	0.000405233
23	Rps14	-1.39814	0.000430183
23	1700111E14Rik	1.12611	0.000473404
23	Rps21	-1.3888	0.000517559
23	Narf	1.73275	0.000612704
23	Rps15	-1.54799	0.000696921
23	Rpl34	-1.53494	0.00082126
23	Scn9a	1.18962	0.000835345
23	Rps23	-1.47563	0.000912836
23	Rpl3	-1.42939	0.000969728
23	Gm13269	0.995088	0.00119999
23	Far1os	1.36127	0.00122166
23	Uty	1.55322	0.00133589
23	Rgs6	-1.02802	0.00137164
23	Slc1a2	-0.948668	0.00139949
23	Tmem132d	-1.02869	0.00144333
23	Kit	1.09303	0.00175039
23	5530401A14Rik	1.2951	0.00178591
23	Cntnap4	-0.916183	0.00180882
23	A230006K03Rik	-0.922627	0.00187759
23	mt-Co1	-0.872534	0.00210334
23	Cst3	-0.930539	0.00214652
23	Mt3	-1.21695	0.00224983
23	Dbi	-1.31454	0.00261899
23	Rps4x	-1.46176	0.00285665
23	Coq10a	1.61595	0.00298765
23	Rpl21	-1.14635	0.00300954
23	Gm26798	1.60311	0.00304028
23	Mt1	-1.16801	0.00330555
23	Tor1aip2	1.22505	0.0034167
23	Epha7	-1.07437	0.00347436
23	Calm1	-0.867759	0.00358052
23	Kcnip4	-0.825865	0.00367311
23	Gm13963	1.2816	0.00371592
23	Slit3	-1.25124	0.00384241
23	Sgcd	-0.819112	0.0039287
23	Fbxl7	1.04234	0.00404187
23	P3h2	0.828932	0.00404516
23	Ldb2	-1.19165	0.00410079
23	Scg2	0.960859	0.00448048
23	Rpl19	-1.21033	0.00455811
23	Rpl41	-1.19145	0.00481049
23	Gm11418	1.10442	0.00486742
23	Alcam	-0.931775	0.00495313
23	Chrm2	0.789587	0.00525721
23	Rps9	-1.16322	0.00584291
23	Mapk4	-0.801532	0.00599122
23	Eif2s3y	1.35579	0.00600089
23	4930587E11Rik	0.973961	0.00623533
23	Shisa6	-0.922344	0.00625059
23	mt-Atp6	-0.772383	0.00625533
23	Vat1l	1.0119	0.00632401
23	Fam57b	1.45738	0.00643574
23	Rps18	-1.23651	0.00648327
23	Angpt1	0.782838	0.00662589
23	mt-Nd2	-0.75498	0.00708407
23	Ndrg2	-1.24366	0.00709628
23	Rplp1	-0.877559	0.00720259
23	Rps10	-1.16926	0.00729626
23	Eif1	-1.0887	0.00743611
23	Ppp2r5a	0.942754	0.00745488
23	Kdm4b	1.1985	0.0074586
23	Fam126a	0.999934	0.00760931
23	Plxdc2	-0.99583	0.00770928
23	Fez1	-1.04793	0.00786757
23	Rps3a1	-1.16914	0.00846212
23	mt-Cytb	-0.74337	0.00851072
23	Rgs20	0.833837	0.00883764
23	Chl1	-1.21513	0.00885709
23	mt-Co2	-0.737797	0.00896172
23	Kcnb2	-0.742031	0.00923662
23	Rpl37	-1.16663	0.00925699
23	Rps28	-1.14648	0.0100566
23	Gm49356	1.33672	0.0101167
23	Sdk2	-0.792537	0.0101347
23	Elovl7	1.01009	0.01021
24	Btg2	-2.02211	4.80838e-06
24	Fos	-1.78981	2.37729e-05
24	Tiparp	-2.18135	5.41416e-05
24	Gm2516	1.412	0.000108614
24	Rps29	-1.44369	0.000119687
24	Nxph1	1.52477	0.000131591
24	AC165271.1	1.78178	0.000181743
24	Gm15261	1.76564	0.000186815
24	Gm15336	1.3359	0.000418135
24	Rplp1	-1.52385	0.000488819
24	Dusp1	-2.02678	0.000499267
24	Plp1	-1.74622	0.00056323
24	Mib2	-1.44598	0.000688791
24	Fgf10	-1.51233	0.000747048
24	Aldoc	-1.88932	0.000897989
24	Fth1	-1.08043	0.00189483
24	Mtx1	1.40204	0.00234697
24	Arl5b	-1.20565	0.00257411
24	Pcsk1	-1.15387	0.00264303
24	Prmt5	1.71235	0.00269598
24	Rpl32	-1.58674	0.00310157
24	Fam19a1	-0.898487	0.00317775
24	Rps24	-1.08685	0.00363105
24	Calm1	-0.72013	0.00401166
24	Npas4	-1.14647	0.0044112
24	Cacfd1	1.53413	0.00445605
24	Junb	-0.935729	0.00455036
24	Zfp385a	1.30968	0.00474593
24	Gm47423	-1.37675	0.00505126
24	Meis2	0.8892	0.00509613
24	Gm48765	1.00736	0.00606476
24	Pcdh11x	1.03666	0.00619472
24	Sptb	-0.978104	0.00634799
24	Gm15584	0.989971	0.00653965
24	Klhdc4	1.38172	0.00666186
24	Gm15243	1.39882	0.00678175
24	Olfr239	1.24694	0.00708417
24	Gm3235	1.36802	0.00729944
24	Tbc1d10b	-1.19531	0.00730804
24	Gm44532	1.07056	0.0073598
24	Etnk2	-0.97906	0.00761963
24	mt-Co1	-0.844254	0.00842068
24	Ccnb1	-1.25639	0.00843032
24	Apoe	-1.02268	0.00908024
24	Slx1b	-1.26058	0.00925808
24	1700109K24Rik	0.787287	0.00940754
24	Rpl37	-1.07928	0.0100403
24	C130073E24Rik	0.726674	0.010122
24	Mt1	-1.14035	0.0101376
25	Fth1	-1.45149	7.05066e-07
25	Adamtsl1	-1.5162	2.15864e-06
25	1700094J05Rik	3.46543	3.25225e-06
25	Cox4i1	-1.90578	1.09087e-05
25	Gm32647	-1.19224	3.78251e-05
25	Dscaml1	-1.40332	4.28391e-05
25	Rps29	-1.5521	5.7685e-05
25	Rps8	-1.31992	5.78707e-05
25	Dbi	-1.83386	7.35553e-05
25	Gm43948	1.16777	9.48546e-05
25	Gria1	-0.967828	0.00010492
25	Apoe	-1.68272	0.000183189
25	4930473D10Rik	0.917925	0.000243485
25	Nnat	-1.55818	0.000260988
25	Arhgef28	-1.23083	0.000329363
25	Glul	-2.06976	0.000340005
25	Rpl23	-1.70342	0.000464447
25	Gm13629	0.919373	0.000545584
25	Sparc	-1.87559	0.000684684
25	Plat	-1.63167	0.00114706
25	Cntnap5c	-1.06606	0.001151
25	Tox	-1.27231	0.00118511
25	E130308A19Rik	0.903196	0.00121132
25	mt-Nd4l	-1.51421	0.00134932
25	Mapk8ip1	-1.24704	0.00146649
25	Tex47	1.72582	0.00152574
25	Bmpr1b	1.30029	0.00158914
25	Gm42705	1.21321	0.00159651
25	Rpl26	-1.44827	0.00161441
25	Dchs2	1.53621	0.00164623
25	Gm17171	1.27114	0.00170354
25	Sirt4	1.20724	0.00173399
25	Aldoc	-1.64318	0.00176603
25	Mt1	-1.82643	0.00183506
25	Rpl3	-1.21373	0.00196491
25	mt-Co2	-1.09774	0.0019797
25	Dsel	-1.33695	0.00200427
25	Grik1	0.906625	0.00204686
25	4930447C04Rik	0.892785	0.00225521
25	Nrep	0.726748	0.00235506
25	Rps10	-1.30958	0.00255002
25	Nfkbiz	-1.42847	0.00267357
25	Mrpl21	-1.02814	0.00269119
25	Cst3	-1.17368	0.00292323
25	C1ql3	-0.984357	0.00300649
25	Zeb2	-0.973822	0.00308618
25	Glra3	-1.11577	0.00321867
25	Enpp2	-1.20823	0.00333917
25	Tmem163	-1.28211	0.00334273
25	Sox11	-1.06767	0.00338847
25	Gm26722	1.51974	0.00347287
25	Baiap2	-0.723586	0.00353777
25	Rorb	-1.4155	0.0036192
25	Hpcal4	-1.50301	0.00363733
25	mt-Nd4	-0.94651	0.00397416
25	Prag1	-1.39324	0.00412376
25	mt-Nd2	-1.11068	0.00425072
25	Luzp2	0.655979	0.00473116
25	Tctex1d2	1.54785	0.00475017
25	Rps14	-1.05536	0.00486902
25	Mt3	-1.12106	0.00493573
25	Bcl9	-0.762775	0.00496705
25	mt-Nd3	-1.30394	0.00504796
25	Rpl13	-0.949296	0.00514169
25	Efna5	0.704233	0.00518393
25	Dok5	-0.824228	0.00520433
25	Pced1a	1.42332	0.0052608
25	Cct5	1.44763	0.00545907
25	Fyb2	0.680707	0.00557868
25	Cdh6	-1.42298	0.00571946
25	Pcsk1n	-1.06921	0.0058139
25	Dtymk	1.01438	0.00595664
25	Gm42477	-1.33111	0.00609381
25	Bcor	-1.09606	0.00611605
25	Dgkg	-0.797444	0.00633122
25	mt-Atp6	-0.998346	0.00636741
25	Nf2	0.812263	0.00637326
25	Fam173b	1.45357	0.0064881
25	Fbxl6	-1.32425	0.0065327
25	Stxbp6	-1.2868	0.00653868
25	C130073E24Rik	-1.37131	0.00685855
25	Thsd7b	0.950545	0.00695598
25	Pacsin2	0.711803	0.00703565
25	Qtrt2	0.687248	0.0072092
25	Rpl24	-1.21247	0.00725508
25	Wwc1	-1.05146	0.00740316
25	mt-Cytb	-0.916641	0.00783155
25	Trim24	0.77529	0.00831001
25	Rpl9	-1.03446	0.00832406
25	Parm1	0.714458	0.00859485
25	Traf3	-0.681548	0.00918643
25	Nell1	0.601656	0.00922722
25	Kcna6	-1.62345	0.0092746
25	Scyl3	0.908868	0.00946018
25	Mapk8ip2	-0.949519	0.00961692
25	Rpl30	-0.872196	0.0100263
25	Otud3	0.798744	0.0102446
25	Odf2l	0.826433	0.0103172
25	Rps23	-0.977093	0.0103177
25	Cnr1	-0.871271	0.0103602
25	mt-Co1	-0.876419	0.0103987
26	Grik1	-2.4829	1.33334e-06
26	Luzp2	-1.7423	1.23015e-05
26	Adgrl2	-2.30154	4.7489e-05
26	Erbb4	-1.21396	0.000107936
26	Trhr	-2.58078	0.000123953
26	Pde4b	-1.01684	0.000144588
26	Nxph1	-1.46792	0.000212218
26	Rpl11	-1.6338	0.000249184
26	Rpl9	-1.3751	0.000249629
26	Slc15a2	-1.86487	0.000300263
26	Rorb	-1.66957	0.000318431
26	Gm44129	1.72251	0.000527406
26	Fstl5	-1.37839	0.000731169
26	Aldoc	-1.65028	0.000971439
26	Rps14	-1.43901	0.00106605
26	C920021L13Rik	2.11956	0.0015636
26	Gabra5	0.868754	0.00161053
26	mt-Nd4l	-1.5014	0.00164701
26	Inpp5f	-1.23973	0.00181942
26	Galntl6	-0.820947	0.00185061
26	9630013A20Rik	1.29552	0.001973
26	Adcy5	-1.57159	0.00236979
26	Rps8	-1.00523	0.00269744
26	Grasp	1.1918	0.00273187
26	Dpf2	-1.74254	0.00296412
26	Tpm1	0.905546	0.00303209
26	Oprm1	0.994887	0.00338094
26	Olfm3	-0.986378	0.00383957
26	Rpl30	-1.18445	0.00386293
26	Impact	-1.13934	0.00396838
26	Mrpl24	1.47363	0.00399213
26	Npas3	-0.857507	0.00422142
26	Apoe	-1.10829	0.00427987
26	Npy2r	1.83686	0.00436978
26	Cst3	-0.917274	0.00446243
26	Rps17	-1.77232	0.00484649
26	mt-Atp6	-0.778816	0.00509167
26	Gca	1.69073	0.00510025
26	Thsd7b	-0.794377	0.00517264
26	Gm15563	1.16427	0.00522472
26	mt-Co2	-0.776675	0.00546677
26	Cd200	1.26272	0.00578683
26	Rpl32	-1.37614	0.00589779
26	Rpl27a	-1.02314	0.0063551
26	Dhx40	-1.09052	0.00636696
26	Npas2	0.875668	0.00638578
26	Gnpda1	1.57129	0.0067867
26	Rpl22l1	-1.42182	0.00690405
26	Mt1	-1.47869	0.00727982
26	Gm20319	0.874123	0.00748777
26	Rpl17	-1.0364	0.00755249
26	Gm20149	1.79904	0.00773881
26	Plcb4	-1.07557	0.00791613
26	Kcna4	0.913928	0.0081738
26	Hcn1	-0.867774	0.00856539
26	Cntnap2	-0.654128	0.00873709
26	Ttc13	-1.16868	0.00894882
26	Gm47423	1.30157	0.00911506
26	Mkrn2	1.29948	0.0091429
26	Snrpd1	-1.4806	0.0092523
26	9330182L06Rik	-1.10623	0.00938232
26	Erich1	-1.47694	0.00986041
26	Cdh4	-1.23837	0.0101987
26	Stx1b	-1.29662	0.0104074
27	4930532I03Rik	1.86463	0.00014828
27	Ndnf	2.15005	0.000152604
27	Mt3	-1.80061	0.000201346
27	Atp6ap1l	2.26245	0.000223867
27	Gm42303	1.585	0.000240408
27	Gm13944	1.76068	0.000247564
27	Rab37	1.79612	0.000274728
27	Ppfibp1	1.68445	0.00033628
27	Rnf182	1.75221	0.000395364
27	Apoe	-1.68573	0.000396406
27	3632451O06Rik	1.2783	0.000432812
27	Sh3bp4	2.25584	0.000474649
27	Erbb4	-1.29579	0.000481478
27	Rbm20	1.74125	0.000485576
27	mt-Atp6	-1.49248	0.000492776
27	Fam196b	1.25632	0.000579111
27	Frmpd4	2.04168	0.000580493
27	Tmem132d	-1.81826	0.000725193
27	Slc17a7	1.60458	0.000815528
27	Selenow	-1.42819	0.00101309
27	Gid8	2.80272	0.00104069
27	Gm44129	1.82498	0.00115697
27	Olfr112	1.97371	0.00125066
27	Dbi	-2.14778	0.0012602
27	Raver2	1.25426	0.00137694
27	Dock2	1.47039	0.00145346
27	Rab3b	1.34474	0.00165752
27	Exph5	1.49891	0.0018284
27	Cox7a2	-1.4233	0.00192778
27	Pip5k1b	-1.70884	0.00233364
27	Tox3	-1.18133	0.00236193
27	A830036E02Rik	1.796	0.00246906
27	Kitl	1.49595	0.0024777
27	Sh3rf3	1.3444	0.00261927
27	Cnksr3	2.04652	0.00263645
27	Gm20342	-1.76018	0.00273538
27	Fth1	-1.30949	0.00274193
27	Jam2	1.45873	0.00288448
27	Tmsb10	2.1179	0.00300394
27	Htr2c	-1.30184	0.00300513
27	Kirrel3	1.46611	0.0031174
27	Tnfaip8	2.16614	0.00319489
27	Olfr115	1.34439	0.0035117
27	Cadps2	-1.4403	0.00354586
27	4932413F04Rik	1.33763	0.00360959
27	Gm26905	1.40281	0.00370926
27	Pde1a	-1.25662	0.0037193
27	Ryr1	1.66133	0.0037958
27	mt-Co1	-1.26178	0.0038561
27	Kcna2	1.00616	0.00386897
27	Tpd52l2	1.58013	0.00388098
27	Emx2os	1.79947	0.00399428
27	Gm21798	1.05232	0.00399841
27	Dock1	1.17757	0.00405817
27	Rerg	1.59535	0.00412613
27	Scube1	1.4468	0.00413068
27	4930473D10Rik	1.67203	0.00428512
27	Mtfr1	1.69537	0.00443839
27	Plcb1	-1.20012	0.00460874
27	Ndufa13	-1.56069	0.00462503
27	Trdn	1.69843	0.00465026
27	Ap1s3	1.39211	0.00478128
27	Gm27016	1.73189	0.00479737
27	mt-Nd4	-1.17454	0.00499829
27	Gabra3	1.17394	0.00513007
27	Gm2694	1.14796	0.00516395
27	Cr1l	-1.16554	0.00555329
27	CT025584.1	2.08383	0.00565866
27	1700019D03Rik	1.54382	0.00583526
27	Trhde	1.2993	0.00589937
27	Ppargc1b	1.0367	0.00596637
27	Mis12	2.25826	0.00603524
27	Klhl18	1.14836	0.00618213
27	Atf1	1.32124	0.00645499
27	Ccp110	1.68197	0.00667701
27	Ptms	-1.52796	0.00679594
27	Zfp800	1.09973	0.00683401
27	Rpl37	-1.38451	0.00701922
27	Zfp804a	1.41561	0.00707628
27	Zbtb41	1.90289	0.00708275
27	Fstl5	1.20918	0.00719862
27	Grik3	-1.11872	0.0072765
27	Gpr139	-1.2597	0.0073101
27	Sephs1	-1.51228	0.0074078
27	Rps14	-1.3814	0.00774106
27	Gm39244	-1.57324	0.00778998
27	Galnt18	-1.69795	0.00781664
27	Gm42948	1.5955	0.00786839
27	Hpgd	1.63844	0.00798121
27	Hs3st3b1	1.70081	0.00818977
27	Rpl17	-1.28922	0.00821173
27	Ldb2	-1.20346	0.00832141
27	Ptpro	-0.990647	0.00851385
27	Ppp1r14c	0.973895	0.00858513
27	Atg12	1.21724	0.00904642
27	Diaph3	1.31364	0.00907092
27	Rrp1b	-1.78192	0.00907321
27	Abca1	1.56544	0.00916564
27	Dusp3	1.26902	0.00926495
27	Rassf4	1.90151	0.00941186
27	mt-Co3	-1.06521	0.00948643
27	A1bg	1.75362	0.00949939
27	mt-Cytb	-1.01405	0.00956
27	Hsd17b12	1.04753	0.00957406
27	Tspan9	1.23235	0.00974637
27	Ik	-1.22773	0.00982407
27	Sv2b	1.05148	0.0098842
27	Plcxd2	1.40195	0.00989044
27	Vav3	0.898275	0.00991973
27	Rspo3	1.25247	0.00996985
27	Pparg	1.23245	0.00997023
27	Fancc	1.08698	0.010275
28	Apoe	-3.21065	1.53264e-10
28	Fth1	-2.18996	7.19477e-08
28	Cst3	-2.20447	7.37115e-08
28	mt-Nd1	-1.82878	1.05567e-06
28	Tshz2	-2.01155	1.61197e-06
28	Plp1	-3.08756	2.13179e-06
28	mt-Co1	-1.41891	6.34784e-06
28	mt-Nd4	-1.53008	1.10134e-05
28	mt-Co3	-1.24018	2.06596e-05
28	Zeb2	-1.61642	3.21445e-05
28	mt-Atp6	-1.27293	3.94081e-05
28	Gm42418	-0.916053	5.07221e-05
28	Synpr	-1.75289	6.12708e-05
28	Mdp1	3.16313	8.81817e-05
28	mt-Co2	-1.19902	9.85321e-05
28	Mal2	-3.7411	0.000114069
28	Cadps2	-1.51179	0.000172632
28	St18	-1.95236	0.00018528
28	Mt1	-2.63464	0.000188124
28	Rplp1	-2.05326	0.000188234
28	Rorb	-1.68325	0.000234757
28	mt-Nd2	-1.25782	0.000245369
28	Tmem132d	-1.48082	0.000273179
28	mt-Cytb	-1.10452	0.000293467
28	Aldoc	-2.48293	0.000332492
28	Trhde	-1.4515	0.000341762
28	Zdhhc2	-1.42343	0.000445117
28	Srrm4os	-3.02086	0.000461476
28	Ndst4	0.760918	0.000464224
28	Vwc2l	0.801834	0.000736087
28	Rpl30	-1.54254	0.000781496
28	Clu	-2.12782	0.000875888
28	Rps21	-1.76342	0.00110201
28	C630031E19Rik	2.00353	0.00119909
28	Zfp865	2.76066	0.00125979
28	Far2os2	2.75979	0.00132451
28	Rbm20	1.23483	0.00134675
28	Col25a1	-2.05495	0.00147461
28	Ncstn	-1.84697	0.00148256
28	Rpl13	-1.42991	0.00163468
28	Rps3a1	-1.79417	0.00178687
28	Pip5k1b	-0.976082	0.00184959
28	Pcdh11x	0.768655	0.00190005
28	Tmem199	1.9931	0.00199519
28	Clmp	1.17099	0.0020982
28	Fbxw2	-1.18813	0.00210749
28	Pde7b	-1.44508	0.00218979
28	Pdzrn3	-1.11367	0.00227344
28	Tvp23b	1.95316	0.00230032
28	Gm20754	-1.72558	0.00239974
28	Tmem145	-1.54963	0.00286968
28	Sema3d	1.50007	0.00310189
28	Acsl5	-2.30408	0.00340771
28	Selenow	-1.6116	0.00353844
28	Glis2	1.44692	0.00365987
28	Gm10097	2.54728	0.00367095
28	Pea15a	-1.9131	0.0036962
28	Tsen54	1.6313	0.00387224
28	Gle1	-1.3254	0.00390721
28	B230209E15Rik	-0.940597	0.00400317
28	Dpy19l3	-2.04012	0.0041191
28	mt-Nd4l	-1.69291	0.00416582
28	Ptp4a1	-1.64385	0.00418328
28	Dkk2	1.32221	0.00430915
28	Il1rapl1	-0.716251	0.00443764
28	Igf1	1.76767	0.00458201
28	0610030E20Rik	-1.41938	0.00473895
28	Glra3	1.59414	0.00476917
28	Fabp5	-2.10574	0.00497652
28	Cntfr	-1.61766	0.00507075
28	Sgcd	-0.706523	0.00515376
28	Foxp2	-1.51642	0.00526076
28	Kctd16	-0.730906	0.00526755
28	Celrr	2.54273	0.00528505
28	Tpt1	-1.44355	0.00528619
28	Ppard	1.2337	0.00533791
28	Chst8	0.986543	0.00541506
28	Brix1	1.97454	0.00552963
28	Chsy3	0.611593	0.0055817
28	Gm32647	-1.23509	0.00568738
28	Aarsd1	2.45596	0.00596025
28	Psmd8	-2.18938	0.00600326
28	Dut	2.11046	0.00636942
28	Rph3a	1.32802	0.00666154
28	Gabra4	-1.42384	0.00678114
28	Ggcx	-1.69756	0.00679623
28	Rnf7	2.11378	0.00686628
28	Ndrg2	-1.46659	0.00713043
28	Stmn4	-1.79374	0.00723061
28	Ldb2	-1.01299	0.00728303
28	Atp5s	1.5802	0.00745221
28	Rpsa	-1.62779	0.00747474
28	Gm15584	1.08373	0.00772954
28	Rpl9	-1.20786	0.00821094
28	Rps29	-1.39599	0.00847338
28	Eif3b	1.50749	0.00853613
28	Brdt	-1.04454	0.00899017
28	3300002I08Rik	1.27392	0.00905344
28	Gm11266	1.09323	0.00912485
28	Stxbp6	-0.79683	0.00915349
28	Nnat	-1.78709	0.00916829
28	Gm42948	1.87366	0.00931007
28	Trim43c	1.26503	0.00950492
28	Gad2	-1.34946	0.00989578
28	Col11a1	0.777903	0.0100315
28	Mt3	-1.46431	0.0102692
28	Prlr	1.15502	0.0104804
29	Nell1	-9.11741	7.31006e-06
29	Ptprm	-8.78524	2.81965e-05
29	Tshz2	-8.40632	0.000139817
29	Cntnap4	-8.1391	0.000325975
29	Numb	-8.12905	0.000404699
29	Sdk1	-3.9098	0.000494202
29	Trappc9	-8.02418	0.000504106
29	Chrna7	-8.00085	0.000528608
29	Tmem135	-8.00541	0.000551553
29	Zfp804b	-3.31189	0.000655382
29	Cdh6	-7.93598	0.000708786
29	Tmem132d	-7.85307	0.000815022
29	Srrm1	-7.85537	0.000906642
29	Adcy9	-7.84444	0.000968528
29	Mib1	-7.8085	0.00104157
29	Gpc5	-7.76887	0.00104418
29	Gm42418	-2.15756	0.00118278
29	Atxn7l1	-7.72828	0.00120207
29	Hnrnpr	-7.72828	0.00120207
29	Gabrb1	-2.73335	0.00121487
29	Prune2	-7.721	0.00122692
29	Vav3	-7.70027	0.00126783
29	Nkain3	-3.67008	0.00127558
29	Hcn1	-2.27179	0.0013875
29	Maml2	-7.66025	0.00145947
29	Nxph1	-7.64453	0.00152573
29	Tnks	-7.64744	0.00155659
29	Mipol1	-7.6527	0.00163359
29	Tnks2	-7.67773	0.00163851
29	Plekhm3	-7.61245	0.0016687
29	Prkcz	-7.61353	0.00171109
29	Qrich1	-7.63374	0.00172279
29	Fam49b	-3.59098	0.00173973
29	Atp9a	-7.62412	0.00176958
29	Macrod2	-1.99552	0.0017877
29	Arhgap20	-7.59618	0.00179493
29	Sf3b1	-7.60504	0.0018055
29	Uri1	-7.57196	0.00181693
29	Gab2	-7.57947	0.001827
29	Grik1	-7.5479	0.00193908
29	Cep83	-7.55413	0.00195687
29	Flrt2	-7.56063	0.00197723
29	Hs3st2	-7.53978	0.00198178
29	Hdac9	-2.31785	0.00214828
29	Ndst4	-2.25567	0.00215407
29	Gm46102	-7.50678	0.00216323
29	Kpna4	-7.53827	0.00216352
29	Ago3	-3.54406	0.00216444
29	Rnf169	-7.50175	0.00224904
29	1700025G04Rik	-7.49279	0.00230235
29	Gap43	-7.49279	0.00230235
29	Zbtb11	-7.48587	0.00240986
29	Slc22a23	-7.47467	0.00241326
29	Ube2w	-7.47467	0.00241326
29	Il1rap	-7.45626	0.00253018
29	Arid4b	-3.52329	0.00253399
29	Ppp1cb	-7.46634	0.00253446
29	Nrf1	-7.48918	0.0025432
29	Mtss1	-7.45645	0.00259953
29	Auts2	-2.2036	0.00281111
29	Mga	-7.39342	0.00288924
29	Fstl5	-7.40556	0.00295513
29	Raf1	-7.38952	0.00299175
29	Ttc7b	-3.44708	0.00303963
29	Rps6ka2	-7.37967	0.00306496
29	Lekr1	-7.37809	0.00325754
29	Aatf	-7.38253	0.00332879
29	Rorb	-7.3282	0.00338345
29	Gm20696	-7.35696	0.00354241
29	Camsap2	-7.32999	0.00355056
29	Alk	-7.29932	0.00362069
29	Atp11b	-7.30841	0.00363509
29	Uhrf1bp1l	-7.31874	0.00364628
29	Tdrd3	-7.33049	0.00365344
29	Psd3	-3.3886	0.00370617
29	Xkr4	-1.92288	0.0038676
29	Erc2	-2.00529	0.00394351
29	Uxs1	-7.29317	0.00399602
29	Cux2	-7.26452	0.00405113
29	Bmt2	-7.24711	0.00412422
29	Phip	-3.34395	0.00419874
29	Kcnip4	-1.71204	0.00422835
29	Nsg2	-7.24165	0.00428945
29	Mtus2	-2.57027	0.00432808
29	Lhfp	-7.21439	0.00447223
29	Meis2	-2.09966	0.0045508
29	Rtl4	-3.29981	0.00460822
29	Osbpl8	-3.34872	0.00461136
29	Cntn6	-2.1497	0.00466476
29	Micu1	-7.20647	0.00467751
29	Cst3	-7.25566	0.00471076
29	Meis1	-7.1921	0.00472228
29	Lrfn2	-3.31705	0.00482227
29	Kcnk9	-7.2142	0.00486423
29	Slc8a1	-2.37749	0.00491907
29	Ptprd	-1.64551	0.004991
29	Retreg1	-7.20041	0.00503003
29	Ubac2	-7.1702	0.00510601
29	Brd8	-7.20405	0.00515411
29	Tbc1d4	-7.17113	0.00523679
29	Tsc1	-7.17113	0.00523679
29	Bod1l	-7.14631	0.00526995
29	Hs6st3	-1.74593	0.00536153
29	Arl3	-7.17224	0.00538245
29	Fam135a	-3.26579	0.00553231
29	Cenpc1	-7.13276	0.00557957
29	Hjurp	-7.13276	0.00557957
29	Inpp4b	-2.01667	0.00560541
29	Epc2	-7.11087	0.00572627
29	Cdip1	-7.13071	0.00576186
29	C530008M17Rik	-3.24378	0.0057789
29	Galntl6	-1.75994	0.00585764
29	Sp4	-7.09884	0.00588774
29	Ttc39c	-7.09884	0.00588774
29	Rab3gap2	-7.11689	0.00595039
29	Herc4	-7.12843	0.00596851
29	Tle4	-7.12843	0.00596851
29	Acaca	-3.23206	0.00599548
29	Pnn	-3.25668	0.00603146
29	Bmpr1a	-7.09407	0.00610333
29	Reln	-7.09407	0.00610333
29	Zfp654	-7.09407	0.00610333
29	Asap2	-7.11338	0.00618077
29	Pde4a	-7.12589	0.00620488
29	Wee1	2.48756	0.00626127
29	Ythdc2	-7.08089	0.00629002
29	Zfp280c	-7.08089	0.00629002
29	Cfap36	-7.08869	0.0063495
29	Atp6v0a1	-2.48624	0.00653909
29	Lonp2	-7.08257	0.00663334
29	Rnf217	-7.08257	0.00663334
29	Dph6	-7.05407	0.00668286
29	Lars	-7.05972	0.00678022
29	Slc6a15	-7.05972	0.00678022
29	Guf1	-7.06678	0.00687465
29	Inpp5a	-7.04043	0.00688945
29	Map4k4	-7.04493	0.0070083
29	Srrm4	-3.20779	0.00702173
29	Mbd2	-7.08638	0.00704681
29	Uimc1	-7.05074	0.00712669
29	Gm45321	-3.22142	0.00717467
29	Sel1l3	-3.1857	0.00730044
29	Cyth1	-7.01266	0.00732408
29	Map3k7	-6.99852	0.00736657
29	Nwd2	-3.14707	0.00741974
29	Ncoa1	-2.44096	0.00743008
29	Pik3cb	-7.01471	0.0074918
29	Anapc5	-6.99853	0.00755256
29	Ripor2	-6.99853	0.00755256
29	Ryk	-6.98545	0.00757644
29	Dusp11	-6.99926	0.00774801
29	Gpr107	-6.99926	0.00774801
29	Lancl1	-6.99926	0.00774801
29	Med27	-6.98423	0.00778878
29	Sgce	-6.97228	0.00779212
29	Parp8	-3.13775	0.00780922
29	2610035D17Rik	-7.0222	0.00784401
29	Agk	-7.0009	0.00795318
29	Peli1	-6.95899	0.00801359
29	Syt9	-6.95899	0.00801359
29	Hlf	-6.98359	0.00801442
29	Clstn2	-3.1072	0.00817694
29	Srcin1	-6.98369	0.00825433
29	Man2a2	-6.96767	0.00829144
29	Smim14	-6.96767	0.00829144
29	Thoc7	-7.00787	0.00839281
29	Prelid3a	-6.93207	0.00847373
29	Sema6a	-2.3893	0.00847752
29	Cmip	-2.65842	0.00852929
29	Col24a1	-6.94029	0.00854571
29	Ddx1	-6.96615	0.00856951
29	Mindy2	-6.9515	0.00857951
29	Gm28905	-2.04792	0.00861189
29	Galnt9	-6.91845	0.0087121
29	Luzp1	-3.11433	0.00880698
29	Cep290	-6.92528	0.00881462
29	Gak	-6.94827	0.00889951
29	Inpp5b	-6.94827	0.00889951
29	Vps37a	-6.94827	0.00889951
29	Ebf1	-6.90473	0.00895583
29	Mprip	-3.11397	0.00906247
29	Fam13c	-6.91009	0.00909197
29	Taf1b	-6.89088	0.00920604
29	Gdi2	-6.93003	0.00924517
29	Itgb1	-6.89472	0.00937776
29	Tpk1	-6.89472	0.00937776
29	Frrs1l	-6.8769	0.009463
29	Dcaf1	-6.91141	0.0096074
29	Sgpp2	-3.0757	0.009614
29	Pcsk1n	-6.94355	0.00963126
29	Gabra4	-6.87915	0.00967295
29	Ankfn1	-3.08072	0.00972233
29	Ccnl2	-6.88415	0.00985093
29	Ncam2	-1.59964	0.00995474
29	Eps15	-6.86336	0.00997841
29	Maged1	-6.8924	0.00998714
29	Mpped2	-3.05249	0.0100354
29	Ankrd44	-6.84699	0.0100756
29	Kif15	2.98017	0.0101375
29	Tchp	2.98015	0.010138
29	A830031A19Rik	2.327	0.0101703
29	Fnip2	-6.86658	0.010201
29	Scaf11	-6.86658	0.010201
29	Vkorc1l1	-6.86658	0.010201
29	Pola1	-6.84708	0.0103155
29	Usp7	-6.84708	0.0103155
29	Sh3glb1	-6.87296	0.0103854
29	Cdh20	-6.83167	0.0104034
29	Xpo1	-6.83167	0.0104034
31	Erbb4	-1.16304	0.000480856
31	Abi3bp	2.42414	0.00103309
31	Sst	2.33109	0.00201996
31	Ube3a	-1.01714	0.00333618
31	Ntng1	1.32858	0.00409896
31	Adarb2	-1.52654	0.00431496
31	Gm20388	-1.14728	0.00442946
31	Rapgef5	1.16251	0.00457049
31	Psmd11	1.79737	0.00478785
31	Ldlrad4	0.899921	0.00619081
31	Bmpr1b	1.77436	0.00633945
31	Grik1	-1.7886	0.00717273
31	Syt16	1.01358	0.00829973
31	Ptprz1	-1.41983	0.00859932
31	Camk1d	1.03088	0.00918086
