# Supplementary material for: Disruption of CSF-1 receptor–mediated metal ion homeostasis in the murine brain promotes neurodegenerative disease
Source: J Clin Invest. 2026 Feb 26;136(9):e200121. doi: 10.1172/JCI200121 (PMC13132378; doi:10.1172/JCI200121)
Supplement: Supplemental table 4 [file jci-136-200121-s187.xlsx]

## Sheet: Proteins
Checked	Protein FDR Confidence: Combined	Master	Accession	Description	Exp. q-value: Combined	Sum PEP Score	Coverage [%]	# Peptides	# PSMs	# Unique Peptides	# AAs	MW [kDa]	calc. pI	Score Sequest HT: Sequest HT	# Peptides (by Search Engine): Sequest HT	Biological Process	Cellular Component	Molecular Function	Pfam IDs	Entrez Gene ID	Ensembl Gene ID	Gene Symbol	Gene ID	Reactome Pathways	WikiPathways	# Protein Pathway Groups	# Razor Peptides	Abundance: F1: Sample	Abundance: F2: Sample	Abundance: F3: Sample	Abundance: F4: Sample	Abundance: F5: Sample	Abundance: F6: Sample	Abundance: F7: Sample	Abundance: F8: Sample	Abundance: F9: Sample	Abundance: F10: Sample	Abundance: F11: Sample	Abundance: F12: Sample	Abundance: F13: Sample	Abundance: F14: Sample	Abundance: F15: Sample	Abundance: F16: Sample	Abundance: F17: Sample	Abundance: F18: Sample	Abundance: F19: Sample	Abundance: F20: Sample	# Protein Groups	Modifications
FALSE	High	Master Protein	Q8VDD5	Myosin-9 OS=Mus musculus OX=10090 GN=Myh9 PE=1 SV=4	0	931.161	62	138	1284	113	1960	226.2	5.66	1780.28	138	cell adhesion;cell cycle OR cell proliferation;cell organization and biogenesis;protein metabolism;stress response;transport;developmental processes;signal transduction;other biological processes	plasma membrane;other membranes;cytosol;cytoskeleton;mitochondrion;nucleus;other cytoplasmic organelle;other cell component	signal transduction activity or receptor binding;cytoskeletal activity;other molecular function	Pf00063, Pf01576, Pf02736	17886	ENSMUSG00000022443	Myh9	mmu:17886; Q3UHT9; Q3UHU4; Q6KAN6; Q811I2; Q8VDD5	RHO GTPases activate PAKs; Regulation of actin dynamics for phagocytic cup formation	Primary focal segmental glomerulosclerosis (FSGS)	3	26	1.96272e+07	2.51542e+07	1.60671e+07	1.90755e+07	5.82441e+06	1.36793e+07	6.97593e+06	1.43289e+07	1.54401e+07	1.07278e+07	1.1824e+07	6.9915e+06	3.66896e+06	1.29708e+07	1.3889e+07	7.02492e+06	4.13266e+06	9.26029e+06	2.62085e+06	5.88451e+06	1
FALSE	High	Master Protein	P08553	Neurofilament medium polypeptide OS=Mus musculus OX=10090 GN=Nefm PE=1 SV=4	0	742.681	77	88	1591	81	848	95.9	4.77	2055.66	88	cell organization and biogenesis;transport	cytoskeleton;other cell component	signal transduction activity or receptor binding;cytoskeletal activity;other molecular function	Pf00038, Pf04732	18040		Nefm	A2VCT5; mmu:18040; P08553; Q0VDM8; Q3HRJ6; Q3TNS4; Q3TPK2; Q61961; Q8BQ20			0	9	12639949	3.67343e+07	9.40502e+06	1.48982e+07	1.908e+07	2.67132e+06	1.22692e+06	9.82238e+06	9.12152e+06	10034303	6.26795e+06	1.37881e+07	2.29752e+06	9.74562e+06	39520870	3.05257e+06	7.14225e+06	2.14759e+06	1.38034e+07	2.05502e+07	1
FALSE	High	Master Protein	O08638	Myosin-11 OS=Mus musculus OX=10090 GN=Myh11 PE=1 SV=1	0	618.729	49	100	785	81	1972	226.9	5.45	1042.59	100	cell organization and biogenesis;developmental processes;other biological processes	cytoskeleton;other cell component	cytoskeletal activity;other molecular function	Pf00063, Pf01576, Pf02736			Myh11	O08638; O08639; Q62462; Q64195	Smooth Muscle Contraction; RHO GTPases activate PAKs		2	7	2.74836e+06	6.0938e+06	2.55261e+06	3.78157e+06	2.79078e+06	381342	47006.9	1161608	2.04402e+06	4.77202e+06	1.47658e+06	1.30402e+06	84410.5	235919	1.12056e+06	305985	252704	785443	2.17996e+06	604624	1
FALSE	High	Master Protein	P16546	Spectrin alpha chain, non-erythrocytic 1 OS=Mus musculus OX=10090 GN=Sptan1 PE=1 SV=4	0	578.462	47	108	701	108	2472	284.4	5.33	749.6	108	cell organization and biogenesis	plasma membrane;other membranes;cytosol;cytoskeleton;other cell component	cytoskeletal activity;other molecular function	Pf00018, Pf00435, Pf08726, Pf13499		ENSMUSG00000057738	Sptan1	A3KGU6; A3KGU8; P16546; Q8K380; Q9CT05	Neutrophil degranulation; RAF/MAP kinase cascade; NCAM signaling for neurite out-growth; Interaction between L1 and Ankyrins; COPI-mediated anterograde transport; RHOU GTPase cycle; RHOV GTPase cycle; Caspase-mediated cleavage of cytoskeletal proteins		8	0	663440	4.37225e+06	375590	3.08946e+06	1.48006e+06	267921	154964	2.44793e+06	1.44903e+06	3.09501e+06	1.34931e+06	3.17491e+06		92217.5	2.12708e+06	123956	173570	33524.7	1.33127e+06	1.6416e+06	1
FALSE	High	Master Protein	Q6PIC6	Sodium/potassium-transporting ATPase subunit alpha-3 OS=Mus musculus OX=10090 GN=Atp1a3 PE=1 SV=1	0	564.803	54	65	1373	42	1013	111.6	5.41	2136.48	65	cell organization and biogenesis;transport;signal transduction;other biological processes	plasma membrane;other membranes;ER/Golgi;nucleus;other cell component	signal transduction activity or receptor binding;transporter activity;other molecular function	Pf00122, Pf00689, Pf00690, Pf13246	232975	ENSMUSG00000040907	Atp1a3	mmu:232975; Q6PIC6	Ion homeostasis; Ion transport by P-type ATPases		2	26	2.45247e+07	3.98248e+07	6.67857e+06	3.96057e+07	4.02425e+07	3.85904e+06	3.32365e+06	2.76915e+07	1.80198e+07	2.84588e+07	1.01506e+07	2.39126e+07	4.73669e+06	1.84307e+06	4.15347e+07	5.51912e+06	3.6041e+06	3.22035e+06	1.43522e+07	1.36918e+07	1
FALSE	High	Master Protein	P19246	Neurofilament heavy polypeptide OS=Mus musculus OX=10090 GN=Nefh PE=1 SV=3	0	553.604	50	76	1166	71	1090	116.9	5.81	1565.7	76	cell organization and biogenesis;stress response;developmental processes;other biological processes	cytoskeleton;nucleus;other cell component	cytoskeletal activity;other molecular function	Pf00038, Pf07142	380684	ENSMUSG00000020396	Nefh	A1E2H9; mmu:380684; P19246; Q5SVF6; Q61959			0	2	3.79201e+07	2.97631e+07	2.75278e+07	7.48555e+07	4.7473e+07	3.9091e+06	1.18658e+07	4.89292e+07	6.18421e+07	2.6244e+07	3.08064e+07	2.95442e+07	3.9268e+06	3.53948e+06	4.58927e+07	3.61597e+06	1.43981e+07	1.4871e+07	2.53826e+07	5.8472e+07	1
FALSE	High	Master Protein	Q62261	Spectrin beta chain, non-erythrocytic 1 OS=Mus musculus OX=10090 GN=Sptbn1 PE=1 SV=2	0	550.57	50	98	620	98	2363	274.1	5.58	619.71	98	cell cycle OR cell proliferation;cell organization and biogenesis;protein metabolism;other metabolic processes;transport;developmental processes;signal transduction;other biological processes	plasma membrane;other membranes;cytosol;cytoskeleton;nucleus;other cell component	cytoskeletal activity;other molecular function	Pf00307, Pf00435, Pf15410	20742	ENSMUSG00000020315	Sptbn1	A2AFU1; mmu:20742; Q3TEM7; Q5SQL8; Q5SQL9; Q62261; Q9QWJ7	COPI-mediated anterograde transport; RAF/MAP kinase cascade; NCAM signaling for neurite out-growth; Interaction between L1 and Ankyrins; RHOU GTPase cycle; RHOV GTPase cycle		6	0	3.0989e+06	4.34397e+06	996568	4.35436e+06	1.733e+06	283734	78181.7	1.29086e+06	630910	1.90774e+06	725470	954371	88108.6		5.97417e+06	584831	327922	872201	1.19947e+06	379004	1
FALSE	High	Master Protein	P60710	Actin, cytoplasmic 1 OS=Mus musculus OX=10090 GN=Actb PE=1 SV=1	0	485.354	77	35	1519	14	375	41.7	5.48	2346.57	35	cell organization and biogenesis;protein metabolism;other metabolic processes;developmental processes;other biological processes	plasma membrane;other membranes;cytosol;cytoskeleton;nucleus;other cell component	cytoskeletal activity;other molecular function	Pf00022	11461	ENSMUSG00000029580	Actb	mmu:11461; P02570; P60710; P70514; P99021; Q11211; Q3TI89; Q3TVP6; Q64316; Q6ZWM3	Cell-extracellular matrix interactions; Interaction between L1 and Ankyrins; Regulation of actin dynamics for phagocytic cup formation; MAP2K and MAPK activation; RHO GTPases Activate Formins; Recycling pathway of L1; RHO GTPases activate IQGAPs; Clathrin-mediated endocytosis; EPHB-mediated forward signaling; Adherens junctions interactions; Formation of annular gap junctions; VEGFA-VEGFR2 Pathwa…	Myometrial relaxation and contraction pathways; Regulation of actin cytoskeleton; Focal adhesion	18	30	2.07402e+08	2.66358e+08	2.1153e+08	1.62669e+08	1.47025e+08	2.61064e+07	1.922e+07	1.80064e+08	1.03676e+08	1.48981e+08	9.67284e+07	1.70282e+08	1.8823e+07	3.12869e+07	1.95558e+08	2.2775e+07	3.6955e+07	5.51802e+07	1.09827e+08	9.72821e+07	1
FALSE	High	Master Protein Candidate	P63260	Actin, cytoplasmic 2 OS=Mus musculus OX=10090 GN=Actg1 PE=1 SV=1	0	485.354	77	35	1519	14	375	41.8	5.48	2346.57	35	cell organization and biogenesis;stress response;developmental processes;other biological processes	non-structural extracellular;plasma membrane;other membranes;cytosol;cytoskeleton;other cell component	cytoskeletal activity;other molecular function	Pf00022	11465	ENSMUSG00000062825	Actg1	mmu:11465; P02571; P14104; P63260; P99022	RHO GTPases activate IQGAPs; Adherens junctions interactions; UCH proteinases; RHO GTPases Activate Formins; Regulation of actin dynamics for phagocytic cup formation; Platelet degranulation ; Interaction between L1 and Ankyrins; DNA Damage Recognition in GG-NER; MAP2K and MAPK activation; Recycling pathway of L1; Clathrin-mediated endocytosis; EPHB-mediated forward signaling; B-WICH complex posi…	Myometrial relaxation and contraction pathways; Regulation of actin cytoskeleton; Focal adhesion	22	0	2.07402e+08	2.66358e+08	2.1153e+08	1.62669e+08	1.47025e+08	2.61064e+07	1.922e+07	1.80064e+08	1.03676e+08	1.48981e+08	9.67284e+07	1.70282e+08	1.8823e+07	3.12869e+07	1.95558e+08	2.2775e+07	3.6955e+07	5.51802e+07	1.09827e+08	9.72821e+07	1
FALSE	High	Master Protein	P56480	ATP synthase subunit beta, mitochondrial OS=Mus musculus OX=10090 GN=Atp5f1b PE=1 SV=2	0	442.998	76	30	889	30	529	56.3	5.34	1478.13	30	other metabolic processes;transport;developmental processes;other biological processes	plasma membrane;other membranes;mitochondrion;other cell component	signal transduction activity or receptor binding;transporter activity;other molecular function	Pf00006, Pf02874	11947	ENSMUSG00000025393	Atp5f1b	mmu:11947; P56480; Q0QEP4; Q3TFD7; Q3TIP9; Q3TK44; Q3TWD5; Q3TX28; Q3U6U4; Q3U774; Q3UB69; Q3UF69; Q8CI65; Q8VEJ5; Q9CTI7; Q9CWX7	Mitochondrial protein import; Formation of ATP by chemiosmotic coupling; Cristae formation	Oxidative phosphorylation; Electron transport chain	5	0	1.43987e+07	2.10067e+07	1.16396e+07	4.22851e+07	3.01646e+07	3.47436e+06	2.66262e+06	2.20819e+07	2.16536e+07	3.36808e+07	9.80115e+06	2.32524e+07	2.2104e+06	8.79718e+06	45690485	8.58601e+06	3.48685e+06	5.09555e+06	1.2907e+07	1.22795e+07	1
FALSE	High	Master Protein	Q68FD5	Clathrin heavy chain 1 OS=Mus musculus OX=10090 GN=Cltc PE=1 SV=3	0	433.153	46	68	688	68	1675	191.4	5.69	935.82	68	cell cycle OR cell proliferation;cell organization and biogenesis;other metabolic processes;transport;other biological processes	plasma membrane;other membranes;cytosol;cytoskeleton;ER/Golgi;nucleus;other cytoplasmic organelle;other cell component	signal transduction activity or receptor binding;cytoskeletal activity;nucleic acid binding activity;other molecular function	Pf00637, Pf01394, Pf09268, Pf13838	67300	ENSMUSG00000047126	Cltc	mmu:67300; Q68FD5	MHC class II antigen presentation; Recycling pathway of L1; Cargo recognition for clathrin-mediated endocytosis; Golgi Associated Vesicle Biogenesis; LDL clearance; Retrograde neurotrophin signalling; Formation of annular gap junctions; Lysosome Vesicle Biogenesis; WNT5A-dependent internalization of FZD4; WNT5A-dependent internalization of FZD2, FZD5 and ROR2; VLDLR internalisation and degradatio…	IL-7 signaling pathway; Kit receptor signaling pathway	17	0	8.85376e+06	1.99149e+07	7.90952e+06	1.47119e+07	5.36032e+06	7.53817e+06	4.15439e+06		6526146	1.12418e+06	4.15403e+06	7.9131e+06	1.76073e+06	2.99463e+06	6.55562e+06	3.02295e+06	1.85502e+06	3.9906e+06	5.77431e+06	2.15158e+06	1
FALSE	High	Master Protein	Q8VDN2	Sodium/potassium-transporting ATPase subunit alpha-1 OS=Mus musculus OX=10090 GN=Atp1a1 PE=1 SV=1	0	430.203	50	56	1037	35	1023	112.9	5.45	1575.29	56	transport;other biological processes	plasma membrane;other membranes;cytoskeleton;ER/Golgi;other cytoplasmic organelle;other cell component	transporter activity;cytoskeletal activity;other molecular function	Pf00122, Pf00689, Pf00690, Pf00702, Pf13246	11928	ENSMUSG00000033161	Atp1a1	mmu:11928; Q8VDN2; Q91Z09	Ion homeostasis; Ion transport by P-type ATPases		2	2	5.42167e+06	8.52844e+06	3.51622e+06	1.30937e+07	8.51278e+06	1.07251e+06	942061	3.84351e+06	5.51459e+06	1.37156e+07	4.52956e+06	7.82045e+06	1.04209e+06	2.79925e+06	1.00124e+07	1.52488e+06	1.8407e+06	3.05002e+06	5.72882e+06	5.94825e+06	1
FALSE	High	Master Protein	P20029	Endoplasmic reticulum chaperone BiP OS=Mus musculus OX=10090 GN=Hspa5 PE=1 SV=3	0	422.243	61	51	990	48	655	72.4	5.16	1470	51	protein metabolism;other metabolic processes;stress response;transport;developmental processes;signal transduction;other biological processes	non-structural extracellular;plasma membrane;other membranes;cytosol;mitochondrion;ER/Golgi;nucleus;other cell component	translation activity;other molecular function	Pf00012	14828	ENSMUSG00000026864	Hspa5	mmu:14828; O35642; P20029; Q3UFF2; Q61630	Antigen Presentation: Folding, assembly and peptide loading of class I MHC; Regulation of HSF1-mediated heat shock response	Mapk signaling pathway	3	4	2.38384e+07	1.70844e+07	1.34148e+07	2.96956e+07	1.59495e+07	3.02742e+06	1.25948e+06	2.06685e+07	1.09926e+07	2.46854e+07	11249769	2.03894e+07	3.02962e+06	8.82983e+06	3.40971e+07	6.1031e+06	4.56415e+06	5.71009e+06	1.35969e+07	1.02916e+07	1
FALSE	High	Master Protein	P26039	Talin-1 OS=Mus musculus OX=10090 GN=Tln1 PE=1 SV=2	0	414.382	41	76	381	76	2541	269.7	6.18	370.91	76	cell adhesion;cell organization and biogenesis;signal transduction	plasma membrane;other membranes;cytoskeleton;other cell component	signal transduction activity or receptor binding;cytoskeletal activity;other molecular function	Pf00373, Pf01608, Pf08913, Pf09141, Pf16511	21894	ENSMUSG00000028465	Tln1	A2AIM8; mmu:21894; P26039; Q8VEF0	Platelet degranulation ; MAP2K and MAPK activation; GRB2:SOS provides linkage to MAPK signaling for Integrins ; p130Cas linkage to MAPK signaling for integrins; Smooth Muscle Contraction; SEMA3A-Plexin repulsion signaling by inhibiting Integrin adhesion	Primary focal segmental glomerulosclerosis (FSGS); Integrin-mediated cell adhesion; Focal adhesion	10	0	2.1344e+07	6.12284e+07	1.6921e+07	3.60896e+07	2.11707e+07	2.76596e+06	1.83847e+06	3.28755e+06	1.68173e+07	3.21426e+07	1.43677e+07	3.17716e+07	1.37919e+06	3.71148e+06	3.4599e+07	3.11788e+06	4.93488e+06	1.40657e+07	2.55907e+07	2.91625e+07	1
FALSE	High	Master Protein	P52480	Pyruvate kinase PKM OS=Mus musculus OX=10090 GN=Pkm PE=1 SV=4	0	406.987	74	44	723	44	531	57.8	7.47	1095.26	44	cell organization and biogenesis;RNA metabolism OR transcription;other metabolic processes;developmental processes;other biological processes	cytosol;ER/Golgi;nucleus;other cell component	nucleic acid binding activity;kinase activity;other molecular function	Pf00224, Pf02887	18746	ENSMUSG00000032294	Pkm	mmu:18746; P52480; Q3TBV8; Q3TBW5; Q3TC59; Q3U1X3; Q3U5P6; Q4VC20; Q64484; Q91YI8; Q9CWB1	Neutrophil degranulation; Glycolysis	Glycolysis and gluconeogenesis; Purine metabolism	4	0	1.20584e+07	1.99815e+07	9.73435e+06	2.0505e+07	1.70545e+07	906545	1.12014e+06	9.16242e+06	4.16247e+06	1.07382e+07	5.12818e+06	2.04616e+07	1.49657e+06	3.34798e+06	3.05334e+07	1.37441e+06	3.37574e+06	1.94774e+06	8.15215e+06	7.38141e+06	1
FALSE	High	Master Protein	O08553	Dihydropyrimidinase-related protein 2 OS=Mus musculus OX=10090 GN=Dpysl2 PE=1 SV=2	0	396.303	74	32	966	27	572	62.2	6.38	1717.33	32	cell organization and biogenesis;transport;developmental processes;other biological processes	plasma membrane;other membranes;cytosol;cytoskeleton;other cell component	other molecular function	Pf01979	12934	ENSMUSG00000022048	Dpysl2	mmu:12934; O08553; Q6P5D0	Recycling pathway of L1; CRMPs in Sema3A signaling	Mechanisms associated with pluripotency	3	7	1.24946e+07	1.89867e+07	11864211	3.21689e+07	2.12712e+07	1.26575e+06	1.98468e+06	3.11532e+07	7.5586e+06	1.42911e+07	1.17609e+07	19960916	1.86225e+06	2.99594e+06	3.47664e+07	2.45337e+06	2.58559e+06	4.34199e+06	9.56967e+06	8.39504e+06	1
FALSE	High	Master Protein	P08551	Neurofilament light polypeptide OS=Mus musculus OX=10090 GN=Nefl PE=1 SV=5	0	393.689	74	50	1055	45	543	61.5	4.64	1612.76	50	cell organization and biogenesis;stress response;transport;developmental processes;other biological processes	cytoskeleton;other cell component	cytoskeletal activity;other molecular function	Pf00038, Pf04732	18039	ENSMUSG00000022055	Nefl	mmu:18039; P08551; Q8K0Z0	RAF/MAP kinase cascade; Unblocking of NMDA receptors, glutamate binding and activation		2	0	1.10688e+07	35193466	1.17351e+07	1.69734e+07	3.4629e+07	3.40498e+06	2.19805e+06	12020489	9.01655e+06	1.5878e+07	7.56976e+06	1.57272e+07	3.06295e+06	6.85333e+06	3.196e+07	3.40788e+06	5.18604e+06	2.25499e+06	2.23657e+07	1.20912e+07	1
FALSE	High	Master Protein	P63017	Heat shock cognate 71 kDa protein OS=Mus musculus OX=10090 GN=Hspa8 PE=1 SV=1	0	391.426	61	45	1155	31	646	70.8	5.52	1693.08	45	cell cycle OR cell proliferation;cell organization and biogenesis;protein metabolism;RNA metabolism OR transcription;other metabolic processes;stress response;transport;developmental processes;other biological processes	non-structural extracellular;plasma membrane;other membranes;cytosol;cytoskeleton;ER/Golgi;nucleus;other cytoplasmic organelle;other cell component	signal transduction activity or receptor binding;nucleic acid binding activity;other molecular function	Pf00012	15481	ENSMUSG00000015656	Hspa8	mmu:15481; P08109; P12225; P63017; Q3U6R0; Q3U764; Q3U7D7; Q3U7E2; Q3U9B4; Q3U9G0; Q3UGM0; Q5FWJ6; Q62373; Q62374; Q62375; Q6NZD0	Neutrophil degranulation; Regulation of HSF1-mediated heat shock response; mRNA Splicing - Major Pathway; HSP90 chaperone cycle for steroid hormone receptors (SHR) in the presence of ligand; Clathrin-mediated endocytosis; Golgi Associated Vesicle Biogenesis; Attenuation phase; Lysosome Vesicle Biogenesis; GABA synthesis, release, reuptake and degradation; AUF1 (hnRNP D0) binds and destabilizes mR…	Mapk signaling pathway; Exercise-induced circadian regulation	14	13	7.96563e+06	1.47441e+07	8.60001e+06	1.17807e+07	1.50061e+07	1.32027e+06	1.32177e+06	1.50775e+07	1.03096e+07	2.09233e+07	4.07999e+06	1.13484e+07	1.4888e+06	3.26558e+06	2.21907e+07	1.86803e+06	2.02342e+06	2.73098e+06	1.1571e+07	8.99318e+06	1
FALSE	High	Master Protein	P14733	Lamin-B1 OS=Mus musculus OX=10090 GN=Lmnb1 PE=1 SV=3	0	386.001	72	60	846	51	588	66.7	5.16	943.15	60	cell organization and biogenesis;transport;other biological processes	other membranes;cytoskeleton;nucleus;other cell component	cytoskeletal activity;nucleic acid binding activity;other molecular function	Pf00038, Pf00932	16906	ENSMUSG00000024590	Lmnb1	mmu:16906; P14733; Q61791	RHOF GTPase cycle; Formation of Senescence-Associated Heterochromatin Foci (SAHF); Initiation of Nuclear Envelope (NE) Reformation; Depolymerization of the Nuclear Lamina; RHOD GTPase cycle; Breakdown of the nuclear lamina	FAS pathway and stress induction of HSP regulation	8	10	3.07948e+06	1.19385e+06	3.29682e+06	1.85275e+06	2.10083e+06	11377.3	19397.9	4.23906e+06	1.12123e+06	4.09379e+06	1.34083e+06	2.76868e+06	46473.6	54949.1	1.07596e+07	28446.7	188675	660248	1.44235e+06	889309	1
FALSE	High	Master Protein	Q8BTM8	Filamin-A OS=Mus musculus OX=10090 GN=Flna PE=1 SV=5	0	367.892	37	74	376	68	2647	281	6.04	321.47	74	cell cycle OR cell proliferation;cell organization and biogenesis;protein metabolism;RNA metabolism OR transcription;other metabolic processes;stress response;transport;developmental processes;signal transduction;other biological processes	plasma membrane;other membranes;cytosol;cytoskeleton;ER/Golgi;nucleus;other cell component	signal transduction activity or receptor binding;cytoskeletal activity;other molecular function	Pf00307, Pf00630	192176	ENSMUSG00000031328	Flna	B7FAV0; O54934; Q7TQI1; Q8BLK1; Q8BTM8; Q8BTN7; Q8VHX5; Q8VHX8; Q99KQ2	Platelet degranulation ; Cell-extracellular matrix interactions; RHO GTPases activate PAKs; GP1b-IX-V activation signalling	Mapk signaling pathway; Focal adhesion	6	6	2.09839e+07	5.86258e+07	1.35907e+07	3.09886e+07	1.91368e+07	2.78602e+06	1.87558e+06		1.60729e+07	2.94227e+07	1.31667e+07	2.73517e+07	1.45673e+06	4.32351e+06	3.00532e+07	3.15814e+06	4.4063e+06	1.25363e+07	2.59637e+07	2.81033e+07	1
FALSE	High	Master Protein	P68372	Tubulin beta-4B chain OS=Mus musculus OX=10090 GN=Tubb4b PE=1 SV=1	0	366.045	75	31	1230	2	445	49.8	4.89	2026.45	31	cell cycle OR cell proliferation;cell organization and biogenesis;other biological processes	cytoskeleton;other cell component	cytoskeletal activity;nucleic acid binding activity;other molecular function	Pf00091, Pf03953	227613	ENSMUSG00000036752	Tubb4b	mmu:227613; P05217; P68372; Q3TKF0; Q3UJ73; Q99JZ6	Separation of Sister Chromatids; Resolution of Sister Chromatid Cohesion; RHO GTPases Activate Formins; EML4 and NUDC in mitotic spindle formation; Neutrophil degranulation; MHC class II antigen presentation; HSP90 chaperone cycle for steroid hormone receptors (SHR) in the presence of ligand; COPI-independent Golgi-to-ER retrograde traffic; Hedgehog 'off' state; COPI-dependent Golgi-to-ER retrogr…		29	45	7.38197e+06	4.31186e+07	1.1836e+07	8.21979e+06	1.04023e+07	2.72695e+06	1.04159e+06	2.63469e+07	9.43624e+06	2.79206e+07	6.34761e+06	4.87392e+07	1.06095e+06	1.20025e+06	25593573	1.96488e+06	1.03559e+06	4.10557e+06	1.40322e+07	1.18951e+07	1
FALSE	High	Master Protein	P11499	Heat shock protein HSP 90-beta OS=Mus musculus OX=10090 GN=Hsp90ab1 PE=1 SV=3	0	364.5	59	51	953	30	724	83.2	5.03	1341.25	51	cell organization and biogenesis;DNA metabolism;other metabolic processes;stress response;developmental processes;other biological processes	non-structural extracellular;plasma membrane;other membranes;cytosol;nucleus;other cytoplasmic organelle;other cell component	signal transduction activity or receptor binding;enzyme regulator activity;cytoskeletal activity;nucleic acid binding activity;other molecular function	Pf00183, Pf02518	15516	ENSMUSG00000023944	Hsp90ab1	mmu:15516; O89078; P11499; Q3UIQ7	Neutrophil degranulation; The role of GTSE1 in G2/M progression after G2 checkpoint; Regulation of actin dynamics for phagocytic cup formation; HSP90 chaperone cycle for steroid hormone receptors (SHR) in the presence of ligand; Attenuation phase; Estrogen-dependent gene expression; Sema3A PAK dependent Axon repulsion; Aryl hydrocarbon receptor signalling; DDX58/IFIH1-mediated induction of interf…	Focal adhesion: PI3K-Akt-mTOR signaling pathway	15	21	5.10754e+06	9.7735e+06	5.64609e+06	9.60477e+06	5.49957e+06	921284	257496	7.06692e+06	2.68311e+06	1.08801e+07	2.84256e+06	7.30473e+06	985341	1.12446e+06	9.28555e+06	988268	1.04812e+06	2.3306e+06	3.73439e+06	3.23117e+06	1
FALSE	High	Master Protein	P17182	Alpha-enolase OS=Mus musculus OX=10090 GN=Eno1 PE=1 SV=3	0	361.092	79	35	636	29	434	47.1	6.8	942.13	35	RNA metabolism OR transcription;other metabolic processes;developmental processes;other biological processes	plasma membrane;other membranes;cytosol;nucleus;other cell component	nucleic acid binding activity;other molecular function	Pf00113, Pf03952	13806; 433182	ENSMUSG00000059040; ENSMUSG00000063524	Eno1	mmu:13806; mmu:433182; P17182; Q99KT7; Q9DCY7	Gluconeogenesis; Glycolysis	Glycolysis and gluconeogenesis	3	9	1.53298e+07	2.07718e+07	9.16049e+06	2.54733e+07	1.21272e+07	1.16965e+06	972619	1.24313e+07	8.82968e+06	1.46859e+07	2.80727e+06	1.67262e+07	1.57631e+06	2.53815e+06	2.729e+07	3.07064e+06	4.13538e+06	5.94154e+06	8.47864e+06	1.5329e+07	1
FALSE	High	Master Protein	P08113	Endoplasmin OS=Mus musculus OX=10090 GN=Hsp90b1 PE=1 SV=2	0	360.671	56	51	806	49	802	92.4	4.82	1079.53	51	cell organization and biogenesis;protein metabolism;other metabolic processes;stress response;transport;other biological processes	non-structural extracellular;plasma membrane;other membranes;cytosol;ER/Golgi;other cell component	signal transduction activity or receptor binding;nucleic acid binding activity;other molecular function	Pf00183, Pf02518	22027	ENSMUSG00000020048	Hsp90b1	mmu:22027; P08113; P11427	Regulation of Insulin-like Growth Factor (IGF) transport and uptake by Insulin-like Growth Factor Binding Proteins (IGFBPs); Post-translational protein phosphorylation; Scavenging by Class A Receptors; Interleukin-4 and Interleukin-13 signaling; Trafficking and processing of endosomal TLR	Focal adhesion: PI3K-Akt-mTOR signaling pathway; Hypoxia-dependent self-renewal of myoblasts	7	2	5.09281e+06	4.63823e+06	3.56919e+06	8.33218e+06	4.94331e+06	211587	117437	4.67094e+06	2.00196e+06	4.36115e+06	2.23821e+06	7.33437e+06	424602	814433	1.12154e+07	268976	684337	760116	2.34282e+06	7.63679e+06	1
FALSE	High	Master Protein	P16330	2',3'-cyclic-nucleotide 3'-phosphodiesterase OS=Mus musculus OX=10090 GN=Cnp PE=1 SV=3	0	350.794	80	41	1166	41	420	47.1	8.97	1757.06	41	cell organization and biogenesis;other metabolic processes;transport;developmental processes;other biological processes	non-structural extracellular;plasma membrane;other membranes;cytoskeleton;mitochondrion;other cell component	nucleic acid binding activity;other molecular function	Pf05881, Pf13671	12799	ENSMUSG00000006782	Cnp	mmu:12799; P16330; Q61424; Q8C7C9; Q91V42; Q923F3			0	0	3.4341e+07	9.67593e+07	2.66663e+07	35557120	3.81976e+07	4.1921e+06	5.77759e+06	23029915	1.38383e+07	4.21906e+07	1.44714e+07	5.37892e+07	2.23297e+06	8.17868e+06	7.42042e+07	7.85399e+06	9.20876e+06	6.55587e+06	2.85358e+07	4.64186e+07	1
FALSE	High	Master Protein	Q7TMM9	Tubulin beta-2A chain OS=Mus musculus OX=10090 GN=Tubb2a PE=1 SV=1	0	348.305	68	28	1189	2	445	49.9	4.89	1930.5	28	cell cycle OR cell proliferation;cell organization and biogenesis;developmental processes	cytoskeleton;other cell component	cytoskeletal activity;other molecular function	Pf00091, Pf03953	22151	ENSMUSG00000058672	Tubb2a	mmu:22151; Q7TMM9	MHC class II antigen presentation; Separation of Sister Chromatids; The role of GTSE1 in G2/M progression after G2 checkpoint; Recycling pathway of L1; Resolution of Sister Chromatid Cohesion; RHO GTPases Activate Formins; EML4 and NUDC in mitotic spindle formation; COPI-dependent Golgi-to-ER retrograde traffic; Kinesins; COPI-mediated anterograde transport; Recruitment of NuMA to mitotic centros…		22	7	2.65697e+06	1.42285e+07	5.04718e+06	5303998	8.49534e+06	1.143e+06	594586	3.85456e+06	4.6394e+06	1.0579e+07	2.63376e+06	7.35517e+06	652467	2.23512e+06	9.3328e+06	2.22638e+06	707170	1.44807e+06	4.17916e+06	3.35398e+06	1
FALSE	High	Master Protein	P68033	Actin, alpha cardiac muscle 1 OS=Mus musculus OX=10090 GN=Actc1 PE=1 SV=1	0	348.11	66	31	1098	1	377	42	5.39	1395.74	31	cell organization and biogenesis;developmental processes;other biological processes	cytoskeleton;other cell component	cytoskeletal activity;other molecular function	Pf00022	11464	ENSMUSG00000068614	Actc1	mmu:11464; P04270; P68033	RHOA GTPase cycle; RHOB GTPase cycle; Striated Muscle Contraction	Myometrial relaxation and contraction pathways	4	17	3.55583e+06	4.13813e+06	4.78528e+06	8.06861e+06	3.24435e+06	455079	123229	1.584e+06	3.78326e+06	1.79103e+07	3.32374e+06	3.13391e+06	193443	98151.7	1.11821e+07	717420	1.31672e+06	1.10216e+06	5.76418e+06	5.3836e+06	1
FALSE	High	Master Protein	P99024	Tubulin beta-5 chain OS=Mus musculus OX=10090 GN=Tubb5 PE=1 SV=1	0	347.712	74	30	1228	5	444	49.6	4.89	2053.31	30	cell cycle OR cell proliferation;cell organization and biogenesis;other biological processes	other membranes;cytosol;cytoskeleton;nucleus;other cell component	signal transduction activity or receptor binding;cytoskeletal activity;other molecular function	Pf00091, Pf03953	22154	ENSMUSG00000001525	Tubb5	B1B178; mmu:22154; P05218; P99024; Q3TFB6; Q3THH9; Q3TIL1; Q3UAV4; Q3UF52; Q8WUC1; Q9CY33	Neutrophil degranulation; Anchoring of the basal body to the plasma membrane; Regulation of PLK1 Activity at G2/M Transition; Loss of Nlp from mitotic centrosomes; Recruitment of mitotic centrosome proteins and complexes; Recruitment of NuMA to mitotic centrosomes; AURKA Activation by TPX2		8	2	1.18483e+07	1.89931e+07	1.1449e+07	1.57796e+07	1.22105e+07	2.61912e+06	1.62625e+06	1.40618e+07	1.11411e+07	2.15822e+07	7.77972e+06	1.06576e+07	2.08839e+06	5.27968e+06	1.71099e+07	5.25016e+06	2.35754e+06	4.99821e+06	7.39475e+06	8.50129e+06	1
FALSE	High	Master Protein	P26041	Moesin OS=Mus musculus OX=10090 GN=Msn PE=1 SV=3	0	341.957	74	59	786	45	577	67.7	6.6	875.42	59	cell adhesion;cell cycle OR cell proliferation;cell organization and biogenesis;other biological processes	plasma membrane;other membranes;cytosol;cytoskeleton;other cell component	signal transduction activity or receptor binding;cytoskeletal activity;nucleic acid binding activity;other molecular function	Pf00373, Pf00769, Pf09379, Pf09380, Pf20492	17698	ENSMUSG00000031207	Msn	B1AX70; mmu:17698; P26041; Q3UL28; Q8BSN4	Recycling pathway of L1	Regulation of actin cytoskeleton	2	18	1.0293e+07	2.146e+07	1.32715e+07	2.19744e+07	1.32612e+07	1.35113e+06	538280	1.38072e+07	8.81691e+06	2.19332e+07	7.40891e+06	19655279	668947	1.27188e+06	2.93212e+07	1.23751e+06	2.41498e+06	5.05134e+06	1.2197e+07	1.16129e+07	1
FALSE	High	Master Protein	Q9CWF2	Tubulin beta-2B chain OS=Mus musculus OX=10090 GN=Tubb2b PE=1 SV=1	0	338.049	67	27	1157	1	445	49.9	4.89	1870.29	27	cell cycle OR cell proliferation;cell organization and biogenesis;developmental processes;other biological processes	cytoskeleton;other cell component	cytoskeletal activity;other molecular function	Pf00091, Pf03953	73710	ENSMUSG00000045136	Tubb2b	mmu:73710; Q3TG26; Q9CWF2	HSP90 chaperone cycle for steroid hormone receptors (SHR) in the presence of ligand; Recruitment of NuMA to mitotic centrosomes; Intraflagellar transport; MHC class II antigen presentation; Recycling pathway of L1; COPI-dependent Golgi-to-ER retrograde traffic; Kinesins; COPI-mediated anterograde transport; Separation of Sister Chromatids; Resolution of Sister Chromatid Cohesion; RHO GTPases Acti…		22	0	458066	770151	357925	589480	634399	41314	86055.1	473306	206398	616910	119070	678571	116500	191249	1417919	94983.8	157552	111053	417156	367320	1
FALSE	High	Master Protein	Q03265	ATP synthase subunit alpha, mitochondrial OS=Mus musculus OX=10090 GN=Atp5f1a PE=1 SV=1	0	333.678	65	40	849	40	553	59.7	9.19	1532.92	40	other metabolic processes;transport;other biological processes	plasma membrane;other membranes;mitochondrion;nucleus;other cell component	signal transduction activity or receptor binding;transporter activity;other molecular function	Pf00006, Pf00306, Pf02874	11946	ENSMUSG00000025428	Atp5f1a	mmu:11946; Q03265; Q3TFN0; Q3THN8; Q3TPR0; Q3TPV3; Q3TZU3; Q3UIR7; Q543Y6	Formation of ATP by chemiosmotic coupling; Cristae formation	Oxidative phosphorylation; Electron transport chain	4	0	4.80667e+06	1.70199e+07	3.26939e+06	2.44526e+07	1.19703e+07	1.2262e+06	77090.6	6.20443e+06	3.6466e+06	1.39503e+07	658694	3.87235e+06	906353	331299	1.56819e+07	3.12113e+06	2.19643e+06	2.17178e+06	3765761	1.70336e+07	1
FALSE	High	Master Protein	Q9D6F9	Tubulin beta-4A chain OS=Mus musculus OX=10090 GN=Tubb4a PE=1 SV=3	0	327.43	75	29	1091	8	444	49.6	4.88	1828.22	29	cell cycle OR cell proliferation;cell organization and biogenesis;other biological processes	cytoskeleton;other cell component	cytoskeletal activity;other molecular function	Pf00091, Pf03953	22153	ENSMUSG00000062591	Tubb4a	mmu:22153; Q62364; Q80Y54; Q9D6F9	Recycling pathway of L1; MHC class II antigen presentation; COPI-dependent Golgi-to-ER retrograde traffic; RHO GTPases Activate Formins; Separation of Sister Chromatids; Resolution of Sister Chromatid Cohesion; EML4 and NUDC in mitotic spindle formation; COPI-independent Golgi-to-ER retrograde traffic; Kinesins; COPI-mediated anterograde transport; Anchoring of the basal body to the plasma membra…	Exercise-induced circadian regulation	29	0	2.57356e+06	1.20518e+07	1.97536e+06	1.02292e+07	4.14382e+06	1.66295e+06	276233	1.63536e+07	2.33606e+06	5.97661e+06	874810	4.11205e+07	238464	884644	1.29095e+07	340519	563969	415445	2.76372e+06	2487357	1
FALSE	High	Master Protein	Q6PIE5	Sodium/potassium-transporting ATPase subunit alpha-2 OS=Mus musculus OX=10090 GN=Atp1a2 PE=1 SV=1	0	313.827	41	43	734	20	1020	112.1	5.55	1142.75	43	other metabolic processes;stress response;transport;developmental processes;other biological processes	plasma membrane;other membranes;other cytoplasmic organelle;other cell component	transporter activity;other molecular function	Pf00122, Pf00689, Pf00690, Pf00702, Pf13246	98660	ENSMUSG00000007097	Atp1a2	mmu:98660; Q6PIE5; Q80UZ8	Ion homeostasis; Ion transport by P-type ATPases		2	0	6.16537e+06	4.3739e+06	2.1628e+06	1.28964e+07	5.14164e+06	1.06091e+06	119391	320802	1.64614e+06	1.2615e+06	141037	1.15298e+06	252252	213997	1.98949e+06	314623	262398	33847.3	889014	1.07912e+06	1
FALSE	High	Master Protein	P16858	Glyceraldehyde-3-phosphate dehydrogenase OS=Mus musculus OX=10090 GN=Gapdh PE=1 SV=2	0	313.274	79	26	667	26	333	35.8	8.25	878.95	26	cell organization and biogenesis;protein metabolism;other metabolic processes;stress response;signal transduction;other biological processes	plasma membrane;other membranes;cytosol;cytoskeleton;nucleus;other cytoplasmic organelle;other cell component	enzyme regulator activity;cytoskeletal activity;other molecular function	Pf00044, Pf02800	14433	ENSMUSG00000057666	Gapdh	A6H6A8; mmu:14433; P16858; Q0QEU0; Q3THM2; Q3TUI2; Q3UMT2; Q4V783; Q569X2; Q569X5; Q5U410	Gluconeogenesis; Glycolysis	Glycolysis and gluconeogenesis	3	0	5.64805e+08	4.55256e+07	7.46311e+06	1.25487e+07	2.25122e+07	1.53382e+06	1.62703e+06	9.65725e+06	1.84521e+07	2.63833e+07	9.61394e+06	6.18117e+08	1.23308e+06	2.02101e+06	4.52147e+07	1.49874e+06	1.52327e+06	7.05923e+06	1.35257e+07	1.03802e+07	1
FALSE	High	Master Protein	Q9JHU4	Cytoplasmic dynein 1 heavy chain 1 OS=Mus musculus OX=10090 GN=Dync1h1 PE=1 SV=2	0	307.451	20	75	273	75	4644	531.7	6.42	203.28	75	cell cycle OR cell proliferation;cell organization and biogenesis;transport;other biological processes	cytoskeleton;nucleus;other cell component	cytoskeletal activity;other molecular function	Pf03028, Pf08385, Pf08393, Pf12774, Pf12775, Pf12777, Pf12780, Pf12781, Pf17852, Pf18198, Pf18199	13424	ENSMUSG00000018707	Dync1h1	E9QM71; mmu:13424; Q9JHU4	MHC class II antigen presentation; Neutrophil degranulation; Separation of Sister Chromatids; Amplification of signal from unattached kinetochores via a MAD2 inhibitory signal; Resolution of Sister Chromatid Cohesion; RHO GTPases Activate Formins; EML4 and NUDC in mitotic spindle formation; COPI-mediated anterograde transport; Recruitment of NuMA to mitotic centrosomes; HSP90 chaperone cycle for …		19	0	535947	1.10358e+06	706764	1.42076e+06	1.9653e+06			1.65508e+06	657756	576350		1.37951e+06	16338.2	213173	3.63927e+06		265048	326942	306519	955409	1
FALSE	High	Master Protein	Q8VEK3	Heterogeneous nuclear ribonucleoprotein U OS=Mus musculus OX=10090 GN=Hnrnpu PE=1 SV=1	0	306.769	43	38	664	38	800	87.9	6.24	919.81	38	cell cycle OR cell proliferation;cell organization and biogenesis;RNA metabolism OR transcription;other metabolic processes;transport;developmental processes;other biological processes	cytosol;cytoskeleton;nucleus;other cell component	cytoskeletal activity;nucleic acid binding activity;other molecular function	Pf00622, Pf02037, Pf13671	51810	ENSMUSG00000039630	Hnrnpu	G3XA10; mmu:51810; Q8VEK3; Q9R205	mRNA Splicing - Major Pathway; Processing of Capped Intron-Containing Pre-mRNA	Mechanisms associated with pluripotency; mRNA processing	4	0	7.10445e+06	6.30755e+06	1.45829e+07	5.34257e+06	1.26647e+07	163749	46559.9	4.61769e+06	3.46255e+06	5.85632e+06	2.88926e+06	3.91502e+06	318608	252774	1.19546e+07	358467	766989	3.89106e+06	2.75648e+06	3.95771e+06	1
FALSE	High	Master Protein	O88569	Heterogeneous nuclear ribonucleoproteins A2/B1 OS=Mus musculus OX=10090 GN=Hnrnpa2b1 PE=1 SV=2	0	305.616	66	33	700	29	353	37.4	8.95	801.56	33	cell organization and biogenesis;DNA metabolism;RNA metabolism OR transcription;other metabolic processes;transport;other biological processes	non-structural extracellular;cytosol;nucleus;other cell component	nucleic acid binding activity;other molecular function	Pf00076, Pf11627	53379	ENSMUSG00000004980	Hnrnpa2b1	B9EJ02; mmu:53379; O88569; Q3UVJ5; Q6PCV9; Q8C2A0; Q8CJ71; Q91ZR9; Q9R204	mRNA Splicing - Major Pathway; Processing of Capped Intron-Containing Pre-mRNA	mRNA processing	3	4	1.83023e+07	2.72124e+07	2.51879e+07	2.59541e+07	1.26266e+07	939024	713298	3.1591e+07	1.54768e+07	3.3771e+07	7.29857e+06	2.94699e+07	2.04577e+06	2.37951e+06	4.07587e+07	1.33835e+06	2.76533e+06	1.03891e+07	1.09197e+07	1.78491e+07	1
FALSE	High	Master Protein	Q99KI0	Aconitate hydratase, mitochondrial OS=Mus musculus OX=10090 GN=Aco2 PE=1 SV=1	0	300.265	53	36	592	36	780	85.4	7.93	853.06	36	other metabolic processes;stress response;developmental processes	cytosol;mitochondrion	other molecular function	Pf00330, Pf00694	11429	ENSMUSG00000022477	Aco2	mmu:11429; Q3UDK9; Q3ULG9; Q3UNH7; Q505P4; Q99KI0	Citric acid cycle (TCA cycle)	TCA cycle	2	0	9.84398e+06	6.80577e+07	1.25529e+07	1.63162e+07	1.11056e+07	6.24261e+06	8.22486e+06	1.10329e+07	1.05278e+07	46895715	9.61549e+06	7.32349e+06	3.97145e+06	6.39762e+06	2.87011e+07	6.61894e+06	3.66075e+06	5.86068e+06	7.7859e+06	8.5923e+06	1
FALSE	High	Master Protein	P27773	Protein disulfide-isomerase A3 OS=Mus musculus OX=10090 GN=Pdia3 PE=1 SV=2	0	292.818	70	41	821	41	505	56.6	6.21	1179.68	41	cell adhesion;cell organization and biogenesis;stress response;signal transduction;other biological processes	non-structural extracellular;plasma membrane;other membranes;mitochondrion;ER/Golgi;nucleus;other cell component	signal transduction activity or receptor binding;other molecular function	Pf00085, Pf13848	14827	ENSMUSG00000027248	Pdia3	mmu:14827; P27773; Q3TEI9; Q3TIL2; Q3UZK8; Q8C2F4; Q99LF6	ER-Phagosome pathway; Antigen Presentation: Folding, assembly and peptide loading of class I MHC; Calnexin/calreticulin cycle		3	0	7.72993e+06	1.14439e+07	1.34016e+07	9.29053e+06	1.02893e+07	1.54246e+06	466267	1.61409e+07	9.26575e+06	19458620	7.17543e+06	1.71755e+07	1.04199e+06	1063778	2.35963e+07	1.80095e+06	1.99003e+06	8.59946e+06	6.57583e+06	1.15631e+07	1
FALSE	High	Master Protein	P62737	Actin, aortic smooth muscle OS=Mus musculus OX=10090 GN=Acta2 PE=1 SV=1	0	291.707	66	30	1019	1	377	42	5.39	1337.51	30	developmental processes;other biological processes	extracellular matrix;cytoskeleton;other cell component	other molecular function	Pf00022	11475	ENSMUSG00000035783	Acta2	mmu:11475; P03996; P04108; P62737	Smooth Muscle Contraction	Comprehensive IL-17A signaling	2	0	492272	1895170	579051	3.16033e+06	1125157			443439	827335	850121	285937	854006			2.63699e+06			132110	811803	1.23146e+06	1
FALSE	High	Master Protein	P14211	Calreticulin OS=Mus musculus OX=10090 GN=Calr PE=1 SV=1	0	289.429	69	31	559	31	416	48	4.49	543.29	31	cell organization and biogenesis;protein metabolism;other metabolic processes;stress response;transport;developmental processes;other biological processes	non-structural extracellular;extracellular matrix;plasma membrane;other membranes;cytosol;ER/Golgi;nucleus;other cytoplasmic organelle;other cell component	signal transduction activity or receptor binding;nucleic acid binding activity;other molecular function	Pf00262	12317	ENSMUSG00000003814	Calr	mmu:12317; P14211; Q3TVD2	ER-Phagosome pathway; Antigen Presentation: Folding, assembly and peptide loading of class I MHC; Scavenging by Class A Receptors; Calnexin/calreticulin cycle	Calcium regulation in cardiac cells	5	0	6.23951e+06	5.14686e+06	7.3379e+06	1.05635e+07	6.83091e+06	192014	128016	5.58806e+06	7.36016e+06	1.4793e+07	5.90059e+06	8.86388e+06	603794	666851	1.2555e+07	407921	966782	3.35999e+06	3.86211e+06	1.01278e+07	1
FALSE	High	Master Protein	O35639	Annexin A3 OS=Mus musculus OX=10090 GN=Anxa3 PE=1 SV=4	0	283.241	74	36	544	35	323	36.4	5.76	805.49	36	stress response;transport;developmental processes;other biological processes	plasma membrane;other membranes;other cell component	enzyme regulator activity;other molecular function	Pf00191	11745	ENSMUSG00000029484	Anxa3	mmu:11745; O35639; Q3UBI0		Prostaglandin synthesis and regulation	1	1	1.38746e+07	2.34129e+07	2.01251e+07	18284443	6.33828e+06	1.29358e+06	421547	18477402	2.38878e+07	8.78563e+06	3.64463e+06	1.87492e+07	1.56304e+06	3.44282e+06	16010498	3.12603e+06	3.15508e+06	1.08336e+07	6526409	9.70782e+06	1
FALSE	High	Master Protein	Q99PL5	Ribosome-binding protein 1 OS=Mus musculus OX=10090 GN=Rrbp1 PE=1 SV=2	0	282.688	56	54	295	54	1605	172.8	9.33	331.99	54	transport;signal transduction	other membranes;ER/Golgi		Pf05104	81910	ENSMUSG00000027422	Rrbp1	A2AVJ8; mmu:81910; Q99PK5; Q99PK6; Q99PK7; Q99PK8; Q99PK9; Q99PL0; Q99PL1; Q99PL2; Q99PL3; Q99PL4; Q99PL5; Q9CS20			0	0	1.84135e+06	2.02039e+06	2.74547e+06	3.85727e+06	1.97656e+06	851912	128685	1.71571e+06	850138	3.66392e+06	940826	3.82571e+06	1.44597e+06	1.76015e+06	6.28144e+06	886565	820351	1.4019e+06	1456407	2.84949e+06	1
FALSE	High	Master Protein	P46660	Alpha-internexin OS=Mus musculus OX=10090 GN=Ina PE=1 SV=3	0	280.763	64	41	736	34	501	55.3	5.4	1159.98	41	cell organization and biogenesis;developmental processes;other biological processes	cytoskeleton;other cell component	cytoskeletal activity;other molecular function	Pf00038, Pf04732	226180	ENSMUSG00000034336	Ina	mmu:226180; P46660; Q61958; Q8VCW5			0	0	3.32152e+06	5.34837e+06	2.38934e+06	2.05206e+06	1.05703e+07	108826	245574	2.25101e+06	520295	2.82582e+06	1.09328e+06	5.33843e+06	360396	944845	9007487	409178	724918	135648	3086791	1.79164e+06	1
FALSE	High	Master Protein	P68369	Tubulin alpha-1A chain OS=Mus musculus OX=10090 GN=Tuba1a PE=1 SV=1	0	279.303	67	28	721	12	451	50.1	5.06	1258.55	28	cell cycle OR cell proliferation;cell organization and biogenesis;other metabolic processes;transport;developmental processes;signal transduction;other biological processes	plasma membrane;other membranes;cytosol;cytoskeleton;other cytoplasmic organelle;other cell component	cytoskeletal activity;other molecular function	Pf00091, Pf03953	22142	ENSMUSG00000072235	Tuba1a	mmu:22142; P02551; P05210; P05212; P68369; Q3TGF0; Q3TIW2; Q3TPJ1; Q3ULN1; Q5XJF8	COPI-dependent Golgi-to-ER retrograde traffic; Separation of Sister Chromatids; The role of GTSE1 in G2/M progression after G2 checkpoint; HSP90 chaperone cycle for steroid hormone receptors (SHR) in the presence of ligand; RHO GTPases Activate Formins; RHO GTPases activate IQGAPs; COPI-mediated anterograde transport; Kinesins; MHC class II antigen presentation; Anchoring of the basal body to the…		28	24	3.7761e+07	102683466	2.9668e+07	5.98902e+07	5.11093e+07	4.63703e+06	4.40592e+06	2.33325e+07	3.29444e+07	6.7032e+07	2.06973e+07	4.86685e+07	2.44282e+06	7.39298e+06	7.97349e+07	8.71446e+06	8.48756e+06	2.1505e+07	4.93077e+07	4.53737e+07	1
FALSE	High	Master Protein Rejected	P05213	Tubulin alpha-1B chain OS=Mus musculus OX=10090 GN=Tuba1b PE=1 SV=2	0	277.685	67	28	721	0	451	50.1	5.06	1268.84	28	cell cycle OR cell proliferation;cell organization and biogenesis;other biological processes	other membranes;cytosol;cytoskeleton;other cell component	cytoskeletal activity;nucleic acid binding activity;other molecular function	Pf00091, Pf03953	22143	ENSMUSG00000023004	Tuba1b	mmu:22143; P05213; Q3TY23; Q3U8B1; Q3UAW8; Q4KMW2	COPI-dependent Golgi-to-ER retrograde traffic; Kinesins; MHC class II antigen presentation; COPI-mediated anterograde transport; Separation of Sister Chromatids; Resolution of Sister Chromatid Cohesion; Recruitment of NuMA to mitotic centrosomes; RHO GTPases Activate Formins; EML4 and NUDC in mitotic spindle formation; Carboxyterminal post-translational modifications of tubulin; Microtubule-depen…		23	0																					0
FALSE	High	Master Protein	Q64727	Vinculin OS=Mus musculus OX=10090 GN=Vcl PE=1 SV=4	0	273.499	58	54	318	54	1066	116.6	6	294.46	54	cell adhesion;cell organization and biogenesis;developmental processes;other biological processes	plasma membrane;other membranes;cytosol;cytoskeleton;other cell component	cytoskeletal activity;other molecular function	Pf01044	22330	ENSMUSG00000021823	Vcl	mmu:22330; Q64727; Q8BP32; Q8BS46; Q922C5; Q922D9	Neutrophil degranulation; Platelet degranulation ; MAP2K and MAPK activation; Smooth Muscle Contraction	Primary focal segmental glomerulosclerosis (FSGS); IL-3 signaling pathway; Regulation of actin cytoskeleton; Integrin-mediated cell adhesion; Focal adhesion	9	0	1.45498e+06	1.94757e+06	820107	2.78268e+06	760206	92721.3	6045.57	291359	492826	763599	136737	968291	23678.6	312244	2.71867e+06	410119	270591	46231.8	496798	436629	1
FALSE	High	Master Protein	P40142	Transketolase OS=Mus musculus OX=10090 GN=Tkt PE=1 SV=1	0	271.307	62	35	574	35	623	67.6	7.5	772.58	35	other metabolic processes;other biological processes	other membranes;cytosol;ER/Golgi;nucleus;other cytoplasmic organelle;other cell component	other molecular function	Pf00456, Pf02779, Pf02780	21881	ENSMUSG00000021957	Tkt	mmu:21881; P40142; Q3U7Y1; Q3UK62; Q545A1; Q9ESA0	Insulin effects increased synthesis of Xylulose-5-Phosphate; Pentose phosphate pathway	Pentose phosphate pathway	3	0	7.27672e+06	1.93907e+07	1.3247e+07	1.342e+07	9.07439e+06	2.19816e+06	575150	1.1082e+07	6.32679e+06	1.31964e+07	7.61949e+06	8.787e+06	593046	2.07323e+06	1.40063e+07	8.72125e+06	1.57552e+06	4.36652e+06	5.44538e+06	8.84587e+06	1
FALSE	High	Master Protein	P07901	Heat shock protein HSP 90-alpha OS=Mus musculus OX=10090 GN=Hsp90aa1 PE=1 SV=4	0	270.425	52	41	757	22	733	84.7	5.01	927.82	41	cell organization and biogenesis;DNA metabolism;other metabolic processes;stress response;transport;developmental processes;other biological processes	extracellular matrix;plasma membrane;other membranes;cytosol;cytoskeleton;mitochondrion;nucleus;other cell component	signal transduction activity or receptor binding;enzyme regulator activity;cytoskeletal activity;nucleic acid binding activity;other molecular function	Pf00183, Pf02518	15519	ENSMUSG00000021270	Hsp90aa1	mmu:15519; P07901	Regulation of actin dynamics for phagocytic cup formation; Regulation of necroptotic cell death; Neutrophil degranulation; Downregulation of ERBB2 signaling; Anchoring of the basal body to the plasma membrane; Regulation of PLK1 Activity at G2/M Transition; Loss of Nlp from mitotic centrosomes; Recruitment of mitotic centrosome proteins and complexes; Recruitment of NuMA to mitotic centrosomes; A…	EBV LMP1 signaling; Focal adhesion: PI3K-Akt-mTOR signaling pathway; IL-6 signaling pathway; IL-2 signaling pathway	32	0	1.65111e+06	4.51368e+06	1.35131e+06	2.97046e+06	1.65923e+06	180391	115782	1.16697e+06	995369	2.58327e+06	676041	3.91502e+06	136841	172112	4.77941e+06	117701	420139	324855	1.41615e+06	1.91679e+06	1
FALSE	High	Master Protein	P57780	Alpha-actinin-4 OS=Mus musculus OX=10090 GN=Actn4 PE=1 SV=1	0	268.985	55	44	377	31	912	104.9	5.41	488.92	44	cell organization and biogenesis;RNA metabolism OR transcription;transport;developmental processes;signal transduction;other biological processes	plasma membrane;other membranes;cytoskeleton;nucleus;other cell component	cytoskeletal activity;nucleic acid binding activity;other molecular function	Pf00307, Pf00435, Pf08726	60595	ENSMUSG00000054808	Actn4	mmu:60595; P57780	Platelet degranulation	Primary focal segmental glomerulosclerosis (FSGS)	2	14	3.28621e+06	1.06076e+07	1.45761e+06	3.57982e+06	8.39436e+06	653512	168833	8.50359e+06	8.25534e+06	5.37809e+06	3.67875e+06	8.61205e+06	501813	1.40517e+06	1.45975e+07	364770	829497	2.87995e+06	7.59682e+06	6.68467e+06	1
FALSE	High	Master Protein	Q9ERD7	Tubulin beta-3 chain OS=Mus musculus OX=10090 GN=Tubb3 PE=1 SV=1	0	257.739	67	27	764	12	450	50.4	4.93	1246.88	27	cell cycle OR cell proliferation;cell organization and biogenesis;developmental processes;signal transduction	cytoskeleton;other cell component	signal transduction activity or receptor binding;cytoskeletal activity;other molecular function	Pf00091, Pf03953	22152	ENSMUSG00000062380	Tubb3	mmu:22152; Q3UF42; Q5I036; Q9ERD7	COPI-independent Golgi-to-ER retrograde traffic; Separation of Sister Chromatids; The role of GTSE1 in G2/M progression after G2 checkpoint; Hedgehog 'off' state; Recycling pathway of L1; MHC class II antigen presentation; COPI-dependent Golgi-to-ER retrograde traffic; Kinesins; COPI-mediated anterograde transport; Resolution of Sister Chromatid Cohesion; Recruitment of NuMA to mitotic centrosome…		22	0	1.37185e+06	4.63231e+06	1.53426e+06	2.14657e+06	5.3178e+06	143857	626145	2.02861e+06	1.63362e+06	9.00224e+06	740540	3.86457e+06	125194	397284	9.44485e+06	310980	768735	380670	3.02262e+06	1.81467e+06	1
FALSE	High	Master Protein	P62806	Histone H4 OS=Mus musculus OX=10090 GN=Hist1h4a PE=1 SV=2	0	252.67	68	20	2213	20	103	11.4	11.36	3810.22	20	cell organization and biogenesis;other biological processes	nucleus;other cell component	nucleic acid binding activity;other molecular function	Pf15511	100041230; 319155; 319156; 319157; 319158; 319159; 319160; 319161; 320332; 326619; 326620; 69386; 97122	ENSMUSG00000060093; ENSMUSG00000060639; ENSMUSG00000060678; ENSMUSG00000060981; ENSMUSG00000061482; ENSMUSG00000064288; ENSMUSG00000067455; ENSMUSG00000069266; ENSMUSG00000069274; ENSMUSG00000069305; ENSMUSG00000069306; ENSMUSG00000091405; ENSMUSG00000096010	H4c1; H4c11; H4c12; H4c14; H4c16; H4c2; H4c3; H4c4; H4c6; H4c8; H4c9; Hist1h4m	A0AUM5; A4FUP8; A4QMY0; mmu:100041230; mmu:319155; mmu:319156; mmu:319157; mmu:319158; mmu:319159; mmu:319160; mmu:319161; mmu:320332; mmu:326619; mmu:326620; mmu:69386; mmu:97122; P02304; P02305; P62806; Q0VDL9; Q2M2Q5; Q5T006; Q6PDS7; Q811M0; Q9D0C9; Q9D6Q8	RMTs methylate histone arginines; Estrogen-dependent gene expression; SUMOylation of chromatin organization proteins; PKMTs methylate histone lysines; Deposition of new CENPA-containing nucleosomes at the centromere; HATs acetylate histones; RUNX1 regulates genes involved in megakaryocyte differentiation and platelet function; PRC2 methylates histones and DNA; Condensation of Prophase Chromosomes…	Type II interferon signaling (IFNG)	15	0	3.18425e+08	4.27938e+08	6.30678e+08	4.7854e+08	4.31441e+08	5.07719e+07	8.32618e+06	4.44788e+08	2.19088e+08	6.44416e+08	2.28556e+08	6.03334e+08	8.37325e+07	1.24531e+08	5.58829e+08	5.57639e+07	1.1685e+08	1.41822e+08	1.84574e+08	2.13518e+08	1
FALSE	High	Master Protein	P68368	Tubulin alpha-4A chain OS=Mus musculus OX=10090 GN=Tuba4a PE=1 SV=1	0	246.876	57	24	689	8	448	49.9	5.06	1077.74	24	cell cycle OR cell proliferation;cell organization and biogenesis	cytoskeleton;other cell component	cytoskeletal activity;other molecular function	Pf00091, Pf03953	22145	ENSMUSG00000026202	Tuba4a	mmu:22145; P05215; P68368; Q3TY31	COPI-mediated anterograde transport; MHC class II antigen presentation; Recycling pathway of L1; Aggrephagy; COPI-independent Golgi-to-ER retrograde traffic; Separation of Sister Chromatids; The role of GTSE1 in G2/M progression after G2 checkpoint; Platelet degranulation ; COPI-dependent Golgi-to-ER retrograde traffic; Kinesins; Anchoring of the basal body to the plasma membrane; Resolution of S…		29	0	6.78382e+06	1.48134e+07	8.37997e+06	2.80549e+06	7303790	3.08984e+06	1.13657e+06	4.00794e+06	5.33276e+06	1.93672e+06	2.92222e+06	6.31392e+06	223555	2.69554e+06	1.81786e+07	7.53809e+06	714926	3.0169e+06	7.7618e+06	1.06901e+07	1
FALSE	High	Master Protein	Q61781	Keratin, type I cytoskeletal 14 OS=Mus musculus OX=10090 GN=Krt14 PE=1 SV=2	0	246.605	42	29	331	8	484	52.8	5.17	440.26	29	cell organization and biogenesis;other biological processes	plasma membrane;cytoskeleton;nucleus;other cell component	other molecular function	Pf00038	16664	ENSMUSG00000045545	Krt14	A2A4G4; mmu:16664; Q61781; Q91VQ4; Q99LE0	Formation of the cornified envelope; Type I hemidesmosome assembly		3	10	6.73509e+06	4.16141e+06	6.08909e+07	6.01488e+06	9.6996e+06	1.29198e+06	1.49217e+06	1.35415e+07	1.32008e+07	3.11453e+06	5.66077e+06	8.0581e+06	4.32794e+06	3.50717e+06	6.66276e+06	1.07137e+06	1.8181e+06	713162	1.39031e+06	4.49582e+06	1
FALSE	High	Master Protein	P14824	Annexin A6 OS=Mus musculus OX=10090 GN=Anxa6 PE=1 SV=3	0	245.324	59	41	381	41	673	75.8	5.5	332.06	41	cell organization and biogenesis;stress response;transport;developmental processes;signal transduction;other biological processes	plasma membrane;other membranes;cytosol;mitochondrion;nucleus;other cytoplasmic organelle;other cell component	transporter activity;cytoskeletal activity;other molecular function	Pf00191	11749	ENSMUSG00000018340	Anxa6	mmu:11749; P14824; Q8BSS4		Prostaglandin synthesis and regulation; Comprehensive IL-17A signaling; Calcium regulation in cardiac cells	3	0	2.4015e+06	1.00008e+07	6.76127e+06	8.46159e+06	6.24782e+06	253703	32979.3	1.03508e+06	7.18145e+06	6.90026e+06	916887	2.52725e+06	113610		1.15528e+07	166763	392975	3.31874e+06	3.44804e+06	7.08768e+06	1
FALSE	High	Master Protein	P63158	High mobility group protein B1 OS=Mus musculus OX=10090 GN=Hmgb1 PE=1 SV=2	0	244.837	57	23	770	18	215	24.9	5.74	931.1	23	cell cycle OR cell proliferation;cell organization and biogenesis;DNA metabolism;RNA metabolism OR transcription;other metabolic processes;stress response;transport;developmental processes;signal transduction;other biological processes	non-structural extracellular;plasma membrane;other membranes;cytosol;ER/Golgi;nucleus;other cytoplasmic organelle;other cell component	signal transduction activity or receptor binding;enzyme regulator activity;nucleic acid binding activity;other molecular function	Pf00505, Pf09011	15289	ENSMUSG00000066551	Hmgb1	mmu:15289; P07155; P27109; P27428; P63158	Neutrophil degranulation; Regulation of TLR by endogenous ligand; Pyroptosis; Apoptosis induced DNA fragmentation; TAK1-dependent IKK and NF-kappa-B activation ; TRAF6 mediated NF-kB activation; Advanced glycosylation endproduct receptor signaling	Comprehensive IL-17A signaling	8	7	1.65209e+07	2.1906e+07	1.79882e+07	2.55026e+07	1.18066e+07	1.00193e+06	402325	1.87497e+07	7.66219e+06	3.18233e+07	8.113e+06	2.41198e+07	1.79489e+06	1.39286e+06	3.18225e+07	1.51467e+06	1.99829e+06	4.44065e+06	1.08679e+07	1.1722e+07	1
FALSE	High	Master Protein	Q61598	Rab GDP dissociation inhibitor beta OS=Mus musculus OX=10090 GN=Gdi2 PE=1 SV=1	0	243.083	73	31	315	24	445	50.5	6.25	403.24	31	transport;signal transduction;other biological processes	other membranes;ER/Golgi;other cell component	enzyme regulator activity;other molecular function	Pf00996	14569	ENSMUSG00000021218	Gdi2	mmu:14569; Q541Z9; Q61598; Q8C530; Q9D8M9	Neutrophil degranulation; RAB GEFs exchange GTP for GDP on RABs		2	8	2.29728e+06	6.54016e+06	9.58379e+06	5.81782e+06	5.90438e+06	510311	120496	9.05581e+06	6.45274e+06	5.00397e+06	1.89482e+06	4.56015e+06	272929	770806	8.75002e+06	682865	593192	1.69601e+06	2.33539e+06	5.80176e+06	1
FALSE	High	Master Protein	Q8BG05	Heterogeneous nuclear ribonucleoprotein A3 OS=Mus musculus OX=10090 GN=Hnrnpa3 PE=1 SV=1	0	242.889	45	27	434	26	379	39.6	9.01	475.82	27	RNA metabolism OR transcription;other metabolic processes;transport	nucleus;other cell component	transporter activity;nucleic acid binding activity	Pf00076	229279	ENSMUSG00000059005	Hnrnpa3	mmu:229279; Q8BG05; Q8BHF8	mRNA Splicing - Major Pathway; Processing of Capped Intron-Containing Pre-mRNA	mRNA processing	3	0	2.21427e+07	1.73404e+07	2.78665e+07	1.71885e+07	1.60155e+07	1.99009e+06	2.41276e+06	2.14606e+07	5.4153e+06	2.77052e+07	2.10392e+07	2.57276e+07	2.26934e+06	3.05492e+06	3.17e+07	769082	3.54242e+06	1.74912e+06	1.19603e+07	6.02119e+06	1
FALSE	High	Master Protein	Q01853	Transitional endoplasmic reticulum ATPase OS=Mus musculus OX=10090 GN=Vcp PE=1 SV=4	0	240.977	54	41	368	41	806	89.3	5.26	425.02	41	cell cycle OR cell proliferation;cell organization and biogenesis;protein metabolism;DNA metabolism;other metabolic processes;stress response;transport;other biological processes	other membranes;cytosol;ER/Golgi;nucleus;other cell component	signal transduction activity or receptor binding;enzyme regulator activity;other molecular function	Pf00004, Pf02359, Pf02933, Pf09336, Pf17862	269523	ENSMUSG00000028452	Vcp	mmu:269523; Q01853; Q3TFH9; Q3TIM2; Q3TXN9; Q6PI18; Q8BSR6; Q8CEG4	Neutrophil degranulation; Neddylation; ABC-family proteins mediated transport; Hedgehog ligand biogenesis; KEAP1-NFE2L2 pathway; Protein methylation; Ovarian tumor domain proteases; RHOH GTPase cycle; Translesion Synthesis by POLH; HSF1 activation; N-glycan trimming in the ER and Calnexin/Calreticulin cycle; Josephin domain DUBs		12	0	1.39574e+06	4.06377e+06	1.92295e+06	1.57346e+06	888859	150698	89173.1	1.77954e+06	1.66048e+06	2.61611e+06	1.0449e+06	2.70517e+06	216659	636071	2.87119e+06	383553	284294	830572	1.60477e+06	639471	1
FALSE	High	Master Protein	P26443	Glutamate dehydrogenase 1, mitochondrial OS=Mus musculus OX=10090 GN=Glud1 PE=1 SV=1	0	240.249	56	30	514	30	558	61.3	8	710.05	30	other metabolic processes;developmental processes;other biological processes	mitochondrion;ER/Golgi;other cell component	other molecular function	Pf00208, Pf02812	14661	ENSMUSG00000021794	Glud1	mmu:14661; P26443; Q8C273	Transcriptional activation of mitochondrial biogenesis; Glutamate and glutamine metabolism		2	0	3666629	7.28569e+06	4.44138e+06	5.63978e+06	6.18043e+06	1.87499e+06	318212	3.49845e+06	3.78519e+06	5.72145e+06	2.29521e+06	5.30705e+06	986527	1.54082e+06	7468047	1308058	1.20272e+06	1.32047e+06	4.40479e+06	3.09959e+06	1
FALSE	High	Master Protein	P63038	60 kDa heat shock protein, mitochondrial OS=Mus musculus OX=10090 GN=Hspd1 PE=1 SV=1	0	239.611	55	28	368	28	573	60.9	6.18	534.88	28	cell cycle OR cell proliferation;cell organization and biogenesis;DNA metabolism;other metabolic processes;stress response;transport;developmental processes;signal transduction;other biological processes	non-structural extracellular;plasma membrane;other membranes;cytosol;cytoskeleton;mitochondrion;ER/Golgi;other cytoplasmic organelle;other cell component	nucleic acid binding activity;other molecular function	Pf00118	15510	ENSMUSG00000025980	Hspd1	mmu:15510; P19226; P19227; P63038; P97602; Q3KQP2; Q3UIP0; Q8C2C7; Q8VEF4	Mitochondrial protein import	SIDS susceptibility pathways	2	0	3.42648e+06	3.45498e+06	1.97095e+06	3.1305e+06	3.29423e+06	354148	165893	1.16838e+06	1.96441e+06	4.58173e+06	1.20731e+06	3.02666e+06		242826	7.51591e+06	498724	532056	796512	1.69049e+06	1.64846e+06	1
FALSE	High	Master Protein	Q9QXS1	Plectin OS=Mus musculus OX=10090 GN=Plec PE=1 SV=3	0	235.993	18	69	214	68	4691	533.9	5.96	98.27	69	cell cycle OR cell proliferation;cell organization and biogenesis;other metabolic processes;stress response;developmental processes;other biological processes	plasma membrane;other membranes;cytosol;cytoskeleton;mitochondrion;other cell component	cytoskeletal activity;other molecular function	Pf00307, Pf00681, Pf03501, Pf17902, Pf18373	18810	ENSMUSG00000022565	Plec	E9QN87; mmu:18810; Q6S384; Q6S389; Q6S394; Q9CS65; Q9QUT2; Q9QXQ8; Q9QXQ9; Q9QXR0; Q9QXR1; Q9QXR2; Q9QXR3; Q9QXR4; Q9QXR5; Q9QXR6; Q9QXR7; Q9QXR8; Q9QXR9; Q9QXS0; Q9QXS1; Q9QXS2; Q9QXS3	Type I hemidesmosome assembly; Caspase-mediated cleavage of cytoskeletal proteins	Alpha 6 beta 4 integrin signaling pathway; EGFR1 signaling pathway	4	1	1.22268e+06	9.19372e+06	7.05889e+06	1.12288e+06	3.81643e+06	1.30564e+06	185021	2.97039e+06	6.30494e+06	8.98269e+06	2.16258e+06	5.61547e+06	563015	1.58652e+06	7.12354e+06	407090	634952	3.93939e+06	1.57491e+06	3.03772e+06	1
FALSE	High	Master Protein Rejected	Q64475	Histone H2B type 1-B OS=Mus musculus OX=10090 GN=Hist1h2bb PE=1 SV=3	0	234.534	83	24	1634	0	126	13.9	10.32	2038.5	24		cytosol;nucleus;other cell component	nucleic acid binding activity;other molecular function	Pf00125	319178	ENSMUSG00000075031	H2bc3	mmu:319178; Q14AF8; Q64475	Deposition of new CENPA-containing nucleosomes at the centromere; RUNX1 regulates genes involved in megakaryocyte differentiation and platelet function; PRC2 methylates histones and DNA; Condensation of Prophase Chromosomes; HATs acetylate histones; E3 ubiquitin ligases ubiquitinate target proteins; Estrogen-dependent gene expression; Recruitment and ATM-mediated phosphorylation of repair and sig…		11	0																					0
FALSE	High	Master Protein Candidate Rejected	P10853	Histone H2B type 1-F/J/L OS=Mus musculus OX=10090 GN=Hist1h2bf PE=1 SV=2	0	234.534	83	24	1634	0	126	13.9	10.32	2038.5	24	other biological processes	non-structural extracellular;cytosol;nucleus;other cell component	nucleic acid binding activity;other molecular function	Pf00125	319180; 319183; 319185; 319187; 665596; 665622	ENSMUSG00000069268; ENSMUSG00000069300; ENSMUSG00000069303; ENSMUSG00000069307; ENSMUSG00000094338; ENSMUSG00000095217	H2bc11; H2bc13; H2bc15; H2bc7	mmu:319180; mmu:319183; mmu:319185; mmu:319187; mmu:665596; mmu:665622; P10853; Q5SZZ3	Deposition of new CENPA-containing nucleosomes at the centromere; HATs acetylate histones; E3 ubiquitin ligases ubiquitinate target proteins; RUNX1 regulates genes involved in megakaryocyte differentiation and platelet function; Estrogen-dependent gene expression; PRC2 methylates histones and DNA; Condensation of Prophase Chromosomes; Recruitment and ATM-mediated phosphorylation of repair and sig…	Exercise-induced circadian regulation	12	0																					0
FALSE	High	Master Protein	Q64525	Histone H2B type 2-B OS=Mus musculus OX=10090 GN=Hist2h2bb PE=1 SV=3	0	233.956	83	24	1639	8	126	13.9	10.32	2044.08	24		cytosol;nucleus;other cell component	nucleic acid binding activity;other molecular function	Pf00125	319189	ENSMUSG00000105827	Hist2h2bb	mmu:319189; Q64525	Estrogen-dependent gene expression; Deposition of new CENPA-containing nucleosomes at the centromere; HATs acetylate histones; E3 ubiquitin ligases ubiquitinate target proteins; RUNX1 regulates genes involved in megakaryocyte differentiation and platelet function; PRC2 methylates histones and DNA; Condensation of Prophase Chromosomes; Recruitment and ATM-mediated phosphorylation of repair and sig…		11	24	6.73724e+08	9.0086e+08	6.40505e+08	9.70395e+08	7.81554e+08	1.66164e+08	2.04816e+07	7.26838e+08	4.31095e+08	5.73077e+08	3.71686e+08	7.91109e+08	2.51946e+08	3.89868e+08	1.26495e+09	1.7421e+08	2.35135e+08	2.79776e+08	4.1788e+08	5.56056e+08	1
FALSE	High	Master Protein Candidate	P10854	Histone H2B type 1-M OS=Mus musculus OX=10090 GN=Hist1h2bm PE=1 SV=2	0	233.956	83	24	1639	8	126	13.9	10.32	2044.08	24		cytosol;nucleus;other cell component	nucleic acid binding activity;other molecular function	Pf00125	319186	ENSMUSG00000114279	H2bc14	mmu:319186; P10854; Q5T008	HATs acetylate histones		1	0	6.73724e+08	9.0086e+08	6.40505e+08	9.70395e+08	7.81554e+08	1.66164e+08	2.04816e+07	7.26838e+08	4.31095e+08	5.73077e+08	3.71686e+08	7.91109e+08	2.51946e+08	3.89868e+08	1.26495e+09	1.7421e+08	2.35135e+08	2.79776e+08	4.1788e+08	5.56056e+08	1
FALSE	High	Master Protein Candidate	Q64478	Histone H2B type 1-H OS=Mus musculus OX=10090 GN=Hist1h2bh PE=1 SV=3	0	233.956	83	24	1639	8	126	13.9	10.32	2044.08	24		cytosol;nucleus;other cell component	nucleic acid binding activity;other molecular function	Pf00125	319182	ENSMUSG00000114456	H2bc9	A2RTP6; mmu:319182; Q3TYR6; Q64478	Estrogen-dependent gene expression; E3 ubiquitin ligases ubiquitinate target proteins; Deposition of new CENPA-containing nucleosomes at the centromere; HATs acetylate histones; RUNX1 regulates genes involved in megakaryocyte differentiation and platelet function; PRC2 methylates histones and DNA; Condensation of Prophase Chromosomes; Recruitment and ATM-mediated phosphorylation of repair and sig…		11	0	6.73724e+08	9.0086e+08	6.40505e+08	9.70395e+08	7.81554e+08	1.66164e+08	2.04816e+07	7.26838e+08	4.31095e+08	5.73077e+08	3.71686e+08	7.91109e+08	2.51946e+08	3.89868e+08	1.26495e+09	1.7421e+08	2.35135e+08	2.79776e+08	4.1788e+08	5.56056e+08	1
FALSE	High	Master Protein Candidate	Q6ZWY9	Histone H2B type 1-C/E/G OS=Mus musculus OX=10090 GN=Hist1h2bc PE=1 SV=3	0	233.956	83	24	1639	8	126	13.9	10.32	2044.08	24		non-structural extracellular;cytosol;nucleus;other cell component	nucleic acid binding activity;other molecular function	Pf00125	319179; 319181; 68024	ENSMUSG00000018102; ENSMUSG00000047246; ENSMUSG00000058385	H2bc4; H2bc6; H2bc8	mmu:319179; mmu:319181; mmu:68024; Q6ZWY9	HATs acetylate histones; RUNX1 regulates genes involved in megakaryocyte differentiation and platelet function; Estrogen-dependent gene expression; PRC2 methylates histones and DNA; Deposition of new CENPA-containing nucleosomes at the centromere; E3 ubiquitin ligases ubiquitinate target proteins; Condensation of Prophase Chromosomes; Recruitment and ATM-mediated phosphorylation of repair and sig…		11	0	6.73724e+08	9.0086e+08	6.40505e+08	9.70395e+08	7.81554e+08	1.66164e+08	2.04816e+07	7.26838e+08	4.31095e+08	5.73077e+08	3.71686e+08	7.91109e+08	2.51946e+08	3.89868e+08	1.26495e+09	1.7421e+08	2.35135e+08	2.79776e+08	4.1788e+08	5.56056e+08	1
FALSE	High	Master Protein	P21619	Lamin-B2 OS=Mus musculus OX=10090 GN=Lmnb2 PE=1 SV=2	0	233.202	63	43	366	34	596	67.3	5.5	354.64	43	cell organization and biogenesis;transport;other biological processes	other membranes;cytoskeleton;nucleus	cytoskeletal activity;other molecular function	Pf00038, Pf00932	16907	ENSMUSG00000062075	Lmnb2	mmu:16907; P21619; P48680; Q8CGB1		FAS pathway and stress induction of HSP regulation	1	0	1.74053e+06	4.90785e+06	178108	2.23963e+06	224422	286488	109142	231065	454385	664314	357811	322753	192671	262602	5.02577e+06	340375	420263	830219	129069	529540	1
FALSE	High	Master Protein	P20152	Vimentin OS=Mus musculus OX=10090 GN=Vim PE=1 SV=3	0	231.708	71	42	486	34	466	53.7	5.12	550.47	42	cell organization and biogenesis;stress response;developmental processes;signal transduction;other biological processes	plasma membrane;other membranes;cytosol;cytoskeleton;nucleus;other cytoplasmic organelle;other cell component	cytoskeletal activity;nucleic acid binding activity;other molecular function	Pf00038, Pf04732	22352	ENSMUSG00000026728	Vim	mmu:22352; O08704; P20152; Q8CCH1	Caspase-mediated cleavage of cytoskeletal proteins; Striated Muscle Contraction; Aggrephagy; RHOBTB1 GTPase cycle	Spinal cord injury; Primary focal segmental glomerulosclerosis (FSGS); Alpha 6 beta 4 integrin signaling pathway	7	6	4.4242e+06	4.86457e+06	1.45652e+07	9.49488e+06	9.70852e+06	1.08092e+06	515328	9.65029e+06	9.10572e+06	9.89639e+06	4.21534e+06	4.5827e+06	1.11054e+06	928877	8.33643e+06	774197	1.12502e+06	1.24461e+06	4.89029e+06	8.7793e+06	1
FALSE	High	Master Protein	P17710	Hexokinase-1 OS=Mus musculus OX=10090 GN=Hk1 PE=1 SV=3	0	229.921	43	40	473	36	974	108.2	6.8	555.46	40	protein metabolism;other metabolic processes;stress response;other biological processes	plasma membrane;other membranes;cytosol;mitochondrion;other cell component	kinase activity;other molecular function	Pf00349, Pf03727	15275	ENSMUSG00000037012	Hk1	E9PXQ3; P17710; Q61659; Q64476; Q64479		Glucuronidation; Glycolysis and gluconeogenesis	2	6	1.14872e+07	8.05891e+06	6.10482e+06	1.11218e+07	5.81715e+06	559346	163812	1.01895e+07	5.15387e+06	9.8273e+06	3.02469e+06	8.08271e+06	385604	541153	1.36333e+07	1.05332e+06	470436	2.3516e+06	2.75434e+06	3.73501e+06	1
FALSE	High	Master Protein	P48678	Prelamin-A/C OS=Mus musculus OX=10090 GN=Lmna PE=1 SV=2	0	227.072	61	42	378	40	665	74.2	6.98	384.49	42	cell cycle OR cell proliferation;cell organization and biogenesis;other metabolic processes;stress response;transport;developmental processes;other biological processes	other membranes;cytoskeleton;nucleus;other cell component	cytoskeletal activity;other molecular function	Pf00038, Pf00932	16905	ENSMUSG00000028063	Lmna	B3RH23; B3RH24; mmu:16905; P11516; P48678; P97859; Q3TIH0; Q3TTS8; Q3U733; Q3U7I5; Q3UCA0; Q3UCJ8; Q3UCU3; Q91WF2; Q9DC21	Initiation of Nuclear Envelope (NE) Reformation; Depolymerization of the Nuclear Lamina; Breakdown of the nuclear lamina	Adipogenesis genes; FAS pathway and stress induction of HSP regulation	6	0	1.5406e+06	1.58112e+06	1.27618e+06	3.52242e+06	2.02616e+06	136109	49361.6	1.06869e+06	1.03361e+06	1.98582e+06	848360	1.70958e+06	200254	523534	3.79218e+06	229862	376472	274953	1.49708e+06	1.19219e+06	1
FALSE	High	Master Protein	Q04447	Creatine kinase B-type OS=Mus musculus OX=10090 GN=Ckb PE=1 SV=1	0	226.437	69	20	439	20	381	42.7	5.67	493.53	20	other metabolic processes;developmental processes;other biological processes	plasma membrane;other membranes;cytosol;mitochondrion;nucleus;other cell component	kinase activity;other molecular function	Pf00217, Pf02807	12709	ENSMUSG00000001270	Ckb	mmu:12709; Q04447; Q3KQP4; Q3TKI3; Q3U5P5; Q3UF71; Q9CXK6	RND3 GTPase cycle; Creatine metabolism		2	0	30273562	5.5169e+07	20867461	3.58431e+07	3.43293e+07	6.48081e+06	3.05522e+06	2.85124e+07	3.20774e+07	3.39156e+07	1.65688e+07	3.98629e+07	4.00818e+06	1.80177e+07	5.74957e+07	1.211e+07	5.93081e+06	1.34655e+07	2.54994e+07	2.44681e+07	1
FALSE	High	Master Protein	Q61879	Myosin-10 OS=Mus musculus OX=10090 GN=Myh10 PE=1 SV=2	0	225.366	23	43	341	20	1976	228.9	5.54	414.26	43	cell adhesion;cell cycle OR cell proliferation;cell organization and biogenesis;stress response;transport;developmental processes;other biological processes	plasma membrane;other membranes;cytosol;cytoskeleton;other cell component	cytoskeletal activity;nucleic acid binding activity;other molecular function	Pf00063, Pf00612, Pf01576, Pf02736	77579	ENSMUSG00000020900	Myh10	mmu:77579; Q5SV63; Q61879	RHO GTPases activate PAKs	Regulation of actin cytoskeleton	2	1	289267	1.06065e+06	415155	1.05153e+06	423047	57828	10577	151300	377761	946467	322530	754206	53779.7	101378	509152	42326.8	119899	62519.2	442189	349063	1
FALSE	High	Master Protein	P35564	Calnexin OS=Mus musculus OX=10090 GN=Canx PE=1 SV=1	0	223.165	49	35	373	35	591	67.2	4.64	406.57	35	protein metabolism;other metabolic processes;stress response;transport;other biological processes	plasma membrane;other membranes;ER/Golgi;translational apparatus;nucleus;other cell component	signal transduction activity or receptor binding;other molecular function	Pf00262	12330	ENSMUSG00000020368	Canx	mmu:12330; P35564	Antigen Presentation: Folding, assembly and peptide loading of class I MHC; MHC class II antigen presentation; Interleukin-27 signaling; Calnexin/calreticulin cycle		4	0	6.43526e+06	6.36761e+06	6.28027e+06	1.15842e+07	6.79865e+06	454270	284958	8.73605e+06	7.35506e+06	11655865	5040078	6.50728e+06	423750	679688	1.20426e+07	800399	1.28966e+06	4.12674e+06	3.17701e+06	6.24324e+06	1
FALSE	High	Master Protein	P43274	Histone H1.4 OS=Mus musculus OX=10090 GN=Hist1h1e PE=1 SV=2	0	222.698	55	28	992	7	219	22	11.11	1830.83	28	cell organization and biogenesis;protein metabolism;other metabolic processes;other biological processes	nucleus;other cell component	nucleic acid binding activity;other molecular function	Pf00538	50709	ENSMUSG00000051627	H1-4	mmu:50709; P43274; Q5EBH3	Formation of Senescence-Associated Heterochromatin Foci (SAHF); Apoptosis induced DNA fragmentation		2	0	1.90676e+07	2.13011e+07	1.96373e+07	2.70174e+07	2.1797e+07	2.67738e+06	376282	1.8794e+07	1.37186e+07	2.13585e+07	9.05336e+06	2.35942e+07	5.7732e+06	9.56954e+06	4.46967e+07	3.01499e+06	3.78037e+06	5.02132e+06	9.72573e+06	1.06683e+07	1
FALSE	High	Master Protein	P15864	Histone H1.2 OS=Mus musculus OX=10090 GN=Hist1h1c PE=1 SV=2	0	222.579	56	27	984	8	212	21.3	11	1824.32	27	cell organization and biogenesis;protein metabolism;other metabolic processes;other biological processes	nucleus;other cell component	nucleic acid binding activity;other molecular function	Pf00538	50708	ENSMUSG00000036181	H1-2	mmu:50708; P15864			0	0	3.92295e+07	3.5347e+07	3.738e+07	5.35812e+07	3.60341e+07	8.77788e+06	800687	4.40593e+07	2.69955e+07	5.03021e+07	2.08152e+07	3.48741e+07	1.67412e+07	2.25862e+07	8.60547e+07	1.00851e+07	1.3125e+07	1.49434e+07	2.33589e+07	2.35056e+07	1
FALSE	High	Master Protein	Q9QZQ8	Core histone macro-H2A.1 OS=Mus musculus OX=10090 GN=H2afy PE=1 SV=3	0	219.232	59	22	527	20	372	39.7	9.8	962.98	22	cell organization and biogenesis	nucleus;other cell component	nucleic acid binding activity;other molecular function	Pf00125, Pf01661, Pf16211		ENSMSIG00000019507	LOC110307790	A0A6P5QY91; A0A8C6HJH0; mcal:110307790			0	2	33650576	3.06566e+07	1.73826e+07	2.96593e+07	1.91951e+07	2.59348e+06	430727	2.55522e+07	20057852	2.93114e+07	16871192	1.57817e+07	2.03887e+06	5.28267e+06	2.35732e+07	5.56358e+06	2.83194e+06	4.00871e+06	7.75059e+06	1.32123e+07	1
FALSE	High	Master Protein	P10126	Elongation factor 1-alpha 1 OS=Mus musculus OX=10090 GN=Eef1a1 PE=1 SV=3	0	216.863	53	26	825	16	462	50.1	9.01	1292.17	26	protein metabolism;other metabolic processes;other biological processes	plasma membrane;other membranes;cytosol;cytoskeleton;nucleus;other cell component	nucleic acid binding activity;other molecular function	Pf00009, Pf03143, Pf03144	13627	ENSMUSG00000037742	Eef1a1	mmu:13627; P10126; Q61511; Q6ZWN2; Q8BMB8; Q8BVS8; Q99KU5	Neutrophil degranulation; Eukaryotic Translation Elongation; HSF1 activation; Protein methylation	Translation factors; EGFR1 signaling pathway	6	12	1.41924e+07	9.03419e+06	6.89266e+06	1.22027e+07	6.59602e+06	572129	493695	7.26843e+06	4.31836e+06	1.24294e+07	3.07577e+06	1.08627e+07	1.18865e+06	1.43408e+06	1.53387e+07	899473	1.40452e+06	3.74436e+06	5.27122e+06	6.74616e+06	1
FALSE	High	Master Protein	P43277	Histone H1.3 OS=Mus musculus OX=10090 GN=Hist1h1d PE=1 SV=2	0	214.751	54	28	1008	1	221	22.1	11.03	1850.78	28	cell organization and biogenesis;other biological processes	nucleus;other cell component	nucleic acid binding activity;other molecular function	Pf00538	14957	ENSMUSG00000052565	H1-3	mmu:14957; P43277; Q8C6M4	Formation of Senescence-Associated Heterochromatin Foci (SAHF); Apoptosis induced DNA fragmentation		2	28	6.73639e+07	7.37948e+07	8.58908e+07	8.87352e+07	7.32276e+07	1.35632e+07	2.19065e+06	8.6847e+07	6.74296e+07	1.22753e+08	3.89562e+07	7.58431e+07	3.17188e+07	4.1611e+07	1.60241e+08	1.73166e+07	2.21606e+07	2.73955e+07	4.07906e+07	4.99947e+07	1
FALSE	High	Master Protein	P05064	Fructose-bisphosphate aldolase A OS=Mus musculus OX=10090 GN=Aldoa PE=1 SV=2	0	210.038	75	27	458	22	364	39.3	8.09	568.81	27	cell organization and biogenesis;other metabolic processes;other biological processes	non-structural extracellular;plasma membrane;other membranes;cytosol;cytoskeleton;mitochondrion;other cell component	cytoskeletal activity;other molecular function	Pf00274	11674	ENSMUSG00000030695	Aldoa	mmu:11674; P05064	Neutrophil degranulation; Platelet degranulation ; Gluconeogenesis; Glycolysis	Glycolysis and gluconeogenesis	5	6	6.08227e+06	7.7381e+06	4.18344e+06	6.27414e+06	3.2517e+06	207928	562501	5.46555e+06	6.0944e+06	5.02613e+06	1.95661e+06	3.98926e+06	320201	511319	9.95123e+06	917215	792855	2.01721e+06	2.99588e+06	2.72918e+06	1
FALSE	High	Master Protein	Q61233	Plastin-2 OS=Mus musculus OX=10090 GN=Lcp1 PE=1 SV=4	0	208.903	62	33	294	28	627	70.1	5.33	314.23	33	cell organization and biogenesis;stress response;signal transduction;other biological processes	plasma membrane;other membranes;cytosol;cytoskeleton;other cell component	signal transduction activity or receptor binding;cytoskeletal activity;other molecular function	Pf00307, Pf13499	18826	ENSMUSG00000021998	Lcp1	mmu:18826; Q3UE24; Q61233; Q8R1X3; Q9CV77			0	6	1.12145e+06	4.69118e+06	2.49509e+06	3.7403e+06	3.3387e+06	372951	101864	2.96683e+06	3.41985e+06	2.01509e+06	550311	3.14513e+06	411187	712225	4.95669e+06	506016	942190	1.55657e+06	1.72779e+06	3.8341e+06	1
FALSE	High	Master Protein	P09103	Protein disulfide-isomerase OS=Mus musculus OX=10090 GN=P4hb PE=1 SV=2	0	208.33	55	38	301	38	509	57	4.88	319.88	38	protein metabolism;other metabolic processes;stress response;transport;other biological processes	plasma membrane;other membranes;cytosol;cytoskeleton;ER/Golgi;other cell component	signal transduction activity or receptor binding;cytoskeletal activity;other molecular function	Pf00085, Pf13848	18453	ENSMUSG00000025130	P4hb	mmu:18453; P09103; Q922C8	Collagen biosynthesis and modifying enzymes; Regulation of Insulin-like Growth Factor (IGF) transport and uptake by Insulin-like Growth Factor Binding Proteins (IGFBPs); Post-translational protein phosphorylation; VLDL assembly; Chylomicron assembly; LDL remodeling; Detoxification of Reactive Oxygen Species; Hedgehog ligand biogenesis; Insulin processing		9	0	1.04669e+06	2.10579e+06	3.29194e+06	4338056	643588	479876	176301	3.2479e+06	4.04018e+06	4.31014e+06	1.16078e+06	5.40206e+06	221430	172997	2.80468e+06	544499	312944	1.26976e+06	2.49895e+06	1.48291e+06	1
FALSE	High	Master Protein	P09405	Nucleolin OS=Mus musculus OX=10090 GN=Ncl PE=1 SV=2	0	208.263	40	36	403	36	707	76.7	4.75	514.8	36	transport;developmental processes;other biological processes	plasma membrane;nucleus;other cell component	signal transduction activity or receptor binding;nucleic acid binding activity;other molecular function	Pf00076	17975	ENSMUSG00000026234	Ncl	mmu:17975; P09405; Q548M9; Q61991; Q8BQD8; Q99K50	Major pathway of rRNA processing in the nucleolus and cytosol	Mechanisms associated with pluripotency; mRNA processing	3	0	2.29732e+06	6.70325e+06	1.7822e+06	2.27951e+06	1.73295e+06	599664	204484	2.00739e+06	726586	1.61809e+06	793246	1.90641e+06	763451	1.20052e+06	3.32979e+06	209031	1.01428e+06	350602	3.21339e+06	6.60909e+06	1
FALSE	High	Master Protein	Q7TPR4	Alpha-actinin-1 OS=Mus musculus OX=10090 GN=Actn1 PE=1 SV=1	0	205.061	47	35	271	22	892	103	5.38	342.73	35	cell adhesion;cell organization and biogenesis;RNA metabolism OR transcription;other biological processes	plasma membrane;other membranes;cytoskeleton;nucleus;other cell component	signal transduction activity or receptor binding;cytoskeletal activity;nucleic acid binding activity;other molecular function	Pf00307, Pf00435, Pf08726	109711	ENSMUSG00000015143	Actn1	mmu:109711; Q7TPR4	Platelet degranulation ; RHOF GTPase cycle; RHOD GTPase cycle; Regulation of cytoskeletal remodeling and cell spreading by IPP complex components; RHOBTB2 GTPase cycle	Regulation of actin cytoskeleton; Integrin-mediated cell adhesion; Focal adhesion	8	0	285880	1.04635e+06	240536	1.53169e+06	387043	63407.5	13692.6	286090	185339	1.02037e+06	194102	385759	12944.4	25356.5	1.49023e+06	14201.1	167824	43263.2	570476	607511	1
FALSE	High	Master Protein	P09411	Phosphoglycerate kinase 1 OS=Mus musculus OX=10090 GN=Pgk1 PE=1 SV=4	0	204.418	66	25	335	25	417	44.5	7.9	442.01	25	protein metabolism;other metabolic processes;stress response;other biological processes	non-structural extracellular;other membranes;cytosol;other cell component	kinase activity;other molecular function	Pf00162	18655	ENSMUSG00000062070	Pgk1	mmu:18655; P09411; Q3TPE6; Q3UKV8; Q5XJE7	Gluconeogenesis; Glycolysis	Glycolysis and gluconeogenesis	3	0	1.11468e+07	1.56325e+07	7.8368e+06	1.60872e+07	7.24344e+06	1.20035e+06	683602	7.48255e+06	5.89167e+06	1.81193e+07	5.30397e+06	6.69714e+06	684593	1.61526e+06	1.96416e+07	1.37112e+06	1.5527e+06	3.05829e+06	6.97977e+06	3.93614e+06	1
FALSE	High	Master Protein	P21447	ATP-dependent translocase ABCB1 OS=Mus musculus OX=10090 GN=Abcb1a PE=1 SV=3	0	202.01	32	37	248	37	1276	140.6	8.85	263.22	37	cell cycle OR cell proliferation;cell organization and biogenesis;stress response;transport;developmental processes;other biological processes	plasma membrane;other membranes;other cell component	transporter activity;other molecular function	Pf00005, Pf00664	18671	ENSMUSG00000040584	Abcb1a	mmu:18671; P21447; Q5I1Y5	ABC-family proteins mediated transport; Atorvastatin ADME; Prednisone ADME	Nuclear receptors in lipid metabolism and toxicity	4	0	2.30139e+06	5.70406e+06	3.17863e+06	6.24229e+06	4.3457e+06	73522.1	59024.8	776023	5.99461e+06	3.62044e+06	919367	2.53484e+06	248411	807711	6.20599e+06	292995	671529	705970	2.62426e+06	2.32317e+06	1
FALSE	High	Master Protein	Q60932	Voltage-dependent anion-selective channel protein 1 OS=Mus musculus OX=10090 GN=Vdac1 PE=1 SV=3	0	200.737	67	18	456	17	296	32.3	8.43	733.98	18	cell-cell signaling;other metabolic processes;stress response;transport;other biological processes	plasma membrane;other membranes;mitochondrion;ER/Golgi;other cell component	transporter activity;other molecular function	Pf01459	22333	ENSMUSG00000020402	Vdac1	B1ASZ9; mmu:22333; Q5SVC6; Q60932	Ub-specific processing proteases; PINK1-PRKN Mediated Mitophagy; Pyruvate metabolism		3	1	2.59673e+07	3.60838e+07	5.27486e+06	3.42201e+07	1.85576e+07	4.14816e+06	1.32779e+06	2.03927e+07	1.69213e+07	2.83742e+07	1.40669e+07	2.19848e+07	4.76378e+06	6.39745e+06	2.14467e+07	8.70528e+06	2.44492e+06	9.5745e+06	1.37878e+07	7.58465e+06	1
FALSE	High	Master Protein	Q6GSS7	Histone H2A type 2-A OS=Mus musculus OX=10090 GN=Hist2h2aa1 PE=1 SV=3	0	197.961	78	17	1031	5	130	14.1	10.9	1437.85	17	cell organization and biogenesis	nucleus;other cell component	nucleic acid binding activity;other molecular function	Pf00125, Pf16211	15267; 319192	ENSMUSG00000063954; ENSMUSG00000064220	Hist2h2aa1; Hist2h2aa2	mmu:15267; mmu:319192; P20670; Q6GSS7; Q811M3	Ub-specific processing proteases; Deposition of new CENPA-containing nucleosomes at the centromere; RMTs methylate histone arginines; UCH proteinases; Metalloprotease DUBs; RUNX1 regulates genes involved in megakaryocyte differentiation and platelet function; PRC2 methylates histones and DNA; Condensation of Prophase Chromosomes		8	17	7.11291e+08	5.08802e+08	5.83656e+08	5.84884e+08	6.95583e+08	8.32672e+07	1.58516e+07	6.38323e+08	4.73817e+08	5.72928e+08	3.57745e+08	4.71486e+08	1.11092e+08	2.27038e+08	9.13007e+08	1.66217e+08	1.09221e+08	2.62121e+08	2.87242e+08	2.4784e+08	1
FALSE	High	Master Protein	P54071	Isocitrate dehydrogenase [NADP], mitochondrial OS=Mus musculus OX=10090 GN=Idh2 PE=1 SV=3	0	191.542	60	31	381	30	452	50.9	8.69	356.48	31	other metabolic processes;other biological processes	cytosol;other cytoplasmic organelle	other molecular function	Pf00180	269951	ENSMUSG00000030541	Idh2	mmu:269951; P54071; Q8C2R9; Q9EQK1	Citric acid cycle (TCA cycle); Transcriptional activation of mitochondrial biogenesis	TCA cycle; Oxidative stress and redox pathway	4	1	4.3003e+06	4.19785e+06	1.42071e+06	4.16042e+06	1.96437e+06	889543	187304	1.47386e+06	1.72753e+06	2.29271e+06	1.03448e+06	1.34111e+06	519278	2.16162e+06	7.13406e+06	1.01727e+06	63616	55012.2	1.19472e+06	418939	1
FALSE	High	Master Protein	O70318	Band 4.1-like protein 2 OS=Mus musculus OX=10090 GN=Epb41l2 PE=1 SV=2	0	189.919	38	33	221	29	988	109.9	5.43	191.34	33	cell cycle OR cell proliferation;cell organization and biogenesis;other biological processes	plasma membrane;other membranes;cytoskeleton;nucleus;other cell component	cytoskeletal activity;other molecular function	Pf00373, Pf04382, Pf05902, Pf08736, Pf09379, Pf09380	13822	ENSMUSG00000019978	Epb41l2	G3X9B8; mmu:13822; O70318	Neurexins and neuroligins	Splicing factor NOVA regulated synaptic proteins	2	5	1.64598e+06	5.93285e+06	2.57394e+06	4.29473e+06	1.53722e+06	441174	138193	3.34034e+06	1.43471e+06	2.20944e+06	1.88435e+06	3.90942e+06	633926	195312	5.37991e+06	577808	425668	851158	1.16409e+06	2.45168e+06	1
FALSE	High	Master Protein	Q8CGP0	Histone H2B type 3-B OS=Mus musculus OX=10090 GN=Hist3h2bb PE=1 SV=3	0	189.346	76	17	920	2	126	13.9	10.32	1231.55	17		nucleus;other cell component	nucleic acid binding activity;other molecular function	Pf00125		ENSMUSG00000080712	H2bc26	Q3B7Z7; Q8CGP0	Recruitment and ATM-mediated phosphorylation of repair and signaling proteins at DNA double strand breaks; HATs acetylate histones; Deposition of new CENPA-containing nucleosomes at the centromere; RUNX1 regulates genes involved in megakaryocyte differentiation and platelet function; Estrogen-dependent gene expression; PRC2 methylates histones and DNA; Condensation of Prophase Chromosomes; Proces…		10	3	2.32629e+08	2.36345e+08	2.28637e+08	3.14289e+08	2.64437e+08	4.78764e+07	4.98713e+06	2.32067e+08	1.54249e+08	2.36588e+08	1.39973e+08	2.91711e+08	8.63703e+07	1.54933e+08	4.57239e+08	5.82446e+07	8.61436e+07	9.41616e+07	1.39134e+08	1.47567e+08	1
FALSE	High	Master Protein	Q9WV54	Acid ceramidase OS=Mus musculus OX=10090 GN=Asah1 PE=1 SV=1	0	188.696	52	26	641	26	394	44.6	8.46	985.12	26	RNA metabolism OR transcription;other metabolic processes;developmental processes;other biological processes	non-structural extracellular;nucleus;other cytoplasmic organelle	other molecular function	Pf02275, Pf15508	11886	ENSMUSG00000031591	Asah1	mmu:11886; Q9WV54	Neutrophil degranulation; Glycosphingolipid metabolism		2	0	1.06837e+07	2.83813e+07	2.4714e+07	9965980	19346246	2.05502e+06	246362	3.05419e+07	1.38918e+07	1.38697e+07	7.74037e+06	20669113	1.31482e+06	2.1708e+06	2.22111e+07	2.83522e+06	2.19855e+06	9.81927e+06	7.42564e+06	7.74396e+06	1
FALSE	High	Master Protein	E9Q7G0	Nuclear mitotic apparatus protein 1 OS=Mus musculus OX=10090 GN=Numa1 PE=1 SV=1	0	188.236	29	45	127	45	2094	235.5	5.87	97.14	45	cell cycle OR cell proliferation;cell organization and biogenesis;other biological processes	plasma membrane;other membranes;cytosol;cytoskeleton;nucleus;other cell component	cytoskeletal activity;other molecular function		101706	ENSMUSG00000066306	Numa1	E9Q7G0; mmu:101706; Q80Y35	Recruitment of NuMA to mitotic centrosomes; Mitotic Prophase		2	0	724687	845727	666276	1.07499e+06	896268	82312.9	4287.72	676672	671945	679383	760339	1.20464e+06	116498	102925	2.13323e+06	47217.6	212579	320801	373901	403548	1
FALSE	High	Master Protein	P06745	Glucose-6-phosphate isomerase OS=Mus musculus OX=10090 GN=Gpi PE=1 SV=4	0	187.092	58	29	352	29	558	62.7	8.13	422.78	29	other metabolic processes;stress response;developmental processes;signal transduction;other biological processes	plasma membrane;other membranes;cytosol;other cell component	signal transduction activity or receptor binding;other molecular function	Pf00342	14751	ENSMUSG00000036427	Gpi	mmu:14751; O89062; P06745; Q3TEE7; Q3TW50; Q3UUX1; Q3UY84; Q3UZJ1; Q5RJI3; Q8C675; Q9JM07	Neutrophil degranulation; TP53 Regulates Metabolic Genes; Gluconeogenesis; Glycolysis	Glycolysis and gluconeogenesis	5	0	1.92231e+06	4.10549e+06	2.13897e+06	6.15676e+06	3.69952e+06	85128.4	229793	3.04119e+06	2.87914e+06	5.67745e+06	2.17999e+06	5.03207e+06	58410.7	212441	7.06754e+06	100901	429623	716896	3.44244e+06	5.50463e+06	1
FALSE	High	Master Protein	P58252	Elongation factor 2 OS=Mus musculus OX=10090 GN=Eef2 PE=1 SV=2	0	185.991	44	29	362	28	858	95.3	6.83	405.76	29	protein metabolism;other metabolic processes;other biological processes	plasma membrane;other membranes;cytosol;translational apparatus;other cell component	cytoskeletal activity;translation activity;nucleic acid binding activity;other molecular function	Pf00009, Pf00679, Pf03144, Pf03764, Pf14492	13629	ENSMUSG00000034994	Eef2	mmu:13629; P58252; Q544E4	Neutrophil degranulation; Protein methylation; Peptide chain elongation; Synthesis of diphthamide-EEF2	Translation factors	5	1	3.96867e+06	7.12208e+06	5.29672e+06	7.30834e+06	3.25069e+06	217966	138028	6.26326e+06	3.64868e+06	2.1361e+06	1.41983e+06	3.35464e+06	791679	946763	6.75778e+06	348149	399774	515328	3.08993e+06	4.38636e+06	1
FALSE	High	Master Protein	P50446	Keratin, type II cytoskeletal 6A OS=Mus musculus OX=10090 GN=Krt6a PE=1 SV=3	0	183.945	37	32	373	11	553	59.3	7.94	431.66	32	cell-cell signaling;cell organization and biogenesis;stress response;signal transduction;other biological processes	cytoskeleton	bone, tooth or skin structural activity	Pf00038, Pf16208	16687	ENSMUSG00000058354	Krt6a	mmu:16687; P50446; Q9Z332	Formation of the cornified envelope		2	11	810847	827365	2.2479e+07	2.43347e+06	3.0589e+06	211707	242436	5.24035e+06	1.44666e+06	247259	595119	618081	196494	561849	1.32528e+06	94219.2	247439	169971	305779	828662	1
FALSE	High	Master Protein Rejected	Q8BFU2	Histone H2A type 3 OS=Mus musculus OX=10090 GN=Hist3h2a PE=1 SV=3	0	182.3	75	15	1021	0	130	14.1	11.05	1370.12	15	cell organization and biogenesis;DNA metabolism;other metabolic processes;stress response	nucleus;other cell component	nucleic acid binding activity;other molecular function	Pf00125, Pf16211	319162	ENSMUSG00000078851	H2ac25	mmu:319162; Q8BFU2	Ub-specific processing proteases; UCH proteinases; RMTs methylate histone arginines; Metalloprotease DUBs		4	0																					0
FALSE	High	Master Protein Candidate Rejected	C0HKE4	Histone H2A type 1-E OS=Mus musculus OX=10090 GN=Hist1h2ae PE=1 SV=1	0	182.3	75	15	1021	0	130	14.1	11.05	1370.12	15		nucleus;other cell component	nucleic acid binding activity;other molecular function	Pf00125, Pf16211	319164; 319165; 319166; 319167; 319170; 319171; 319172; 319191; 665433	ENSMUSG00000061615; ENSMUSG00000069270; ENSMUSG00000069272; ENSMUSG00000069301; ENSMUSG00000069309; ENSMUSG00000071478; ENSMUSG00000071516; ENSMUSG00000094248; ENSMUSG00000094777	H2ac8	C0HKE4; mmu:319164; mmu:319165; mmu:319166; mmu:319167; mmu:319170; mmu:319171; mmu:319172; mmu:319191; mmu:665433; P10812; P22752; Q149U0; Q5SZZ2	Ub-specific processing proteases; Deposition of new CENPA-containing nucleosomes at the centromere; RMTs methylate histone arginines; UCH proteinases; Metalloprotease DUBs; RUNX1 regulates genes involved in megakaryocyte differentiation and platelet function; PRC2 methylates histones and DNA; Condensation of Prophase Chromosomes	Proteasome degradation	9	0																					0
FALSE	High	Master Protein Candidate Rejected	Q8CGP6	Histone H2A type 1-H OS=Mus musculus OX=10090 GN=Hist1h2ah PE=1 SV=3	0	182.3	77	15	1021	0	128	13.9	11.03	1370.12	15		nucleus;other cell component	nucleic acid binding activity;other molecular function	Pf00125, Pf16211	319168	ENSMUSG00000069302	H2ac12	mmu:319168; Q8CGP6	Ub-specific processing proteases; Deposition of new CENPA-containing nucleosomes at the centromere; RMTs methylate histone arginines; UCH proteinases; Metalloprotease DUBs; RUNX1 regulates genes involved in megakaryocyte differentiation and platelet function; PRC2 methylates histones and DNA; Condensation of Prophase Chromosomes		8	0																					0
FALSE	High	Master Protein	O70133	ATP-dependent RNA helicase A OS=Mus musculus OX=10090 GN=Dhx9 PE=1 SV=2	0	182.222	26	32	298	32	1380	149.4	6.83	325.95	32	cell organization and biogenesis;RNA metabolism OR transcription;other metabolic processes;stress response;transport;other biological processes	cytosol;cytoskeleton;translational apparatus;nucleus;other cell component	translation activity;nucleic acid binding activity;other molecular function	Pf00035, Pf00270, Pf00271, Pf04408, Pf07717	13211		Dhx9	mmu:13211; O35931; O54703; O70133; Q5FWY1; Q6R5F7; Q9CSA2	mRNA Splicing - Major Pathway; RIP-mediated NFkB activation via ZBP1; DEx/H-box helicases activate type I IFN and inflammatory cytokines production	Mechanisms associated with pluripotency; mRNA processing	5	0	1.6671e+06	2.6058e+06	1.47451e+06	2.03734e+06	1.07407e+06	86728.6	3223.88	1.5967e+06	1.38438e+06	2.25604e+06	750052	1.58837e+06	62751.1	139008	4.0454e+06	88672.7	152497	820549	1.16984e+06	1.2822e+06	1
FALSE	High	Master Protein	Q8CGP7	Histone H2A type 1-K OS=Mus musculus OX=10090 GN=Hist1h2ak PE=1 SV=3	0	181.331	77	15	1020	6	130	14.1	11.05	1366.5	15		nucleus;other cell component	nucleic acid binding activity;other molecular function	Pf00125, Pf16211	319169	ENSMUSG00000063021	H2ac15	mmu:319169; Q0VE75; Q8CGP7	Ub-specific processing proteases; UCH proteinases; RMTs methylate histone arginines; RUNX1 regulates genes involved in megakaryocyte differentiation and platelet function; PRC2 methylates histones and DNA; Deposition of new CENPA-containing nucleosomes at the centromere; Metalloprotease DUBs; Condensation of Prophase Chromosomes		8	2	1.47238e+08	1.01152e+08	1.74818e+08	1.46622e+08	1.45151e+08	1.56365e+07	3.58285e+06	1.53548e+08	5.39873e+07	1.46869e+08	8.53758e+07	1.34282e+08	2.72681e+07	3.45867e+07	2.22042e+08	1.96724e+07	3.33435e+07	4.88668e+07	6.9296e+07	6.65878e+07	1
FALSE	High	Master Protein	P40124	Adenylyl cyclase-associated protein 1 OS=Mus musculus OX=10090 GN=Cap1 PE=1 SV=4	0	179.452	56	25	286	24	474	51.5	7.52	409.05	25	cell organization and biogenesis;transport;signal transduction;other biological processes	non-structural extracellular;plasma membrane;other membranes;cytosol;cytoskeleton;other cell component	cytoskeletal activity;other molecular function	Pf01213, Pf08603	12331	ENSMUSG00000028656	Cap1	mmu:12331; P40124; Q8BPT7	Neutrophil degranulation	Insulin signaling	2	1	2.08128e+06	3.33275e+06	2.379e+06	3.94622e+06	3.29365e+06	497804	541755	4.39476e+06	2.3319e+06	3.75241e+06	1.15449e+06	2.96312e+06	572110	571506	6.16244e+06	644025	562322	1.61439e+06	1.51737e+06	1.56202e+06	1
FALSE	High	Master Protein	Q9QWL7	Keratin, type I cytoskeletal 17 OS=Mus musculus OX=10090 GN=Krt17 PE=1 SV=3	0	179.443	52	31	312	11	433	48.1	5.06	382.84	31	cell organization and biogenesis;other biological processes	plasma membrane;cytoskeleton;other cell component	other molecular function	Pf00038	16667	ENSMUSG00000035557	Krt17	A2A4G6; mmu:16667; Q61783; Q9QWL7	Formation of the cornified envelope	EGFR1 signaling pathway	3	25	2.43357e+07	1.2869e+07	8.19203e+07	1.75132e+07	2.00583e+07	3.7813e+06	3.51735e+06	4.36241e+07	5.43394e+07	1.37594e+07	1.67326e+07	1.97568e+07	1.29829e+07	9.18322e+06	1.73665e+07	2.835e+06	6.04433e+06	1.85423e+06	3.30685e+06	1.78442e+07	1
FALSE	High	Master Protein	Q64521	Glycerol-3-phosphate dehydrogenase, mitochondrial OS=Mus musculus OX=10090 GN=Gpd2 PE=1 SV=2	0	179.438	44	31	201	31	727	80.9	6.61	210.41	31	other metabolic processes;developmental processes;other biological processes	other cell component	other molecular function	Pf01266, Pf13499, Pf16901	14571	ENSMUSG00000026827	Gpd2	mmu:14571; Q3TK51; Q3UDY8; Q61507; Q64521; Q8CBX6; Q8K4U5; Q8VDT0; Q9ERP0	Synthesis of PA; Triglyceride catabolism	Fatty acid beta-oxidation	3	0	1.71383e+06	4.75074e+06	2.99913e+06	4.49397e+06	5.64984e+06	591185	114724	3.77406e+06	3.84866e+06	2.14185e+06	3.80732e+06	4.21538e+06	173665	275776	6.00344e+06	482233	897406	525973	1611940	2.30219e+06	1
FALSE	High	Master Protein	P47738	Aldehyde dehydrogenase, mitochondrial OS=Mus musculus OX=10090 GN=Aldh2 PE=1 SV=1	0	179.005	62	24	309	24	519	56.5	7.62	508.86	24	other metabolic processes;signal transduction;other biological processes	mitochondrion	other molecular function	Pf00171	11669	ENSMUSG00000029455	Aldh2	mmu:11669; P47738	Smooth Muscle Contraction; Ethanol oxidation; Metabolism of serotonin	Fatty acid omega-oxidation; Tryptophan metabolism	5	0	3.85346e+06	3.91992e+06	1.66202e+06	8.59038e+06	4.98811e+06	571848	145657	2.43823e+06	3.91101e+06	1.4941e+06	1.93893e+06	4902589	181685	972533	8.71621e+06	1.1814e+06	535194	633274	3.39006e+06	4.83451e+06	1
FALSE	High	Master Protein	Q99PV0	Pre-mRNA-processing-splicing factor 8 OS=Mus musculus OX=10090 GN=Prpf8 PE=1 SV=2	0	178.562	20	43	228	43	2335	273.4	8.84	189.37	43	cell organization and biogenesis;RNA metabolism OR transcription;other metabolic processes;other biological processes	nucleus	nucleic acid binding activity;other molecular function	Pf01398, Pf08082, Pf08083, Pf08084, Pf10596, Pf10597, Pf10598, Pf12134	192159	ENSMUSG00000020850	Prpf8	A5D6Q4; mmu:192159; Q5ND30; Q5ND31; Q7TQK2; Q8BRZ5; Q8K001; Q99PV0	mRNA Splicing - Major Pathway; mRNA Splicing - Minor Pathway	mRNA processing	3	0	6.96224e+06	1.60537e+07	8.38572e+06	1.60171e+07	9.44569e+06	448816	168065	1.80353e+06	1.49639e+07	1.6542e+07	2.1304e+06	6.94563e+06	164628	894277	2.43844e+07	853722	789669	3.2048e+06	6.39812e+06	9.58701e+06	1
FALSE	High	Master Protein	P49312	Heterogeneous nuclear ribonucleoprotein A1 OS=Mus musculus OX=10090 GN=Hnrnpa1 PE=1 SV=2	0	176.107	54	23	253	19	320	34.2	9.23	195.09	23	RNA metabolism OR transcription;other metabolic processes;transport;other biological processes	cytosol;nucleus;other cell component	nucleic acid binding activity;other molecular function	Pf00076, Pf11627	15382	ENSMUSG00000046434	Hnrnpa1	mmu:15382; P49312; P97312; Q3V269	mRNA Splicing - Major Pathway; Processing of Capped Intron-Containing Pre-mRNA; FGFR2 alternative splicing	mRNA processing	4	0	3.37746e+06	5.63876e+06	4.89803e+06	4.55024e+06	4.67895e+06	385322	163925	4.4146e+06	3.50743e+06	9.50899e+06	2.43841e+06	4.49155e+06	461125	582485	6.63559e+06	894950	713869	2.22847e+06	3.02612e+06	3.8209e+06	1
FALSE	High	Master Protein	Q922U2	Keratin, type II cytoskeletal 5 OS=Mus musculus OX=10090 GN=Krt5 PE=1 SV=1	0	175.891	30	33	494	17	580	61.7	7.75	489.88	33	cell organization and biogenesis;other biological processes	plasma membrane;other membranes;cytoskeleton;other cell component	bone, tooth or skin structural activity;other molecular function	Pf00038, Pf16208	110308	ENSMUSG00000061527	Krt5	mmu:110308; Q920F2; Q922U2	Formation of the cornified envelope; Type I hemidesmosome assembly		3	14	5.90155e+07	4.13501e+07	1.15212e+08	1.10424e+07	2.31981e+07	2.41839e+07	3.24121e+06	7.32687e+07	2.60335e+08	3.71749e+07	3.40607e+07	2.72214e+07	1.72388e+07	1.18936e+07	3.68124e+07	7.08674e+06	1.10923e+07	1.81392e+07	4.65841e+06	1.13675e+08	1
FALSE	High	Master Protein	P08228	Superoxide dismutase [Cu-Zn] OS=Mus musculus OX=10090 GN=Sod1 PE=1 SV=2	0	174.221	91	15	283	15	154	15.9	6.51	411.33	15	cell organization and biogenesis;other metabolic processes;stress response;transport;developmental processes;other biological processes	non-structural extracellular;plasma membrane;other membranes;cytosol;mitochondrion;nucleus;other cytoplasmic organelle;other cell component	other molecular function	Pf00080	20655	ENSMUSG00000022982	Sod1	mmu:20655; P08228	Platelet degranulation ; Detoxification of Reactive Oxygen Species	One-carbon metabolism and related pathways; Oxidative stress response; Oxidative stress and redox pathway	5	0	3.23252e+06	8.10779e+06	3.77201e+06	8.87813e+06	5.57831e+06	281445	238013	3.18911e+06	2.63247e+06	6.23927e+06	2.05812e+06	8.31154e+06	457886	728396	1.20971e+07	480187	1.66294e+06	1.30574e+06	3.59322e+06	6.70875e+06	1
FALSE	High	Master Protein	P18242	Cathepsin D OS=Mus musculus OX=10090 GN=Ctsd PE=1 SV=1	0	174.168	42	18	431	18	410	44.9	7.15	513.89	18	cell organization and biogenesis;protein metabolism;other metabolic processes;other biological processes	non-structural extracellular;other membranes;other cytoplasmic organelle;other cell component	other molecular function	Pf00026, Pf07966	13033	ENSMUSG00000007891	Ctsd	mmu:13033; P18242	MHC class II antigen presentation; Collagen degradation; Neutrophil degranulation; Insulin receptor recycling; Metabolism of Angiotensinogen to Angiotensins		5	0	2.15808e+07	2.60492e+07	1.76983e+07	2.75361e+07	2.82941e+07	2.01925e+06	534240	3.04932e+07	1.39243e+07	2.9342e+07	1.62768e+07	2.2387e+07	2.52866e+06	4.57531e+06	3.92716e+07	3.67552e+06	3.32992e+06	1.18342e+07	8.46443e+06	1.09928e+07	1
FALSE	High	Master Protein	Q9D0E1	Heterogeneous nuclear ribonucleoprotein M OS=Mus musculus OX=10090 GN=Hnrnpm PE=1 SV=3	0	173.564	51	37	281	36	729	77.6	8.63	307.85	37	RNA metabolism OR transcription;other metabolic processes;other biological processes	nucleus;other cell component	nucleic acid binding activity;other molecular function	Pf00076, Pf11532	76936	ENSMUSG00000059208	Hnrnpm	mmu:76936; Q6P1B2; Q99JQ0; Q9D0E1		mRNA processing	1	1	7.27393e+06	1.2046e+07	7.30784e+06	6981200	7.08102e+06	904069	425391	6921166	3.33821e+06	7.45255e+06	3.85055e+06	8.8764e+06	958338	2.35985e+06	1.26835e+07	821593	1.68788e+06	2.48101e+06	3.64447e+06	2.85467e+06	1
FALSE	High	Master Protein	Q8R081	Heterogeneous nuclear ribonucleoprotein L OS=Mus musculus OX=10090 GN=Hnrnpl PE=1 SV=2	0	172.953	54	21	308	21	586	63.9	8.1	319.44	21	RNA metabolism OR transcription;other metabolic processes;other biological processes	cytosol;nucleus;other cell component	nucleic acid binding activity	Pf00076, Pf11835, Pf13893	15388	ENSMUSG00000015165	Hnrnpl	mmu:15388; O54789; Q499X2; Q8K0S7; Q8R081	mRNA Splicing - Major Pathway; Processing of Capped Intron-Containing Pre-mRNA	mRNA processing	3	0	1.47733e+06	1.65586e+06	2.46419e+06	2.44074e+06	1.99947e+06	334767	28540.5	3.47339e+06	2.01944e+06	1.49534e+06	620908	2.64063e+06	421991	400007	7.13903e+06	221138	392372	1.3212e+06	1.78541e+06	2.35571e+06	1
FALSE	High	Master Protein	O88342	WD repeat-containing protein 1 OS=Mus musculus OX=10090 GN=Wdr1 PE=1 SV=3	0	172.716	63	26	250	26	606	66.4	6.6	267.23	26	cell organization and biogenesis;other biological processes	plasma membrane;other membranes;cytoskeleton;other cell component	cytoskeletal activity	Pf00400	22388	ENSMUSG00000005103	Wdr1	mmu:22388; O88342	Platelet degranulation	Hypertrophy model	2	0	822676	4.25753e+06	2.00229e+06	3.2847e+06	2.35637e+06	187837	151709	1.63749e+06	391590	4.51633e+06	752199	3.04998e+06	103784	130057	3.77504e+06	241818	171627	626811	1.07121e+06	1.10314e+06	1
FALSE	High	Master Protein	Q6IFX2	Keratin, type I cytoskeletal 42 OS=Mus musculus OX=10090 GN=Krt42 PE=1 SV=1	0	170.753	38	26	305	11	452	50.1	5.16	444.73	26	cell organization and biogenesis;other biological processes	cytoskeleton;other cell component	other molecular function	Pf00038	68239	ENSMUSG00000053654	Krt42	A7MAW4; mmu:68239; Q2M1G8; Q6IFX2; Q6SEK1			0	0		741521	2.18275e+07		1.96203e+06	344993	119848	4.76703e+06	7.14345e+06		513478	183900	294578	371190	927792	16073.9	29401.3	468500	31309.7	1.17258e+06	1
FALSE	High	Master Protein	P08071	Lactotransferrin OS=Mus musculus OX=10090 GN=Ltf PE=1 SV=4	0	167.718	57	32	213	32	707	77.8	8.53	254.98	32	protein metabolism;stress response;transport;developmental processes;other biological processes	non-structural extracellular;plasma membrane;other membranes;other cytoplasmic organelle;other cell component	enzyme regulator activity;other molecular function	Pf00405	17002	ENSMUSG00000032496	Ltf	mmu:17002; P08071; P70690; Q61799; Q8CBA0; Q922P2	Neutrophil degranulation; Metal sequestration by antimicrobial proteins		3	0	696151	3.84261e+06	629679	1.05173e+06	787265	20573.9		855800	583277	902622	449306	1.20822e+06	78415.3	222010	4.60232e+06	92370.4	251327	116318	268023	691350	1
FALSE	High	Master Protein	P10605	Cathepsin B OS=Mus musculus OX=10090 GN=Ctsb PE=1 SV=2	0	167.095	47	15	319	15	339	37.3	5.91	402.8	15	protein metabolism;other metabolic processes;other biological processes	non-structural extracellular;plasma membrane;other membranes;other cytoplasmic organelle;other cell component	other molecular function	Pf00112, Pf08127	13030	ENSMUSG00000021939	Ctsb	mmu:13030; P10605; Q3UDW7	Neutrophil degranulation; MHC class II antigen presentation; Assembly of collagen fibrils and other multimeric structures; Collagen degradation; Trafficking and processing of endosomal TLR		5	0	1.58305e+07	3.23875e+07	9.65117e+06	2.29058e+07	1.48743e+07	5.18992e+06	1.5584e+06	1.22695e+07	1.41131e+07	2.0176e+07	6.22555e+06	1.49942e+07	2.30396e+06	4.17526e+06	3.06528e+07	4.42091e+06	5.15715e+06	3.52464e+06	8.98661e+06	7.75294e+06	1
FALSE	High	Master Protein	Q8CAQ8	MICOS complex subunit Mic60 OS=Mus musculus OX=10090 GN=Immt PE=1 SV=1	0	166.87	42	29	153	29	757	83.8	6.61	112.39	29	cell organization and biogenesis;other biological processes	other membranes;mitochondrion		Pf09731	76614	ENSMUSG00000052337	Immt	mmu:76614; Q66JS4; Q7TNE2; Q8C7V1; Q8CAQ8; Q8CCI0; Q8CDA8; Q9D9F6			0	0	640075	1.25431e+06	871125	1.42466e+06	1.79888e+06	87868.1	33814.8	771276	313830	1.09516e+06	291274	1.09218e+06	4244.5	221313	2.29948e+06	126711	174422	201089	779599	464618	1
FALSE	High	Master Protein	Q8BMS1	Trifunctional enzyme subunit alpha, mitochondrial OS=Mus musculus OX=10090 GN=Hadha PE=1 SV=1	0	166.636	48	26	248	26	763	82.6	9.14	272.88	26	other metabolic processes;other biological processes	mitochondrion	other molecular function	Pf00378, Pf00725, Pf02737	97212	ENSMUSG00000025745	Hadha	mmu:97212; Q3TCY3; Q5U5Y5; Q8BMS1; Q8QZU4	Beta oxidation of decanoyl-CoA to octanoyl-CoA-CoA; Beta oxidation of octanoyl-CoA to hexanoyl-CoA; Acyl chain remodeling of CL; Beta oxidation of palmitoyl-CoA to myristoyl-CoA; Beta oxidation of myristoyl-CoA to lauroyl-CoA; Beta oxidation of lauroyl-CoA to decanoyl-CoA-CoA; Beta oxidation of hexanoyl-CoA to butanoyl-CoA	Fatty acid beta-oxidation; Mitochondrial long chain fatty acid beta-oxidation	9	0	527335	1.50372e+06	889080	2.0748e+06	864635	355177	80358.4	991143	1.97494e+06	1.36591e+06	424415	1.80449e+06	99344.9	178900	5.097e+06	432999	99165.6	1.21458e+06	1.12997e+06	1.88319e+06	1
FALSE	High	Master Protein	P18760	Cofilin-1 OS=Mus musculus OX=10090 GN=Cfl1 PE=1 SV=3	0	165.541	78	20	325	18	166	18.5	8.09	438.74	20	cell cycle OR cell proliferation;cell organization and biogenesis;protein metabolism;other metabolic processes;stress response;transport;developmental processes;other biological processes	non-structural extracellular;plasma membrane;other membranes;cytosol;cytoskeleton;mitochondrion;nucleus;other cell component	signal transduction activity or receptor binding;cytoskeletal activity;other molecular function	Pf00241	12631	ENSMUSG00000056201	Cfl1	mmu:12631; P18760		G13 signaling pathway; Regulation of actin cytoskeleton	2	3	2.95387e+06	7.24124e+06	7.1762e+06	2.35992e+06	5514865	931219	961316	1.27623e+07	4.21779e+06	1.33148e+07	6177253	9.67425e+06	2.3202e+06	1.7341e+06	3.76403e+06	2.50899e+06	1.2569e+06	2.60565e+06	2.45626e+06	3.65599e+06	1
FALSE	High	Master Protein	Q60668	Heterogeneous nuclear ribonucleoprotein D0 OS=Mus musculus OX=10090 GN=Hnrnpd PE=1 SV=2	0	165.434	44	21	342	19	355	38.3	7.81	452.86	21	RNA metabolism OR transcription;other metabolic processes;developmental processes;other biological processes	cytosol;nucleus;other cell component	nucleic acid binding activity;other molecular function	Pf00076, Pf08143	11991	ENSMUSG00000000568	Hnrnpd	mmu:11991; Q60667; Q60668; Q80ZJ0; Q91X94	mRNA Splicing - Major Pathway; Processing of Capped Intron-Containing Pre-mRNA; AUF1 (hnRNP D0) binds and destabilizes mRNA	mRNA processing	4	2	5.16283e+06	1.53383e+07	1.14696e+07	5.32453e+06	6.70081e+06	827373	54813.4	9.68495e+06	2.90346e+06	1.50461e+07	4.74071e+06	7.85918e+06	343158	234787	1.701e+07	491634	2.38066e+06	6.0592e+06	4.2175e+06	3.96054e+06	1
FALSE	High	Master Protein	P08249	Malate dehydrogenase, mitochondrial OS=Mus musculus OX=10090 GN=Mdh2 PE=1 SV=3	0	165.42	68	21	536	21	338	35.6	8.68	957.26	21	other metabolic processes	other membranes;mitochondrion;other cell component	other molecular function	Pf00056, Pf02866	17448	ENSMUSG00000019179	Mdh2	mmu:17448; P08249; Q0QF44; Q8CF79; Q8R1P0	Gluconeogenesis; Citric acid cycle (TCA cycle)	Glycolysis and gluconeogenesis; TCA cycle	4	0	2.09988e+07	2.10708e+07	1.45961e+07	2.85482e+07	1.61897e+07	1.23708e+06	862882	1.35574e+07	1.62981e+07	2.35639e+07	9.03196e+06	1.5921e+07	490911	1657796	2.99576e+07	2.05242e+06	809720	2.9316e+06	1.39166e+07	1.13566e+07	1
FALSE	High	Master Protein	P04370	Myelin basic protein OS=Mus musculus OX=10090 GN=Mbp PE=1 SV=2	0	163.458	34	13	1458	13	250	27.2	9.58	1875.92	13	cell organization and biogenesis;developmental processes;signal transduction;other biological processes	plasma membrane;other membranes;nucleus;other cell component	other molecular function	Pf01669	17196	ENSMUSG00000041607	Mbp	mmu:17196; P04370; Q01585; Q03139; Q03176; Q61836; Q61837; Q99KE4; Q9QWP1		Neural crest differentiation; Spinal cord injury; Mapk cascade	3	0	2.19656e+08	4.23296e+08	1.5631e+08	2.28502e+08	2.94146e+08	1.73828e+07	3.66246e+07	1.31077e+08	5.98464e+07	2.1609e+08	1.15982e+08	2.69573e+08	2.77508e+07	1.09451e+08	5.21204e+08	2.17995e+07	8.59e+07	2.49381e+07	1.65151e+08	1.7716e+08	1
FALSE	High	Master Protein	P49290	Eosinophil peroxidase OS=Mus musculus OX=10090 GN=Epx PE=1 SV=2	0	162.699	44	32	251	27	716	81.3	10.35	247.29	32	other metabolic processes;stress response;other biological processes	non-structural extracellular	other molecular function	Pf03098	13861	ENSMUSG00000052234	Epx	mmu:13861; P49290; Q5SW51; Q61798	Neutrophil degranulation		1	6	3.06658e+06	8.2229e+06	1.10481e+07	2.18666e+06	2.60449e+06	289865	71036.1	2.77982e+06	1.5654e+06	3.71217e+06	2.02496e+06	3636556	358006	1.09646e+06	8.37394e+06	790022	921218	1.35008e+06	1.26581e+06	3.78845e+06	1
FALSE	High	Master Protein	P17183	Gamma-enolase OS=Mus musculus OX=10090 GN=Eno2 PE=1 SV=2	0	162.464	69	20	242	15	434	47.3	5.11	439.24	20	other metabolic processes;other biological processes	plasma membrane;other membranes;cytosol;other cell component	other molecular function	Pf00113, Pf03952	13807	ENSMUSG00000004267	Eno2	mmu:13807; P17183	Gluconeogenesis; Glycolysis	Glycolysis and gluconeogenesis	3	1	1.45625e+07	4.58493e+07	1.65354e+06	3.73946e+07	83567052	96068.6	854777	1.55176e+06	4.60697e+07	9.70401e+07	1.91531e+07	3.43384e+06	241548	893488	5.26892e+06	4.37673e+06	547431	121832	1.72195e+07	5.63219e+07	1
FALSE	High	Master Protein	Q02053	Ubiquitin-like modifier-activating enzyme 1 OS=Mus musculus OX=10090 GN=Uba1 PE=1 SV=1	0	161.839	31	24	209	24	1058	117.7	5.66	239.32	24	protein metabolism;other metabolic processes;stress response	other membranes;cytosol;mitochondrion;ER/Golgi;nucleus;other cytoplasmic organelle;other cell component	other molecular function	Pf00899, Pf09358, Pf10585, Pf16190, Pf16191	22201	ENSMUSG00000001924	Uba1	A6H6S6; mmu:22201; P31253; Q02053; Q542H8	Antigen processing: Ubiquitination & Proteasome degradation; Synthesis of active ubiquitin: roles of E1 and E2 enzymes	Parkinson's disease; Proteasome degradation	4	0	4.06473e+06	5.38567e+06	3.23959e+06	4.56413e+06	3.09346e+06	258405	127623	3.61238e+06	1.32167e+06	3.68284e+06	1.46279e+06	3.106e+06	304981	611213	6.45126e+06	280486	419033	1.14211e+06	1.61632e+06	1.85553e+06	1
FALSE	High	Master Protein	P26040	Ezrin OS=Mus musculus OX=10090 GN=Ezr PE=1 SV=3	0	161.693	48	33	372	21	586	69.4	6.1	338.63	33	cell adhesion;cell cycle OR cell proliferation;cell organization and biogenesis;transport;signal transduction;other biological processes	plasma membrane;other membranes;cytosol;cytoskeleton;nucleus;other cytoplasmic organelle;other cell component	cytoskeletal activity;other molecular function	Pf00373, Pf00769, Pf09379, Pf09380, Pf20492	22350	ENSMUSG00000052397	Ezr	mmu:22350; P26040; Q80ZT8; Q9DCI1	Recycling pathway of L1; Netrin-1 signaling	Regulation of actin cytoskeleton	3	1	2.86589e+06	1.04793e+06	3.6057e+06	2.62448e+06	1.55529e+06	282521	544633	2.26147e+06	1.2642e+06	1.02237e+06	1.52734e+06	1.43095e+06	232396	422762	1.47492e+06	311375	440233	638191	784589	802202	1
FALSE	High	Master Protein	P84228	Histone H3.2 OS=Mus musculus OX=10090 GN=Hist1h3b PE=1 SV=2	0	160.969	74	14	916	2	136	15.4	11.27	977.41	14	cell organization and biogenesis;other metabolic processes;other biological processes	nucleus;other cell component	nucleic acid binding activity;other molecular function	Pf00125	15077; 260423; 319148; 319149; 319150; 319151; 319154; 97114	ENSMUSG00000069267; ENSMUSG00000069273; ENSMUSG00000069310; ENSMUSG00000074403; ENSMUSG00000081058; ENSMUSG00000093769; ENSMUSG00000099583; ENSMUSG00000100210	H3c13; H3c14; H3c15; H3c2; H3c3; H3c4; H3c6; H3c7	A3KMN6; mmu:15077; mmu:260423; mmu:319148; mmu:319149; mmu:319150; mmu:319151; mmu:319154; mmu:97114; P02295; P02297; P16105; P17269; P17320; P84228; Q60582; Q78E59; Q8CGN9	PKMTs methylate histone lysines; Factors involved in megakaryocyte development and platelet production; RMTs methylate histone arginines; HATs acetylate histones; RUNX1 regulates genes involved in megakaryocyte differentiation and platelet function; Estrogen-dependent gene expression; PRC2 methylates histones and DNA; Interleukin-7 signaling; HDMs demethylate histones		10	1	3.96722e+06	4.09487e+06	1.6319e+07	5.16432e+06	1.45929e+07	9.31941e+06	249649	4.85714e+06	1.98356e+07	4.12346e+06	6.91733e+06	8.37969e+06	2.76665e+06	3.49764e+06	1.15369e+07	6.84956e+06	915186	469271	1.3496e+06	3.23413e+06	1
FALSE	High	Master Protein	E9Q557	Desmoplakin OS=Mus musculus OX=10090 GN=Dsp PE=1 SV=1	0	160.363	13	35	102	35	2883	332.7	6.8	110.91	35	cell adhesion;cell organization and biogenesis;protein metabolism;other metabolic processes;stress response;developmental processes;other biological processes	plasma membrane;other membranes;cytoskeleton;other cell component	other molecular function	Pf00681, Pf17902, Pf18373	109620	ENSMUSG00000054889	Dsp	E9Q557; mmu:109620	Neutrophil degranulation; Formation of the cornified envelope; RND3 GTPase cycle; RND1 GTPase cycle; Apoptotic cleavage of cell adhesion proteins	Lung fibrosis; Alpha 6 beta 4 integrin signaling pathway	8	0	3.33818e+06	7.43648e+06	5.83189e+06	4.71303e+06	4.63582e+06	591972	274040	5.5427e+06	5.06634e+06	5.88344e+06	1.75866e+06	4.74893e+06	202791	1.19838e+06	8.68284e+06	927834	903241	1.33489e+06	2.81283e+06	4.0553e+06	1
FALSE	High	Master Protein	O08749	Dihydrolipoyl dehydrogenase, mitochondrial OS=Mus musculus OX=10090 GN=Dld PE=1 SV=2	0	157.016	45	19	314	19	509	54.2	7.9	356.69	19	protein metabolism;other metabolic processes;developmental processes;other biological processes	cytoskeleton;mitochondrion;nucleus;other cytoplasmic organelle;other cell component	other molecular function	Pf02852, Pf07992	13382	ENSMUSG00000020664	Dld	mmu:13382; O08749; Q3TG55; Q3U5W5; Q3UWP7; Q99LD3	Regulation of pyruvate dehydrogenase (PDH) complex; Signaling by Retinoic Acid; Glycine degradation; Branched-chain amino acid catabolism; Lysine catabolism; Citric acid cycle (TCA cycle)	Fatty acid beta-oxidation; Glycolysis and gluconeogenesis; TCA cycle	11	0	3.26632e+06	5.15874e+06	2.93805e+06	3.53348e+06	4.87704e+06	424330	232277	3.22191e+06	2.35609e+06	4.11592e+06	1.49166e+06	5.08504e+06	57513.7	1.43572e+06	9.10865e+06	1.28846e+06	574179	208039	2.45638e+06	2.81892e+06	1
FALSE	High	Master Protein	Q8K2B3	Succinate dehydrogenase [ubiquinone] flavoprotein subunit, mitochondrial OS=Mus musculus OX=10090 GN=Sdha PE=1 SV=1	0	155.199	45	25	222	25	664	72.5	7.37	254.2	25	other metabolic processes;developmental processes	other membranes;mitochondrion;nucleus	other molecular function	Pf00890, Pf02910	66945	ENSMUSG00000021577	Sdha	mmu:66945; Q0QF19; Q3UH25; Q3UKP7; Q3V4B1; Q8K2B3; Q921P5; Q9Z1Z4	Citric acid cycle (TCA cycle)	Electron transport chain; TCA cycle	3	0	1.49706e+06	2.63249e+06	1.63229e+06	2.98193e+06	2.74179e+06	14308.2	38759	2.1671e+06	1.84851e+06	2.76548e+06	1.07243e+06	4.2052e+06	18690.7	35069.5	3.00855e+06	243969	106257	633876	697320	2.61911e+06	1
FALSE	High	Master Protein	P38647	Stress-70 protein, mitochondrial OS=Mus musculus OX=10090 GN=Hspa9 PE=1 SV=3	0	153.819	45	25	225	24	679	73.4	6.07	282.94	25	cell organization and biogenesis;protein metabolism;other metabolic processes;transport;other biological processes	mitochondrion;nucleus;other cell component	other molecular function	Pf00012	15526	ENSMUSG00000024359	Hspa9	mmu:15526; P38647; Q3TW93; Q3UVN1; Q3V015; Q7TSZ0; Q9CQ05	Regulation of HSF1-mediated heat shock response		1	0	1.23546e+07	1.25658e+07	8.67639e+06	1.39495e+07	1.05783e+07	3.68386e+06	356399	1.96532e+07	7.71869e+06	4.13628e+06	1.2845e+07	1.44775e+07	2.73836e+06	1.83107e+07	1.39257e+07	1.38885e+07	2.28544e+06	8.29516e+06	6.31501e+06	7.88377e+06	1
FALSE	High	Master Protein	Q64524	Histone H2B type 2-E OS=Mus musculus OX=10090 GN=Hist2h2be PE=1 SV=3	0	153.322	67	13	838	1	126	14	10.32	1137.05	13	stress response;other biological processes	non-structural extracellular;plasma membrane;other membranes;cytosol;nucleus;other cell component	nucleic acid binding activity;other molecular function	Pf00125	319190	ENSMUSG00000068854	H2bc21	mmu:319190; Q64524	Estrogen-dependent gene expression; Deposition of new CENPA-containing nucleosomes at the centromere; HATs acetylate histones; E3 ubiquitin ligases ubiquitinate target proteins; RUNX1 regulates genes involved in megakaryocyte differentiation and platelet function; PRC2 methylates histones and DNA; Condensation of Prophase Chromosomes; Recruitment and ATM-mediated phosphorylation of repair and sig…		11	0	1.473e+06		1.51726e+06	2.31048e+06	2.16165e+06	125394	5845.21	1.73701e+06	828703	1.35939e+06	439395	1.8056e+06	284325	886241	5230503	243563	289995	396824	813134	916928	1
FALSE	High	Master Protein	Q61553	Fascin OS=Mus musculus OX=10090 GN=Fscn1 PE=1 SV=4	0	153.2	63	26	333	26	493	54.5	6.89	308.86	26	cell organization and biogenesis;other biological processes	plasma membrane;other membranes;cytosol;cytoskeleton;other cell component	cytoskeletal activity;other molecular function	Pf06268	14086	ENSMUSG00000029581	Fscn1	mmu:14086; O09099; O09156; Q05DK3; Q61553; Q7TN32; Q80V75			0	0	3.62882e+06	8.46576e+06	3.13184e+06	3.69582e+06	2.27416e+06	863674	642998	4.64694e+06	1.78042e+06	6.22032e+06	3.04574e+06	5.3294e+06	601362	498361	6.04842e+06	1.59383e+06	762745	993938	1.54302e+06	1.7053e+06	1
FALSE	High	Master Protein	P08003	Protein disulfide-isomerase A4 OS=Mus musculus OX=10090 GN=Pdia4 PE=1 SV=3	0	152.324	41	26	228	26	638	71.9	5.31	205.48	26	cell adhesion;protein metabolism;other metabolic processes;stress response;other biological processes	non-structural extracellular;ER/Golgi;other cell component	signal transduction activity or receptor binding;other molecular function	Pf00085, Pf13848	12304		Pdia4	mmu:12304; P08003; P15841; Q3TT79; Q3UJW0; Q6NXW4; Q8BMT8			0	0	1.35815e+06	1.50682e+06	580428	2.41222e+06	1.74191e+06	141619	13899.8	2.34928e+06	715390	979576	687500	1121765	121813	181473	3.65484e+06	126794	197670	575164	412682	535436	1
FALSE	High	Master Protein	P43276	Histone H1.5 OS=Mus musculus OX=10090 GN=Hist1h1b PE=1 SV=2	0	151.787	45	21	547	13	223	22.6	10.92	777.13	21	cell organization and biogenesis;other biological processes	nucleus;other cell component	nucleic acid binding activity;other molecular function	Pf00538	56702	ENSMUSG00000058773	H1-5	mmu:56702; P43276; Q9CRM8	Formation of Senescence-Associated Heterochromatin Foci (SAHF); Apoptosis induced DNA fragmentation		2	0	1.1269e+07	1.07243e+07	1.02536e+07	1.29441e+07	8.76552e+06	1.6137e+06	248072	9.79561e+06	7.67025e+06	1.37608e+07	5.98124e+06	1.09076e+07	3.11868e+06	4.19389e+06	2.37166e+07	1.56837e+06	2.75468e+06	3.21808e+06	5.21374e+06	6.63759e+06	1
FALSE	High	Master Protein	Q8VIJ6	Splicing factor, proline- and glutamine-rich OS=Mus musculus OX=10090 GN=Sfpq PE=1 SV=1	0	150.754	29	22	250	21	699	75.4	9.44	250.98	22	cell organization and biogenesis;DNA metabolism;RNA metabolism OR transcription;other metabolic processes;stress response;transport;other biological processes	nucleus;other cell component	nucleic acid binding activity;other molecular function	Pf00076, Pf08075	71514	ENSMUSG00000028820	Sfpq	A2A7U6; mmu:71514; Q8VIJ6; Q9ERW2	PTK6 Regulates Proteins Involved in RNA Processing	mRNA processing	2	1	8.90132e+06	2.72257e+06	6.27405e+06	9.57588e+06	2.68985e+06	716058	309482	7.18957e+06	6.34371e+06	6.6429e+06	4.65696e+06	7.40227e+06	468438	914527	1.29447e+07	712332	1.07481e+06	2.08712e+06	3.07957e+06	1.41526e+06	1
FALSE	High	Master Protein	P16125	L-lactate dehydrogenase B chain OS=Mus musculus OX=10090 GN=Ldhb PE=1 SV=2	0	149.563	66	23	371	21	334	36.5	6.05	530.51	23	other metabolic processes	other membranes;cytosol;mitochondrion;other cell component	other molecular function	Pf00056, Pf02866	16832	ENSMUSG00000030246	Ldhb	mmu:16832; P16125; Q545Y4	Pyruvate metabolism	Glycolysis and gluconeogenesis	2	2	2.5291e+07	4.96352e+07	1.88003e+07	3.23291e+07	2.43419e+07	4.03737e+06	1.71325e+06	1.56438e+07	1.23614e+07	1.88178e+07	1.154e+07	3.52641e+07	4.12231e+06	1.20589e+07	3.86441e+07	7.154e+06	8.11187e+06	6.58167e+06	1.47934e+07	1.93235e+07	1
FALSE	High	Master Protein	P63101	14-3-3 protein zeta/delta OS=Mus musculus OX=10090 GN=Ywhaz PE=1 SV=1	0	149.56	67	24	281	17	245	27.8	4.79	432.82	24	cell-cell signaling;cell organization and biogenesis;protein metabolism;other metabolic processes;stress response;transport;developmental processes;signal transduction;other biological processes	cytosol;nucleus;other cell component	other molecular function	Pf00244	22631	ENSMUSG00000022285	Ywhaz	mmu:22631; P35215; P63101; P70197; P97286; Q3TSF1; Q5EBQ1	TP53 Regulates Metabolic Genes; Activation of BAD and translocation to mitochondria ; RHO GTPases activate PKNs; Chk1/Chk2(Cds1) mediated inactivation of Cyclin B:Cdk1 complex; Rap1 signalling; GP1b-IX-V activation signalling; Interleukin-3, Interleukin-5 and GM-CSF signaling; Deactivation of the beta-catenin transactivating complex; Regulation of localization of FOXO transcription factors; NOTCH…	IL-5 signaling pathway; IL-3 signaling pathway; Myometrial relaxation and contraction pathways; Alpha 6 beta 4 integrin signaling pathway; Calcium regulation in cardiac cells	16	10	2.08372e+06	9.52811e+06	5.5252e+06	7.21063e+06	6.40864e+06	731755	437489	4.21995e+06	3.0196e+06	5.01768e+06	1.92308e+06	7.95821e+06	806434	1.10374e+06	1.10417e+07	825437	1.61136e+06	1.14606e+06	3.64336e+06	3.53822e+06	1
FALSE	High	Master Protein	P58771	Tropomyosin alpha-1 chain OS=Mus musculus OX=10090 GN=Tpm1 PE=1 SV=1	0	148.297	61	26	232	10	284	32.7	4.74	282.13	26	cell organization and biogenesis;stress response;developmental processes;other biological processes	plasma membrane;other membranes;cytosol;cytoskeleton;other cell component	cytoskeletal activity;other molecular function	Pf00261	22003	ENSMUSG00000032366	Tpm1	mmu:22003; P02558; P19354; P46902; P58771; P99034	Striated Muscle Contraction; Smooth Muscle Contraction		2	17	1.96429e+06	3.2926e+06	3.31789e+06	4.46339e+06	3.29887e+06	114148	51323.9	2.37448e+06	575989	2.75259e+06	1.44618e+06	4.38544e+06	122651	142415	4.0352e+06	78513.2	334802	431254	1.68006e+06	1.09423e+06	1
FALSE	High	Master Protein	Q93092	Transaldolase OS=Mus musculus OX=10090 GN=Taldo1 PE=1 SV=2	0	147.276	57	24	348	24	337	37.4	7.03	450.68	24	other metabolic processes	cytosol;nucleus;other cell component	other molecular function	Pf00923	21351	ENSMUSG00000025503	Taldo1	mmu:21351; P70358; P70703; Q52KM4; Q93092	Insulin effects increased synthesis of Xylulose-5-Phosphate; Pentose phosphate pathway	Pentose phosphate pathway	3	0	5.92049e+06	9.14448e+06	6.95879e+06	7.54649e+06	4.6145e+06	1.29233e+06	527966	6.6137e+06	3.63081e+06	6.78109e+06	3.19214e+06	7.97433e+06	1.31628e+06	2.4982e+06	1.24567e+07	1.28248e+06	1.57851e+06	2.85114e+06	3.15917e+06	4.9151e+06	1
FALSE	High	Master Protein	Q9DB77	Cytochrome b-c1 complex subunit 2, mitochondrial OS=Mus musculus OX=10090 GN=Uqcrc2 PE=1 SV=1	0	146.091	51	18	269	18	453	48.2	9.25	381.42	18	protein metabolism;other metabolic processes;other biological processes	other membranes;mitochondrion;nucleus	other molecular function	Pf00675, Pf05193	67003	ENSMUSG00000030884	Uqcrc2	mmu:67003; Q8BK11; Q9CVK7; Q9DB77	Respiratory electron transport	Electron transport chain	2	0	1.629e+06	5.3786e+06	2.44455e+06	7.07723e+06	5.65111e+06	110406	181196	3.2561e+06	3.37677e+06	5.36842e+06	1.92637e+06	5.78085e+06	206355	230371	9.26647e+06	661796	427625	666151	2.72169e+06	2.66693e+06	1
FALSE	High	Master Protein	Q9CW03	Structural maintenance of chromosomes protein 3 OS=Mus musculus OX=10090 GN=Smc3 PE=1 SV=2	0	145.918	30	34	141	34	1217	141.5	7.18	69.84	34	cell cycle OR cell proliferation;cell organization and biogenesis;DNA metabolism;other metabolic processes;stress response;other biological processes	extracellular matrix;cytoskeleton;nucleus;other cell component	cytoskeletal activity;nucleic acid binding activity;other molecular function	Pf02463, Pf06470	13006	ENSMUSG00000024974	Smc3	mmu:13006; O35667; Q9CW03; Q9QUS3	SUMOylation of DNA damage response and repair proteins; Separation of Sister Chromatids; Resolution of Sister Chromatid Cohesion; Establishment of Sister Chromatid Cohesion; Cohesin Loading onto Chromatin		5	0	132998	244884	175829	246568	175336	3167.93		162483	131922	210808	118603	284734	8525.35	11680.9	857628	46867.2	30995.7	68165.4	113640	141767	1
FALSE	High	Master Protein	Q8BH59	Calcium-binding mitochondrial carrier protein Aralar1 OS=Mus musculus OX=10090 GN=Slc25a12 PE=1 SV=1	0	145.599	48	23	203	21	677	74.5	8.25	236.42	23	other metabolic processes;transport;other biological processes	other membranes;mitochondrion	transporter activity;other molecular function	Pf00153	78830	ENSMUSG00000027010	Slc25a12	A2BFG0; mmu:78830; Q8BH59	Gluconeogenesis; Aspartate and asparagine metabolism		2	2	678114	1.20069e+06	516958	482405	1.07664e+06	24966.9	82377.5	502259		1.13063e+06	276521	1.12524e+06			1.04702e+06			78765.3	1.51539e+06	261041	1
FALSE	High	Master Protein	O55143	Sarcoplasmic/endoplasmic reticulum calcium ATPase 2 OS=Mus musculus OX=10090 GN=Atp2a2 PE=1 SV=2	0	144.318	34	32	263	27	1044	114.8	5.34	228.2	32	cell organization and biogenesis;other metabolic processes;stress response;transport;signal transduction;other biological processes	plasma membrane;other membranes;cytosol;ER/Golgi;other cell component	signal transduction activity or receptor binding;transporter activity;other molecular function	Pf00122, Pf00689, Pf00690, Pf08282, Pf13246	11938	ENSMUSG00000029467	Atp2a2	mmu:11938; O55143; Q9R2A9; Q9WUT5	Ion homeostasis; Ion transport by P-type ATPases; Reduction of cytosolic Ca++ levels	Alzheimer's disease; Myometrial relaxation and contraction pathways; Calcium regulation in cardiac cells	6	5	1.03165e+06	2.53829e+06	2.20216e+06	1.71927e+06	3.4182e+06	66431.4	31180.1	2.97699e+06	203510	4.28388e+06	564850	3.51492e+06	243754	375114	4.41342e+06	302322	601050	53662.4	1.94123e+06	457280	1
FALSE	High	Master Protein	Q00PI9	Heterogeneous nuclear ribonucleoprotein U-like protein 2 OS=Mus musculus OX=10090 GN=Hnrnpul2 PE=1 SV=2	0	143.246	36	32	226	32	745	84.9	4.89	217.54	32		nucleus;other cell component		Pf00622, Pf02037, Pf13671	68693	ENSMUSG00000071659	Hnrnpul2	F8VPM4; mmu:68693; Q00PI9			0	0	1.63275e+06	1.56858e+06	1.5267e+06	1.70753e+06	1.57048e+06	115252	1193.83	2.3916e+06	1.33565e+06	1.99961e+06	986438	1.78803e+06	382931	189384	3.59241e+06	338851	245463	408483	608150	1.06907e+06	1
FALSE	High	Master Protein	P17156	Heat shock-related 70 kDa protein 2 OS=Mus musculus OX=10090 GN=Hspa2 PE=1 SV=2	0	143.235	34	22	411	9	633	69.6	5.67	663.02	22	cell cycle OR cell proliferation;cell organization and biogenesis;stress response;other biological processes	plasma membrane;other membranes;cytosol;cytoskeleton;nucleus;other cell component	cytoskeletal activity;other molecular function	Pf00012	15512	ENSMUSG00000059970	Hspa2	mmu:15512; P17156; Q99KD7	Regulation of HSF1-mediated heat shock response; HSP90 chaperone cycle for steroid hormone receptors (SHR) in the presence of ligand; Attenuation phase		3	0	60213.2	91186.1	238612	179145	395420	3957.96	18678.2	20334.4	11014.2	460558	24744.1	98418.1	44173.5	5133.66	350059	5335.21	39441.3	109337	67941.8	307535	1
FALSE	High	Master Protein	Q91YQ5	Dolichyl-diphosphooligosaccharide--protein glycosyltransferase subunit 1 OS=Mus musculus OX=10090 GN=Rpn1 PE=1 SV=1	0	143.16	55	27	240	27	608	68.5	6.46	289.11	27	protein metabolism;other metabolic processes	other membranes;cytosol;ER/Golgi;other cell component		Pf04597	103963	ENSMUSG00000030062	Rpn1	mmu:103963; Q3U985; Q91YQ5		Proteasome degradation	1	0	2191508	6.05222e+06	4.42281e+06	4.05827e+06	3.05693e+06	352683	123996	2.55728e+06	3.90882e+06	3.24591e+06	1.4362e+06	3.08205e+06	304226	1.56419e+06	5.77116e+06	804427	575512	1.16815e+06	961983	3.20887e+06	1
FALSE	High	Master Protein	P08752	Guanine nucleotide-binding protein G(i) subunit alpha-2 OS=Mus musculus OX=10090 GN=Gnai2 PE=1 SV=5	0	142.907	52	19	332	12	355	40.5	5.45	483.69	19	cell-cell signaling;cell cycle OR cell proliferation;signal transduction;other biological processes	plasma membrane;other membranes;cytosol;cytoskeleton;nucleus;other cell component	signal transduction activity or receptor binding;other molecular function	Pf00503	14678	ENSMUSG00000032562	Gnai2	mmu:14678; P08752; Q3TXK7; Q6P1C0	G alpha (i) signalling events; Adenylate cyclase inhibitory pathway; ADP signalling through P2Y purinoceptor 12; Adrenaline,noradrenaline inhibits insulin secretion; Extra-nuclear estrogen signaling	Chemokine signaling pathway; G protein signaling pathways; Calcium regulation in cardiac cells; Signal transduction of S1P receptor	9	8	1.55763e+06	3.6183e+06	1.5647e+06	2.59192e+06	2.51844e+06	223144	195860	1.39726e+06	844591	2.24654e+06	718951	3.86164e+06	250418	493203	5.1381e+06	244941	519159	512048	1.51787e+06	1.62235e+06	1
FALSE	High	Master Protein	Q7TMB8	Cytoplasmic FMR1-interacting protein 1 OS=Mus musculus OX=10090 GN=Cyfip1 PE=1 SV=1	0	142.387	30	32	144	17	1253	145.1	6.9	139.44	32	cell organization and biogenesis;developmental processes;signal transduction;other biological processes	other cell component	cytoskeletal activity;nucleic acid binding activity;other molecular function	Pf05994, Pf07159	20430	ENSMUSG00000030447	Cyfip1	mmu:20430; O88558; Q3U7Q7; Q5DU50; Q7TMB8; Q7TSZ5; Q80VN6; Q8CE85; Q99LY1	Neutrophil degranulation; RAC1 GTPase cycle; RAC3 GTPase cycle; Regulation of actin dynamics for phagocytic cup formation; RAC2 GTPase cycle; VEGFA-VEGFR2 Pathway; RHO GTPases Activate WASPs and WAVEs; RHOG GTPase cycle		8	11	1.31035e+06	3.31048e+06	1.2688e+06	1772715	1.87174e+06	178247	119373	3.07058e+06	2.04212e+06	2.59765e+06	554316	2.12884e+06	181040	307138	2.22174e+06		331584	1.2902e+06	1.79365e+06	1.57299e+06	1
FALSE	High	Master Protein	P14094	Sodium/potassium-transporting ATPase subunit beta-1 OS=Mus musculus OX=10090 GN=Atp1b1 PE=1 SV=1	0	141.934	42	21	359	21	304	35.2	8.65	344.68	21	cell adhesion;other metabolic processes;stress response;transport;signal transduction;other biological processes	plasma membrane;other membranes;cytoskeleton;other cell component	transporter activity;other molecular function	Pf00287	11931	ENSMUSG00000026576	Atp1b1	mmu:11931; P14094	Ion homeostasis; Ion transport by P-type ATPases	Calcium regulation in cardiac cells	3	0	1.11046e+07	3.71451e+07	1.63009e+07	2.60232e+07	30415397	1.75727e+06	1.48902e+06	5.97594e+06	6.62175e+06	2.29882e+07	9.55307e+06	3.49392e+07	1.7213e+06	4.62482e+06	37941850	3.03539e+06	6.00759e+06	1.48446e+06	1.39968e+07	1.49893e+07	1
FALSE	High	Master Protein	Q921M7	Protein FAM49B OS=Mus musculus OX=10090 GN=Fam49b PE=1 SV=1	0	140.109	56	18	170	16	324	36.8	6.06	210.36	18	cell organization and biogenesis;other biological processes	other membranes;mitochondrion;other cell component	signal transduction activity or receptor binding;other molecular function	Pf07159	223601	ENSMUSG00000022378	Cyrib	mmu:223601; Q921M7	Platelet degranulation		1	3	2.36585e+06	3.40453e+06	1588228	131699	1.06796e+06	472862		4.39544e+06	1.56043e+06	3.66799e+06	1.20194e+06	1.37263e+06	58044.4	214020	6.70207e+06	106369	270957	933493	1.48916e+06	1.8347e+06	1
FALSE	High	Master Protein	P53810	Phosphatidylinositol transfer protein alpha isoform OS=Mus musculus OX=10090 GN=Pitpna PE=1 SV=2	0	139.758	65	23	212	20	271	31.9	6.37	156.35	23	cell organization and biogenesis;transport;developmental processes	other membranes;cytosol;nucleus;other cell component	transporter activity;other molecular function	Pf02121	18738	ENSMUSG00000017781	Pitpna	mmu:18738; P53810		EGFR1 signaling pathway	1	3	5.10439e+06	5.87481e+06	4.32245e+06	5.53941e+06	4.68366e+06	166552	97764.9	3.17935e+06	1.19468e+06	2.21637e+06	2.92855e+06	8.09611e+06	194716	218757	5.28433e+06	436451	955786	796851	1.01265e+06	1.24279e+06	1
FALSE	High	Master Protein	P61979	Heterogeneous nuclear ribonucleoprotein K OS=Mus musculus OX=10090 GN=Hnrnpk PE=1 SV=1	0	139.33	50	21	358	21	463	50.9	5.54	458.78	21	RNA metabolism OR transcription;other metabolic processes;developmental processes;other biological processes	other membranes;cytosol;cytoskeleton;mitochondrion;nucleus;other cell component	cytoskeletal activity;nucleic acid binding activity;other molecular function	Pf00013, Pf08067	15387	ENSMUSG00000021546	Hnrnpk	mmu:15387; P61979; Q07244; Q15671; Q60577; Q8BGQ8; Q922Y7; Q96J62	SUMOylation of RNA binding proteins; mRNA Splicing - Major Pathway; Processing of Capped Intron-Containing Pre-mRNA	mRNA processing	4	0	9.4375e+06	6.34428e+06	3.41488e+06	6.02512e+06	3.3884e+06	1.10154e+06	307332	3.56276e+06	2.0039e+06	9.85416e+06	1.61748e+06	1.17898e+07	1.09975e+06	1.53085e+06	1.1235e+07	845409	1.98788e+06	1.46228e+06	3.73218e+06	2.30622e+06	1
FALSE	High	Master Protein	P62259	14-3-3 protein epsilon OS=Mus musculus OX=10090 GN=Ywhae PE=1 SV=1	0	139.07	62	19	290	16	255	29.2	4.74	303.94	19	stress response;transport;developmental processes;signal transduction;other biological processes	plasma membrane;other membranes;cytosol;cytoskeleton;nucleus;other cell component	other molecular function	Pf00244	22627	ENSMUSG00000020849	Ywhae	mmu:22627; P29360; P42655; P62259; Q63631	TP53 Regulates Metabolic Genes; Regulation of HSF1-mediated heat shock response; RAB GEFs exchange GTP for GDP on RABs; Anchoring of the basal body to the plasma membrane; Regulation of PLK1 Activity at G2/M Transition; Loss of Nlp from mitotic centrosomes; Recruitment of mitotic centrosome proteins and complexes; Recruitment of NuMA to mitotic centrosomes; AURKA Activation by TPX2; Activation of…	Myometrial relaxation and contraction pathways; Alpha 6 beta 4 integrin signaling pathway; Calcium regulation in cardiac cells	19	0	693994	1.70392e+06	2.47832e+06	1.82025e+06	3.06734e+06	84036.9	96161.1	918044	463400	3.88913e+06	1.49325e+06	3.49972e+06	195217	204251	2.72289e+06	109998	273668	324805	1.08745e+06	682383	1
FALSE	High	Master Protein	P17225	Polypyrimidine tract-binding protein 1 OS=Mus musculus OX=10090 GN=Ptbp1 PE=1 SV=2	0	137.991	31	10	207	8	527	56.4	8.34	303.26	10											0	3	2.5175e+06	1.89778e+06	1.77648e+06	4748612	1.46003e+06	309223	46488.6	2.93953e+06	2.25446e+06	6.07121e+06	2149264	3.08567e+06	379832	319588	6.36905e+06	824538	295549	3.36393e+06	637070	2.43021e+06	1
FALSE	High	Master Protein	P26043	Radixin OS=Mus musculus OX=10090 GN=Rdx PE=1 SV=3	0	137.893	34	22	330	8	583	68.5	6.2	349.43	22	cell organization and biogenesis;signal transduction;other biological processes	plasma membrane;other membranes;cytosol;cytoskeleton;other cell component	cytoskeletal activity;other molecular function	Pf00373, Pf00769, Pf09379, Pf09380, Pf20492	19684	ENSMUSG00000032050	Rdx	mmu:19684; P26043; Q3TS85; Q9QW27	Recycling pathway of L1	Regulation of actin cytoskeleton	2	0	269653	427581	175214	648539	379549	7956.99	15357.1	204450	189044	420123	145285	513371	14903	21038.5	786895	14425.8	72560.6	74270.3	212595	249606	1
FALSE	High	Master Protein	P21107	Tropomyosin alpha-3 chain OS=Mus musculus OX=10090 GN=Tpm3 PE=1 SV=3	0	137.687	50	20	255	9	285	33	4.72	319.29	20	cell organization and biogenesis;other biological processes	plasma membrane;other membranes;cytosol;cytoskeleton;other cell component	cytoskeletal activity	Pf00261	59069	ENSMUSG00000027940	Tpm3	mmu:59069; P21107; Q09021; Q60606; Q80SW6; Q9EPW3	Striated Muscle Contraction; RHOV GTPase cycle; Smooth Muscle Contraction		3	0	1.01671e+06	2.1939e+06	1.89367e+06	2.03477e+06	1.70021e+06	46758.2	55057.9	1.43063e+06	559345	1.54983e+06	749205	2.93459e+06	153987	127034	2.87856e+06	55039.5	297581	452819	752186	1.00324e+06	1
FALSE	High	Master Protein	Q61937	Nucleophosmin OS=Mus musculus OX=10090 GN=Npm1 PE=1 SV=1	0	137.499	53	14	185	14	292	32.5	4.77	242.91	14	cell cycle OR cell proliferation;cell organization and biogenesis;DNA metabolism;RNA metabolism OR transcription;other metabolic processes;stress response;transport;other biological processes	cytosol;cytoskeleton;translational apparatus;nucleus;other cell component	enzyme regulator activity;translation activity;nucleic acid binding activity;other molecular function	Pf03066, Pf16276	18148	ENSMUSG00000057113	Npm1	mmu:18148; Q61937	Deposition of new CENPA-containing nucleosomes at the centromere; SUMOylation of transcription cofactors; TFAP2A acts as a transcriptional repressor during retinoic acid induced cell differentiation; TP53 regulates transcription of additional cell cycle genes whose exact role in the p53 pathway remain uncertain	mRNA processing	5	0	5.76101e+06	2.46067e+06	2.43924e+06	3.71923e+06	1985655	965512	67202.5	3.98905e+06	4.84901e+06	2.27447e+06	2.52897e+06	3.61551e+06	965766	1.0127e+06	6.1642e+06	1.13415e+06	516048	528766	1.14728e+06	1.28774e+06	1
FALSE	High	Master Protein	P17742	Peptidyl-prolyl cis-trans isomerase A OS=Mus musculus OX=10090 GN=Ppia PE=1 SV=2	0	137.287	57	10	425	10	164	18	7.9	467.4	10	cell adhesion;cell organization and biogenesis;protein metabolism;other metabolic processes;stress response;developmental processes;other biological processes	non-structural extracellular;cytosol;nucleus;other cell component	signal transduction activity or receptor binding;other molecular function	Pf00160	268373	ENSMUSG00000071866	Ppia	mmu:268373; P17742; Q9CWJ5; Q9R137	Neutrophil degranulation		1	0	1.89285e+07	4.96693e+07	3.10191e+07	4.159e+07	3.52274e+07	2.877e+06	3.26476e+06	33666827	18469436	55741748	9.75446e+06	30906660	1.21609e+06	2.91164e+06	5.75485e+07	1.81189e+06	3.40746e+06	1.04969e+07	2.55898e+07	2.06427e+07	1
FALSE	High	Master Protein	Q61656	Probable ATP-dependent RNA helicase DDX5 OS=Mus musculus OX=10090 GN=Ddx5 PE=1 SV=2	0	135.125	45	30	302	22	614	69.2	8.92	325.81	30	RNA metabolism OR transcription;other metabolic processes;transport;signal transduction;other biological processes	nucleus;other cell component	nucleic acid binding activity;other molecular function	Pf00270, Pf00271, Pf08061			Ddx5	E9Q105; Q61656	mRNA Splicing - Major Pathway; SUMOylation of transcription cofactors; Estrogen-dependent gene expression		3	9	5.63832e+06	4.35816e+06	2.7347e+06	3.57277e+06	1.49095e+06	118107	97465.3	3.55954e+06	2.61959e+06	3.5186e+06	716733	2.33422e+06	458923	1.23383e+06	6.40649e+06	297143	739355	1.4469e+06	1.96501e+06	210231	1
FALSE	High	Master Protein	P17751	Triosephosphate isomerase OS=Mus musculus OX=10090 GN=Tpi1 PE=1 SV=4	0	134.75	59	15	286	15	299	32.2	5.74	449.21	15											0	0	3.15552e+06	1.54569e+07	6.38062e+06	8.92308e+06	8.44718e+06	998239	488817	5.50323e+06	6.37704e+06	1.06802e+07	2.27031e+06	8.12243e+06	207698	1.28362e+06	1.26345e+07	1.54492e+06	1.20335e+06	2.87639e+06	5442441	8.58563e+06	1
FALSE	High	Master Protein	Q9DBJ1	Phosphoglycerate mutase 1 OS=Mus musculus OX=10090 GN=Pgam1 PE=1 SV=3	0	134.446	64	18	166	18	254	28.8	7.18	198.46	18	other metabolic processes	cytosol;cytoskeleton;nucleus;other cell component	other molecular function	Pf00300	18648	ENSMUSG00000011752	Pgam1	mmu:18648; Q9D6W0; Q9DBJ1; Q9ERT3	Neutrophil degranulation; Gluconeogenesis; Glycolysis	Glycolysis and gluconeogenesis	4	0	4.62994e+06	7.42623e+06	4.83474e+06	4.53652e+06	4.07502e+06	659783	298566	4.06657e+06	1.29267e+06	5.72734e+06	3.17972e+06	5.28475e+06	370639	946340	1.18614e+07	508827	1.03963e+06	1.54961e+06	1.39138e+06	3.49492e+06	1
FALSE	High	Master Protein	Q3TEA8	Heterochromatin protein 1-binding protein 3 OS=Mus musculus OX=10090 GN=Hp1bp3 PE=1 SV=1	0	134.384	34	22	382	22	554	60.8	9.7	466.38	22	cell organization and biogenesis;stress response;other biological processes	nucleus;other cell component	nucleic acid binding activity;other molecular function	Pf00538	15441	ENSMUSG00000028759	Hp1bp3	A2AM64; A2AM68; mmu:15441; Q3TEA8; Q3TM38; Q3TU07; Q61688; Q8BT17; Q8C6H2; Q8C911; Q8VE06; Q99KR0; Q9DBI1			0	0	1.12181e+07	6306259	3.26855e+06	1.71881e+07	2.87335e+06	257430	63397.3	3.91258e+06	1.87961e+06	3398469	1.55913e+06	2.97007e+06	240153	964245	1.62987e+07	512939	778842	2.78723e+06	1.89248e+06	1.09619e+06	1
FALSE	High	Master Protein	Q61885	Myelin-oligodendrocyte glycoprotein OS=Mus musculus OX=10090 GN=Mog PE=1 SV=1	0	133.713	46	16	415	16	246	28.3	7.96	519.07	16	cell adhesion;signal transduction;other biological processes	plasma membrane;other membranes;other cell component	signal transduction activity or receptor binding	Pf07686	17441		Mog	mmu:17441; P70364; Q61885; Q62003			0	0	6.13387e+06	1.34937e+07	4.55151e+06	4.87841e+06	8.0651e+06	1.88696e+06	706430	2.65632e+06	3.5013e+06	8.4441e+06	2.8399e+06	1.88347e+07	1.15943e+07	1.36348e+06	2.51388e+07	1.95459e+07	5.04995e+07	1.37451e+06	1.9336e+06	5.8885e+06	1
FALSE	High	Master Protein	P51881	ADP/ATP translocase 2 OS=Mus musculus OX=10090 GN=Slc25a5 PE=1 SV=3	0	131.958	66	25	520	12	298	32.9	9.73	635.8	25	cell cycle OR cell proliferation;cell organization and biogenesis;other metabolic processes;transport;other biological processes	other membranes;cytoskeleton;mitochondrion	transporter activity;other molecular function	Pf00153	11740	ENSMUSG00000016319	Slc25a5	mmu:11740; P51881; Q61311	Transport of nucleosides and free purine and pyrimidine bases across the plasma membrane	Electron transport chain	2	14	39157064	63935356	2.77201e+07	7.00837e+07	4.28703e+07	5.79721e+06	2.05317e+06	3.7377e+07	1.99103e+07	46908472	1.90004e+07	49760656	3.39972e+06	9.17251e+06	8.51247e+07	7.92349e+06	7.68304e+06	1.02921e+07	2.19025e+07	3.22118e+07	1
FALSE	High	Master Protein	Q9Z2K1	Keratin, type I cytoskeletal 16 OS=Mus musculus OX=10090 GN=Krt16 PE=1 SV=3	0	131.906	24	16	218	7	469	51.6	5.2	246.46	16	cell organization and biogenesis;stress response;other biological processes	plasma membrane;cytoskeleton	cytoskeletal activity	Pf00038	16666	ENSMUSG00000053797	Krt16	mmu:16666; Q9Z2K1	Formation of the cornified envelope		2	0	503736	195166	6.68817e+06	553344	1.41649e+06	57644.6	70524	2.20778e+06	985004	85604.6	170369	212316	175924	160414	330691	23977.8	96023.1	47526.3	65202	427011	1
FALSE	High	Master Protein	P05202	Aspartate aminotransferase, mitochondrial OS=Mus musculus OX=10090 GN=Got2 PE=1 SV=1	0	131.331	57	23	442	23	430	47.4	9	675	23	other metabolic processes;transport;other biological processes	plasma membrane;other membranes;mitochondrion;other cell component	other molecular function	Pf00155	14719	ENSMUSG00000031672	Got2	mmu:14719; O09188; P05202; Q3TIP6; Q3UD91; Q5HZH5	Gluconeogenesis; Aspartate and asparagine metabolism; Glyoxylate metabolism and glycine degradation; Glutamate and glutamine metabolism	Glycolysis and gluconeogenesis; Alanine and aspartate metabolism	6	0	7.11471e+06	7.12796e+06	3.25202e+06	8928948	8.15179e+06	578595	444855	3.93141e+06	2800397	5.45852e+06	3.05482e+06	7.39564e+06	628141	1009276	1.20862e+07	1.17047e+06	1.11194e+06	1.11451e+06	3.47966e+06	3.67353e+06	1
FALSE	High	Master Protein	Q61316	Heat shock 70 kDa protein 4 OS=Mus musculus OX=10090 GN=Hspa4 PE=1 SV=1	0	130.303	41	28	144	27	841	94.1	5.24	155.02	28	cell organization and biogenesis;stress response;transport;other biological processes	non-structural extracellular;cytosol;mitochondrion;nucleus;other cell component	other molecular function	Pf00012			Hspa4	Q61316	Regulation of HSF1-mediated heat shock response		1	1	1.56535e+06	1.14457e+06	741232	1.32787e+06	663322	127618	102111	415947	487575	379537	544806	2.0071e+06	175604	358583	1.43601e+06	137384	277345	120487	451695	1.0428e+06	1
FALSE	High	Master Protein	Q6P4T2	U5 small nuclear ribonucleoprotein 200 kDa helicase OS=Mus musculus OX=10090 GN=Snrnp200 PE=1 SV=1	0	128.692	19	32	102	32	2136	244.4	6.06	94.01	32	cell organization and biogenesis;RNA metabolism OR transcription;other metabolic processes	nucleus	nucleic acid binding activity;other molecular function	Pf00270, Pf00271, Pf02889, Pf18149	320632	ENSMUSG00000003660	Snrnp200	mmu:320632; Q69ZZ3; Q6P4T2	mRNA Splicing - Major Pathway; mRNA Splicing - Minor Pathway		2	0	599483	2.12478e+06	2.34771e+06	3.56937e+06	2.8778e+06	6.32586e+06	120113	2.91917e+06	5181069	4.42443e+06	189754	1.76615e+06	271750	270729	4.17991e+06	393555	395812	4.57644e+06	1.71667e+06	3.2344e+06	1
FALSE	High	Master Protein	P07356	Annexin A2 OS=Mus musculus OX=10090 GN=Anxa2 PE=1 SV=2	0	127.718	67	21	163	21	339	38.7	7.69	231.69	21	cell organization and biogenesis;RNA metabolism OR transcription;other metabolic processes;transport;developmental processes;other biological processes	non-structural extracellular;extracellular matrix;plasma membrane;other membranes;cytosol;nucleus;other cytoplasmic organelle;other cell component	transporter activity;enzyme regulator activity;cytoskeletal activity;other molecular function	Pf00191	12306	ENSMUSG00000032231	Anxa2	mmu:12306; P07356	Neutrophil degranulation; Dissolution of Fibrin Clot	Prostaglandin synthesis and regulation	3	0	1.48602e+06	4.49123e+06	1.79586e+06	863680	3.80308e+06	257795	316646	400257	57667	1.03029e+06	692487	828723	346655	230079	1.4826e+06	739304	210640	243793	1.14825e+06	2.74367e+06	1
FALSE	High	Master Protein	P02468	Laminin subunit gamma-1 OS=Mus musculus OX=10090 GN=Lamc1 PE=1 SV=2	0	127.478	21	22	113	22	1607	177.2	5.21	146.44	22	cell adhesion;cell cycle OR cell proliferation;cell organization and biogenesis;other metabolic processes;developmental processes;other biological processes	non-structural extracellular;extracellular matrix;other cell component	extracellular structural activity;other molecular function	Pf00052, Pf00053, Pf00055			Lamc1	P02468			0	0	1.95766e+06	3.34061e+06	508102	5.60051e+06	2.92869e+06	359117	89873.7	1.0564e+06	3.07505e+06	3.25699e+06	1.13878e+06	479479	43572.3	473566	4849493	509806	123304	182011	583241	1.52045e+06	1
FALSE	High	Master Protein	P09602	Non-histone chromosomal protein HMG-17 OS=Mus musculus OX=10090 GN=Hmgn2 PE=1 SV=2	0	126.774	53	8	234	8	90	9.4	9.99	305	8	cell organization and biogenesis;stress response;other biological processes	non-structural extracellular;nucleus;other cell component	nucleic acid binding activity;other molecular function	Pf01101	15331	ENSMUSG00000003038; ENSMUSG00000070713	Hmgn2	mmu:15331; P09602			0	0	3.51022e+06	3.36321e+06	3.01206e+06	4.34435e+06	2.53981e+06	357762	130162	3.4989e+06	1.09653e+06	3.42478e+06	1.83971e+06	3.85206e+06	1.09596e+06	1.01105e+06	7.20161e+06	408209	1.05851e+06	1.00239e+06	1.32031e+06	1.37607e+06	1
FALSE	High	Master Protein	Q9CZ13	Cytochrome b-c1 complex subunit 1, mitochondrial OS=Mus musculus OX=10090 GN=Uqcrc1 PE=1 SV=2	0	125.994	38	16	178	15	480	52.8	6.21	234.11	16	cell organization and biogenesis;other metabolic processes;other biological processes	other membranes;mitochondrion	other molecular function	Pf00675, Pf05193	22273	ENSMUSG00000025651	Uqcrc1	mmu:22273; Q3TV75; Q9CWL6; Q9CZ13	Respiratory electron transport	Electron transport chain	2	1	418807	807003	313961	3.61768e+06	1.77874e+06	458989	28595.5	150817	1.23167e+06	1.99024e+06	1.09885e+06	1.25936e+06	57085.9	183125	3.09078e+06	332745	95799.2	118212	365043	214401	1
FALSE	High	Master Protein	Q8QZT1	Acetyl-CoA acetyltransferase, mitochondrial OS=Mus musculus OX=10090 GN=Acat1 PE=1 SV=1	0	125.491	51	16	132	16	424	44.8	8.51	211.62	16	other metabolic processes;stress response;developmental processes;other biological processes	mitochondrion;ER/Golgi	other molecular function	Pf00108, Pf02803	110446	ENSMUSG00000032047	Acat1	mmu:110446; Q3TE92; Q8QZT1	Branched-chain amino acid catabolism; Synthesis of Ketone Bodies; Utilization of Ketone Bodies	Fatty acid beta-oxidation; Synthesis and degradation of ketone bodies; Tryptophan metabolism	6	0	2.49112e+06	3.01237e+06	1.33544e+06	3.34414e+06	2.52073e+06	362129	68443.2	2.19604e+06	2.40374e+06	3.12381e+06	636994	2.69266e+06	349164	1.45697e+06	4.60448e+06	1.36339e+06	590178	891144	1.59791e+06	1.8863e+06	1
FALSE	High	Master Protein	P58774	Tropomyosin beta chain OS=Mus musculus OX=10090 GN=Tpm2 PE=1 SV=1	0	124.844	45	21	192	8	284	32.8	4.7	287.65	21	cell organization and biogenesis;other biological processes	cytoskeleton	cytoskeletal activity;other molecular function	Pf00261	22004	ENSMUSG00000028464	Tpm2	mmu:22004; P02560; P46901; P58774	Striated Muscle Contraction; Smooth Muscle Contraction		2	0	496171	1.21667e+06	533992	1.66539e+06	815089	47039.5	2409.64	505582	545549	767760	469405	1.01306e+06	73055	75274.5	1.17822e+06	31149.2	182162	122658	611742	850982	1
FALSE	High	Master Protein	Q8BFZ3	Beta-actin-like protein 2 OS=Mus musculus OX=10090 GN=Actbl2 PE=1 SV=1	0	124.385	32	14	535	2	376	42	5.49	575.59	14	cell organization and biogenesis;other biological processes	other membranes;cytoskeleton;other cell component	cytoskeletal activity;other molecular function	Pf00022	238880	ENSMUSG00000055194	Actbl2	mmu:238880; Q8BFZ3			0	0	2.94434e+07	2.64096e+07	2.54945e+07	3.10806e+07	1.99557e+07	11026.8	23680.6	1.89028e+07	168965	275764	9.82214e+06	2.39205e+07	4.45243e+06	4.77816e+06	663736	68245	88323.2	105432	297741	316255	1
FALSE	High	Master Protein	Q62188	Dihydropyrimidinase-related protein 3 OS=Mus musculus OX=10090 GN=Dpysl3 PE=1 SV=1	0	123.631	42	18	184	13	570	61.9	6.49	272.57	18	cell organization and biogenesis;stress response;developmental processes;other biological processes	non-structural extracellular;cytosol;cytoskeleton;ER/Golgi;other cell component	cytoskeletal activity;other molecular function	Pf01979	22240	ENSMUSG00000024501	Dpysl3	mmu:22240; Q62188	CRMPs in Sema3A signaling		1	1	277141	941787	146748	451575	1.03064e+06	6752.28	50342.1	241532	88309.9	235804	69034.5	464853		89375	768378	78101.6	124915		217592	156743	1
FALSE	High	Master Protein	P48962	ADP/ATP translocase 1 OS=Mus musculus OX=10090 GN=Slc25a4 PE=1 SV=4	0	123.461	62	23	535	10	298	32.9	9.72	655.72	23	cell organization and biogenesis;other metabolic processes;transport;other biological processes	other membranes;mitochondrion	transporter activity;other molecular function	Pf00153	11739	ENSMUSG00000031633	Slc25a4	mmu:11739; P48962; Q62164	Transport of nucleosides and free purine and pyrimidine bases across the plasma membrane	Electron transport chain; mRNA processing	3	0	2.75418e+06	6948966	6.52348e+06	6.73494e+06	5.5824e+06	245879	447724	4.59579e+06	7.51972e+06	1.13939e+07	3.6722e+06	1.95274e+07	389734	699613	9.87852e+06	725022	1.05096e+06	2.95676e+06	6.84276e+06	8.72656e+06	1
FALSE	High	Master Protein	P05201	Aspartate aminotransferase, cytoplasmic OS=Mus musculus OX=10090 GN=Got1 PE=1 SV=3	0	123.222	55	21	241	21	413	46.2	7.14	291.75	21	other metabolic processes;signal transduction;other biological processes	cytosol;other cytoplasmic organelle;other cell component	other molecular function	Pf00155	14718	ENSMUSG00000025190	Got1	mmu:14718; P05201; Q3UJH8	Gluconeogenesis; Aspartate and asparagine metabolism	Glycolysis and gluconeogenesis; Alanine and aspartate metabolism	4	0	5.85312e+06	9.3706e+06	5.63959e+06	6.43627e+06	6.29937e+06	727555	220342	3.44352e+06	2.34409e+06	6.07298e+06	3.78785e+06	6.74721e+06	408687	1.23206e+06	1.01535e+07	1.06629e+06	1.01826e+06	2.04045e+06	2.11029e+06	6.33235e+06	1
FALSE	High	Master Protein	P14152	Malate dehydrogenase, cytoplasmic OS=Mus musculus OX=10090 GN=Mdh1 PE=1 SV=3	0	122.829	48	18	307	18	334	36.5	6.58	420.58	18	other metabolic processes	cytosol;cytoskeleton;other cell component	other molecular function	Pf00056, Pf02866	17449	ENSMUSG00000020321	Mdh1	mmu:17449; P14152; Q3TP22; Q80Y13; Q9DB45	Gluconeogenesis	Glycolysis and gluconeogenesis; TCA cycle	3	0	7.04826e+06	1.17885e+07	9.57705e+06	1.18199e+07	7.4888e+06	718538	380127	1.03439e+07	4.76757e+06	7.52931e+06	2.64328e+06	8.23316e+06	1.38146e+06	2.69013e+06	1.51568e+07	1.18423e+06	1.98516e+06	1.81145e+06	4.75921e+06	5.48957e+06	1
FALSE	High	Master Protein	Q60710	Deoxynucleoside triphosphate triphosphohydrolase SAMHD1 OS=Mus musculus OX=10090 GN=Samhd1 PE=1 SV=3	0	122.294	40	22	162	22	658	75.8	7.93	168.08	22	cell organization and biogenesis;DNA metabolism;other metabolic processes;stress response;developmental processes;other biological processes	plasma membrane;other membranes;nucleus;other cell component	nucleic acid binding activity;other molecular function	Pf01966, Pf07647	56045	ENSMUSG00000027639	Samhd1	E9Q0K6; F8WJE0; mmu:56045; Q3U5X2; Q543A4; Q60710; Q91VK8	Nucleotide catabolism		1	0	2.45994e+06	2.18703e+06	2.36232e+06	3.47216e+06	2.29409e+06	246500	18174.7	3.02052e+06	1.80593e+06	5.76849e+06	1.01973e+06	2.81556e+06	49132.3	673556	6.7922e+06	554220	117570	819164	1.06922e+06	2.13984e+06	1
FALSE	High	Master Protein	Q99LR1	Lysophosphatidylserine lipase ABHD12 OS=Mus musculus OX=10090 GN=Abhd12 PE=1 SV=2	0	122.221	57	21	241	21	398	45.2	8.72	341.41	21	protein metabolism;other metabolic processes;other biological processes	plasma membrane;other membranes;mitochondrion;ER/Golgi;other cell component	other molecular function	Pf12146	76192	ENSMUSG00000032046	Abhd12	A2ANB4; mmu:76192; Q99LR1; Q99M06	Arachidonate production from DAG		1	0	4.35793e+06	9.23663e+06	9.29543e+06	4.5583e+06	4.88904e+06	203347	177946	7.65002e+06	4.6319e+06	5.84585e+06	3.75554e+06	7.47303e+06	108747	97647.1	6.87505e+06	543800	331703	2.54902e+06	2.64636e+06	2.49891e+06	1
FALSE	High	Master Protein	P84244	Histone H3.3 OS=Mus musculus OX=10090 GN=H3f3a PE=1 SV=2	0	121.583	74	15	894	4	136	15.3	11.27	864.65	15	cell cycle OR cell proliferation;cell organization and biogenesis;developmental processes;other biological processes	nucleus;other cell component	nucleic acid binding activity;other molecular function	Pf00125	15078; 15081	ENSMUSG00000016559; ENSMUSG00000060743	H3-3a; H3-3b	mmu:15078; mmu:15081; P06351; P33155; P84244; Q3TW79; Q3U6D6; Q569U8; Q5HZY8; Q6TXQ5; Q8VDJ2; Q9D0H3; Q9V3W4	Estrogen-dependent gene expression; Factors involved in megakaryocyte development and platelet production; RUNX1 regulates genes involved in megakaryocyte differentiation and platelet function; PRC2 methylates histones and DNA	Mechanisms associated with pluripotency	5	13	2.58082e+08	3.73116e+08	3.25529e+08	4.89971e+08	2.97024e+08	4.09953e+07	1.0108e+07	3.14827e+08	1.88523e+08	3.38084e+08	1.77207e+08	6.07121e+08	5.34882e+07	8.74958e+07	1.14772e+09	4.72426e+07	8.30471e+07	1.39178e+08	2.17909e+08	2.14263e+08	1
FALSE	High	Master Protein Candidate	P02301	Histone H3.3C OS=Mus musculus OX=10090 GN=H3f3c PE=3 SV=3	0	121.583	74	15	894	4	136	15.3	11.14	864.65	15	cell organization and biogenesis	nucleus;other cell component	nucleic acid binding activity;other molecular function	Pf00125			H3-5	P02301			0	0	2.58082e+08	3.73116e+08	3.25529e+08	4.89971e+08	2.97024e+08	4.09953e+07	1.0108e+07	3.14827e+08	1.88523e+08	3.38084e+08	1.77207e+08	6.07121e+08	5.34882e+07	8.74958e+07	1.14772e+09	4.72426e+07	8.30471e+07	1.39178e+08	2.17909e+08	2.14263e+08	1
FALSE	High	Master Protein	Q9D1A2	Cytosolic non-specific dipeptidase OS=Mus musculus OX=10090 GN=Cndp2 PE=1 SV=1	0	121.447	41	18	168	18	475	52.7	5.66	180.59	18	protein metabolism	cytosol;nucleus	other molecular function	Pf01546, Pf07687	66054	ENSMUSG00000024644	Cndp2	mmu:66054; Q3TA80; Q3TI32; Q3U7B9; Q99PV1; Q9D1A2	Paracetamol ADME; Glutathione synthesis and recycling		2	0	1.03861e+06	1.9655e+06	1.6656e+06	1.31477e+06	1.17165e+06	113102	23605.6	1.46067e+06	58868.2	967386	343158	2.6507e+06	47341.6	235317	2.42334e+06	303583	219508	1.29388e+06	485178	1.23264e+06	1
FALSE	High	Master Protein	P05555	Integrin alpha-M OS=Mus musculus OX=10090 GN=Itgam PE=1 SV=2	0	120	28	24	142	24	1153	127.4	7.27	152.76	24	cell adhesion;cell-cell signaling;cell cycle OR cell proliferation;cell organization and biogenesis;stress response;transport;developmental processes;signal transduction;other biological processes	non-structural extracellular;plasma membrane;other membranes;nucleus;other cell component	signal transduction activity or receptor binding;other molecular function	Pf00092, Pf00357, Pf01839, Pf08441			Itgam	P05555; Q8CA73	Neutrophil degranulation; Cell surface interactions at the vascular wall; Integrin cell surface interactions; Toll Like Receptor 4 (TLR4) Cascade		4	0	3.0005e+06	3.17997e+06	2.52997e+06	2.23763e+06	2.05068e+06	632507	139968	3.58261e+06	961458	2.64237e+06	401148	2696011	606076	1.62852e+06	4.57866e+06	834868	800572	1.3272e+06	1.86594e+06	3.412e+06	1
FALSE	High	Master Protein	Q99LC5	Electron transfer flavoprotein subunit alpha, mitochondrial OS=Mus musculus OX=10090 GN=Etfa PE=1 SV=2	0	118.824	64	16	163	16	333	35	8.38	200.37	16	other metabolic processes	mitochondrion;other cell component	other molecular function	Pf00766, Pf01012	110842	ENSMUSG00000032314	Etfa	mmu:110842; Q3THD7; Q3V000; Q4V9X5; Q8BMD3; Q8BMU7; Q99LC5	Respiratory electron transport		1	0	4.72335e+06	4.04673e+06	3.59184e+06	1.31064e+06	712400			1.64274e+06	5.68992e+06	7.07991e+06	483646	935822	131161	937687	5.13814e+06	1.20785e+06	247948	1.29814e+06	1.45012e+06	3.514e+06	1
FALSE	High	Master Protein	P47757	F-actin-capping protein subunit beta OS=Mus musculus OX=10090 GN=Capzb PE=1 SV=3	0	118.148	55	15	158	15	277	31.3	5.74	199.81	15	cell organization and biogenesis;other biological processes	other membranes;cytosol;cytoskeleton;other cell component	cytoskeletal activity	Pf01115	12345	ENSMUSG00000028745	Capzb	A2AMV7; mmu:12345; P47757	MHC class II antigen presentation; COPI-mediated anterograde transport; HSP90 chaperone cycle for steroid hormone receptors (SHR) in the presence of ligand; COPI-independent Golgi-to-ER retrograde traffic; Factors involved in megakaryocyte development and platelet production; RHOF GTPase cycle; RHOD GTPase cycle		7	0	1.33206e+06	2.04573e+06	1.51714e+06	1.4701e+06	1.08053e+06	103177	77880.1	1.37775e+06	415456	1.14999e+06	599724	2.42871e+06	233416	319400	1.97702e+06	206215	328365	365908	935637	705404	1
FALSE	High	Master Protein	Q8K310	Matrin-3 OS=Mus musculus OX=10090 GN=Matr3 PE=1 SV=1	0	118.145	34	24	162	24	846	94.6	6.25	107.56	24	stress response;developmental processes;other biological processes	nucleus;other cell component	nucleic acid binding activity;other molecular function		17184	ENSMUSG00000037236	Matr3	mmu:17184; Q8K310		mRNA processing	1	0	724097	438970	451488	616940	445197	114343	21163.9	441034	654316	1.51044e+06	563911	719446	136422	230566	1.77191e+06	215895	82453.6	137638	316678	306006	1
FALSE	High	Master Protein	P61205	ADP-ribosylation factor 3 OS=Mus musculus OX=10090 GN=Arf3 PE=2 SV=2	0	117.375	64	11	160	2	181	20.6	7.43	232.42	11	transport	plasma membrane;other membranes;ER/Golgi;other cell component	other molecular function	Pf00025	11842	ENSMUSG00000051853	Arf3	mmu:11842; P16587; P61205	COPI-dependent Golgi-to-ER retrograde traffic; COPI-mediated anterograde transport; Synthesis of PIPs at the Golgi membrane		3	11	45932	4.93722e+06	2.54534e+06	2.1399e+06	895685	902195	133345	1.50684e+06	2.00448e+06	3.98377e+06	1.21075e+06	2.6752e+06	254412	161700	1.70158e+06	298830	325075	1.285e+06	2.63998e+06	2.47826e+06	1
FALSE	High	Master Protein Candidate	P84078	ADP-ribosylation factor 1 OS=Mus musculus OX=10090 GN=Arf1 PE=1 SV=2	0	117.375	64	11	160	2	181	20.7	6.8	232.42	11	cell cycle OR cell proliferation;cell organization and biogenesis;transport;other biological processes	plasma membrane;other membranes;cytosol;cytoskeleton;ER/Golgi;other cytoplasmic organelle;other cell component	enzyme regulator activity;other molecular function	Pf00025	11840	ENSMUSG00000048076	Arf1	mmu:11840; P10947; P32889; P84078; Q3THZ2; Q3U849; Q3UDG1; Q3UF76	COPI-dependent Golgi-to-ER retrograde traffic; MHC class II antigen presentation; COPI-mediated anterograde transport; Golgi Associated Vesicle Biogenesis; Synthesis of PIPs at the Golgi membrane; Intra-Golgi traffic; Synthesis of PIPs at the plasma membrane; Lysosome Vesicle Biogenesis	Novel Jun-Dmp1 pathway; Insulin signaling	11	0	45932	4.93722e+06	2.54534e+06	2.1399e+06	895685	902195	133345	1.50684e+06	2.00448e+06	3.98377e+06	1.21075e+06	2.6752e+06	254412	161700	1.70158e+06	298830	325075	1.285e+06	2.63998e+06	2.47826e+06	1
FALSE	High	Master Protein	Q91VD9	NADH-ubiquinone oxidoreductase 75 kDa subunit, mitochondrial OS=Mus musculus OX=10090 GN=Ndufs1 PE=1 SV=2	0	117.295	38	25	158	25	727	79.7	5.72	177.67	25	cell organization and biogenesis;other metabolic processes;transport;other biological processes	other membranes;mitochondrion	transporter activity;other molecular function	Pf00384, Pf09326, Pf10588, Pf13510	227197	ENSMUSG00000025968	Ndufs1	mmu:227197; Q3UQ73; Q8BM16; Q91VD9	Complex I biogenesis	Oxidative phosphorylation; Electron transport chain	4	0	149336	789899	426632	940308	2.06172e+06	114017	63140.7	108589	693101	134566	503363	979669	73612.2	437269	2.06005e+06	456710	260681	27213.9	104571	126757	1
FALSE	High	Master Protein	P50396	Rab GDP dissociation inhibitor alpha OS=Mus musculus OX=10090 GN=Gdi1 PE=1 SV=3	0	116.625	46	17	177	10	447	50.5	5.08	196.49	17	cell organization and biogenesis;transport;signal transduction;other biological processes	cytosol;ER/Golgi;other cell component	enzyme regulator activity;other molecular function	Pf00996	14567	ENSMUSG00000015291	Gdi1	A2AMA8; mmu:14567; P50396; Q3TBI9; Q8VHM3; Q91Y71; Q91Z41; Q96CX5	RAB GEFs exchange GTP for GDP on RABs		1	0	1.51643e+06	1.14214e+06	783478	1.06981e+06	1.10608e+06	70817.9	109661	625360	325584	867353	240468	994450	557926	329784	2.29343e+06	125260	254764	129712	745776	602037	1
FALSE	High	Master Protein	Q8VEM8	Phosphate carrier protein, mitochondrial OS=Mus musculus OX=10090 GN=Slc25a3 PE=1 SV=1	0	116.337	45	16	268	16	357	39.6	9.26	347.88	16	transport		transporter activity;other molecular function	Pf00153	18674	ENSMUSG00000061904	Slc25a3	mmu:18674; Q542V7; Q8VEM8			0	0	5.62027e+06	1.3746e+07	6.34072e+06	1.54073e+07	1.17289e+07	806688	461428	5.95233e+06	5.42348e+06	1.21667e+07	4.16204e+06	1.3108e+07	1.00383e+06	1.70082e+06	1.66365e+07	1.08665e+06	1.5223e+06	749540	7.3026e+06	7.32501e+06	1
FALSE	High	Master Protein	P51174	Long-chain specific acyl-CoA dehydrogenase, mitochondrial OS=Mus musculus OX=10090 GN=Acadl PE=1 SV=2	0	115.168	43	18	148	18	430	47.9	8.31	158.42	18	other metabolic processes;stress response;other biological processes	other membranes;mitochondrion;other cell component	other molecular function	Pf00441, Pf02770, Pf02771	11363		Acadl	B2KGC6; mmu:11363; O35302; P51174; Q8QZR6; Q9CU29; Q9DB83	Beta oxidation of myristoyl-CoA to lauroyl-CoA; Beta oxidation of lauroyl-CoA to decanoyl-CoA-CoA	Fatty acid beta-oxidation; PPAR signaling pathway; Mitochondrial long chain fatty acid beta-oxidation	5	0	971621	1.3471e+06	730427	2.3801e+06	1.50946e+06	28841.2	29383.2	821416	772390	1.55909e+06	557564	1.63428e+06	37134.5	83914.8	2.95734e+06	54851.7	112263	186636	792459	850622	1
FALSE	High	Master Protein	Q9Z204	Heterogeneous nuclear ribonucleoproteins C1/C2 OS=Mus musculus OX=10090 GN=Hnrnpc PE=1 SV=1	0	114.654	44	22	246	22	313	34.4	5.05	266.23	22	RNA metabolism OR transcription;other metabolic processes;other biological processes	cytosol;cytoskeleton;nucleus;other cell component	enzyme regulator activity;nucleic acid binding activity;other molecular function	Pf00076	15381	ENSMUSG00000060373	Hnrnpc	mmu:15381; Q3TLB5; Q501Q3; Q8C2G5; Q99KE2; Q9CQT3; Q9CY83; Q9Z204	mRNA Splicing - Major Pathway; Processing of Capped Intron-Containing Pre-mRNA; SUMOylation of RNA binding proteins; RHOBTB1 GTPase cycle; RHOBTB2 GTPase cycle	mRNA processing	6	0	3.70278e+06	4.51856e+06	4.34126e+06	2.62108e+06	1.94735e+06	495373	184005	2.18016e+06	4.02589e+06	4.47946e+06	823608	2.40157e+06	607283	1.02418e+06	7.72381e+06	843053	398386	2.93432e+06	816007	1.00031e+06	1
FALSE	High	Master Protein	Q8BGZ7	Keratin, type II cytoskeletal 75 OS=Mus musculus OX=10090 GN=Krt75 PE=1 SV=1	0	114.362	21	21	264	1	551	59.7	8.31	311.99	21	other biological processes	plasma membrane;cytoskeleton	bone, tooth or skin structural activity	Pf00038, Pf16208	109052	ENSMUSG00000022986	Krt75	B2RQH6; mmu:109052; Q8BGZ7	Formation of the cornified envelope		2	0	31340.3	23310.1			14956.2		6892.96		177167		25052.7		29292.4				22398.2			75451.5	1
FALSE	High	Master Protein	P48036	Annexin A5 OS=Mus musculus OX=10090 GN=Anxa5 PE=1 SV=1	0	114.29	49	17	250	17	319	35.7	4.96	352.68	17	stress response;transport;other biological processes	non-structural extracellular;plasma membrane;other membranes;cytosol;cytoskeleton;ER/Golgi;nucleus;other cell component	signal transduction activity or receptor binding;transporter activity;other molecular function	Pf00191	11747	ENSMUSG00000027712	Anxa5	mmu:11747; P48036; Q3U5Q1; Q3U5X4; Q3U8K1; Q3UGV0; Q99LA1	Platelet degranulation	Prostaglandin synthesis and regulation	2	0	6.17494e+06	1.72655e+07	7.42302e+06	2.28413e+07	1.05037e+07	1.53266e+06	169329	7.11234e+06	7.78161e+06	8.35522e+06	5262667	6.43651e+06	525076	910960	7.56219e+06	710472	470566	4.70268e+06	2.85767e+06	2.96744e+06	1
FALSE	High	Master Protein	P02088	Hemoglobin subunit beta-1 OS=Mus musculus OX=10090 GN=Hbb-b1 PE=1 SV=2	0	113.862	65	9	145	9	147	15.8	7.65	271.05	9	other metabolic processes;transport;other biological processes	non-structural extracellular;cytosol;other cell component	other molecular function	Pf00042	100503605; 101488143; 15129		Hbb-b1	mmu:100503605; mmu:101488143; mmu:15129; P02088; Q54AI0; Q91V86; Q9CRZ2; Q9CXH5; Q9CY12; Q9CY54; Q9R0S6		Comprehensive IL-17A signaling	1	0	2.51392e+07	3.01366e+07	8.35598e+06	1.0961e+08	3.30869e+07	1.54018e+06	412340	3.27219e+07	4.53555e+07	4.74886e+07	31878637	1.89515e+07	2.77864e+06	2.67819e+06	2.20404e+08	3.64606e+06	2.56383e+06	6.75388e+06	1.63894e+07	9.07336e+06	1
FALSE	High	Master Protein	Q8CI94	Glycogen phosphorylase, brain form OS=Mus musculus OX=10090 GN=Pygb PE=1 SV=3	0	113.219	29	22	114	17	843	96.7	6.73	122.36	22	other metabolic processes	other cell component	other molecular function	Pf00343	110078	ENSMUSG00000033059	Pygb	mmu:110078; Q8CI94; Q8K283	Neutrophil degranulation	Glycogen metabolism	2	5	2.7209e+06	3.4153e+06	1.33927e+06	2.6537e+06	2.29772e+06	334498	86403.4	596385	1.56124e+06	1.77949e+06	878137	1.88798e+06	111130	289734	2.31413e+06	425312	404555	431039	1.10484e+06	1.18896e+06	1
FALSE	High	Master Protein	P11835	Integrin beta-2 OS=Mus musculus OX=10090 GN=Itgb2 PE=1 SV=2	0	113.106	34	21	204	20	771	85	7.12	203.08	21	cell adhesion;cell cycle OR cell proliferation;cell organization and biogenesis;stress response;transport;signal transduction;other biological processes	plasma membrane;other membranes;other cell component	signal transduction activity or receptor binding;other molecular function	Pf00362, Pf07965, Pf08725, Pf17205	16414		Itgb2	mmu:16414; P11835; Q64482	Neutrophil degranulation; Immunoregulatory interactions between a Lymphoid and a non-Lymphoid cell; Cell surface interactions at the vascular wall; Integrin cell surface interactions; Toll Like Receptor 4 (TLR4) Cascade	IL-5 signaling pathway; Focal adhesion: PI3K-Akt-mTOR signaling pathway; Integrin-mediated cell adhesion; Focal adhesion	9	1	1.41584e+06	7.04412e+06	2.52576e+06	3.14254e+06	3.93316e+06	409746	152712	1.57605e+06	2.61381e+06	2.51511e+06	1.8009e+06	3231270	492565	1.35323e+06	3.86471e+06	1.31619e+06	933594	1.09871e+06	417728	2011698	1
FALSE	High	Master Protein	Q8VDQ8	NAD-dependent protein deacetylase sirtuin-2 OS=Mus musculus OX=10090 GN=Sirt2 PE=1 SV=2	0	113.085	51	17	156	17	389	43.2	5.35	223.41	17	cell cycle OR cell proliferation;cell organization and biogenesis;protein metabolism;other metabolic processes;stress response;developmental processes;other biological processes	plasma membrane;other membranes;cytosol;cytoskeleton;mitochondrion;nucleus;other cell component	other molecular function	Pf02146	64383	ENSMUSG00000015149	Sirt2	E9PXF5; mmu:64383; Q8VDQ8; Q9CXS5; Q9EQ18; Q9ERJ9; U5TP50	Initiation of Nuclear Envelope (NE) Reformation		1	0	5.98031e+06	2.14182e+07	8.05372e+06	1.26753e+07	9.29061e+06	1.59542e+06	1.56444e+06	8.10618e+06	5.59091e+06	8.72509e+06	2.58413e+06	1.31714e+07	1.24299e+06	5.66873e+06	2.04411e+07	2.3064e+06	3.33771e+06	2.02345e+06	7.03822e+06	6.2278e+06	1
FALSE	High	Master Protein	P04104	Keratin, type II cytoskeletal 1 OS=Mus musculus OX=10090 GN=Krt1 PE=1 SV=4	0	112.938	27	20	300	14	637	65.6	8.15	515.73	20	cell organization and biogenesis;protein metabolism;other metabolic processes;stress response;other biological processes	plasma membrane;other membranes;cytoskeleton;other cell component	bone, tooth or skin structural activity;other molecular function	Pf00038, Pf16208, Pf16210	16678	ENSMUSG00000046834	Krt1	mmu:16678; P04104; Q149E0; Q9D2K8	Neutrophil degranulation; Formation of the cornified envelope		3	3	2.09003e+07	2.16607e+07	6.12575e+07	2.14093e+07	1.75014e+07	3.60561e+06	3.89684e+06	4.15764e+07	7.85906e+07	1.71299e+07	1.70626e+07	1.55699e+07	2.11784e+07	1.30821e+07	2.70035e+07	4.29074e+06	7.17225e+06	2.49847e+06	3.39355e+06	3.37633e+07	1
FALSE	High	Master Protein	P20060	Beta-hexosaminidase subunit beta OS=Mus musculus OX=10090 GN=Hexb PE=1 SV=2	0	112.37	40	21	331	21	536	61.1	8.12	334.99	21	cell organization and biogenesis;protein metabolism;other metabolic processes;developmental processes;other biological processes	non-structural extracellular;other membranes;other cytoplasmic organelle;other cell component	other molecular function	Pf00728, Pf14845	15212	ENSMUSG00000021665	Hexb	mmu:15212; P20060	Neutrophil degranulation; Keratan sulfate degradation; Hyaluronan uptake and degradation; Glycosphingolipid metabolism; CS/DS degradation		5	0	2.31612e+06	2.50946e+06	3.06235e+06	2.67423e+06	2.48392e+06	343998	189914	2.83794e+06	1.57594e+06	2.43765e+06	1.17289e+06	3.21062e+06	322238	253393	5.46943e+06	434967	557967	824259	1.46345e+06	1.49768e+06	1
FALSE	High	Master Protein	F6ZDS4	Nucleoprotein TPR OS=Mus musculus OX=10090 GN=Tpr PE=1 SV=1	0	112.358	13	26	74	26	2431	273.8	5.03	54.65	26	cell cycle OR cell proliferation;cell organization and biogenesis;other metabolic processes;stress response;transport;signal transduction;other biological processes	other membranes;cytoskeleton;nucleus;other cell component	cytoskeletal activity;nucleic acid binding activity;other molecular function	Pf07926	108989	ENSMUSG00000006005	Tpr	F6ZDS4; mmu:108989; Q8R4A0; Q921B9	Transport of the SLBP independent Mature mRNA; Transport of the SLBP Dependant Mature mRNA; Transport of Mature mRNA Derived from an Intronless Transcript; Transport of Mature mRNA derived from an Intron-Containing Transcript; Regulation of Glucokinase by Glucokinase Regulatory Protein; snRNP Assembly; SUMOylation of DNA damage response and repair proteins; SUMOylation of ubiquitinylation protein…		15	0	196908	269285	182176	440248	282276	45829.1	4915.23	360771	171781	341306	160317	392235	62267.2	77325.3	536697	34495.5	69078.7	76878.2	147493	205529	1
FALSE	High	Master Protein	Q8BHN3	Neutral alpha-glucosidase AB OS=Mus musculus OX=10090 GN=Ganab PE=1 SV=1	0	112.293	30	23	148	23	944	106.8	6.06	171.08	23	protein metabolism;other metabolic processes	ER/Golgi;other cell component	other molecular function	Pf01055, Pf13802	14376	ENSMUSG00000071650	Ganab	mmu:14376; O08794; Q149A6; Q80U81; Q8BHN3; Q9CS53			0	0	1.63499e+06	2.4334e+06	1.08815e+06	2.56271e+06	2.2847e+06	118271	98616.1	1.45348e+06	916920	2.24877e+06	696358	2.86397e+06	149561	267698	4.28891e+06	183534	431175	334673	1.22692e+06	1.16128e+06	1
FALSE	High	Master Protein	P32067	Lupus La protein homolog OS=Mus musculus OX=10090 GN=Ssb PE=1 SV=1	0	112.289	54	26	163	26	415	47.7	9.77	184.9	26	RNA metabolism OR transcription;other metabolic processes;transport;other biological processes	cytosol;nucleus;other cell component	nucleic acid binding activity	Pf00076, Pf05383, Pf08777	20823	ENSMUSG00000068882	Ssb	mmu:20823; P32067		mRNA processing	1	0	2.02314e+06	3.28607e+06	4.64204e+06	1.25046e+06	2.27802e+06	460743	92862	2.09896e+06	4.89267e+06	2.92904e+06	1.47988e+06	4.77548e+06	347886	967800	3.37584e+06	744088	277340	1.45321e+06	2.43611e+06	2.16971e+06	1
FALSE	High	Master Protein	P97351	40S ribosomal protein S3a OS=Mus musculus OX=10090 GN=Rps3a PE=1 SV=3	0	112.023	69	22	227	22	264	29.9	9.73	179.11	22	protein metabolism;other metabolic processes;other biological processes	cytosol;ER/Golgi;translational apparatus;nucleus;other cell component	nucleic acid binding activity;other molecular function	Pf01015	20091	ENSMUSG00000028081	Rps3a	mmu:20091; P97351	L13a-mediated translational silencing of Ceruloplasmin expression; SRP-dependent cotranslational protein targeting to membrane; Major pathway of rRNA processing in the nucleolus and cytosol; Formation of a pool of free 40S subunits; GTP hydrolysis and joining of the 60S ribosomal subunit; Nonsense Mediated Decay (NMD) independent of the Exon Junction Complex (EJC); Nonsense Mediated Decay (NMD) e…	Cytoplasmic ribosomal proteins	11	0	1.76429e+06	1.81956e+06	1.35806e+06	3.11206e+06	1.80773e+06	188455	100424	3.71649e+06	1.4934e+06	3.66062e+06	1.43018e+06	2.38822e+06	318830	392134	3.95724e+06	219091	391295	542907	1.19416e+06	1.2903e+06	1
FALSE	High	Master Protein	P51660	Peroxisomal multifunctional enzyme type 2 OS=Mus musculus OX=10090 GN=Hsd17b4 PE=1 SV=3	0	111.857	35	19	162	19	735	79.4	8.57	224.77	19	other metabolic processes;developmental processes	other cytoplasmic organelle	other molecular function	Pf00106, Pf01575, Pf02036	15488	ENSMUSG00000024507	Hsd17b4	mmu:15488; P51660; Q9DBM3	Peroxisomal protein import; Synthesis of bile acids and bile salts via 7alpha-hydroxycholesterol; Beta-oxidation of pristanoyl-CoA; alpha-linolenic acid (ALA) metabolism; Beta-oxidation of very long chain fatty acids	Steroid biosynthesis	6	0	560792	843329	573404	847066	779315	9489.54	23378.2	565281	343138	805810	335655	961838	18811	2886.46	1.75486e+06	24065.1	85627.3	175293	424749	439295	1
FALSE	High	Master Protein	Q9CQV8	14-3-3 protein beta/alpha OS=Mus musculus OX=10090 GN=Ywhab PE=1 SV=3	0	111.637	63	18	197	8	246	28.1	4.83	159.93	18	transport;signal transduction;other biological processes	cytosol;nucleus;other cell component	enzyme regulator activity;other molecular function	Pf00244	54401	ENSMUSG00000018326	Ywhab	mmu:54401; O70455; Q3TY33; Q3UAN6; Q9CQV8	TP53 Regulates Metabolic Genes; MAP2K and MAPK activation; Negative regulation of MAPK pathway; Rap1 signalling; mTORC1-mediated signalling; RAF activation; Activation of BAD and translocation to mitochondria ; RHO GTPases activate PKNs; Chk1/Chk2(Cds1) mediated inactivation of Cyclin B:Cdk1 complex; Regulation of localization of FOXO transcription factors; Frs2-mediated activation; Tristetraprol…	IL-3 signaling pathway; Myometrial relaxation and contraction pathways; Alpha 6 beta 4 integrin signaling pathway; Calcium regulation in cardiac cells; EGFR1 signaling pathway	20	0	306846	575588	471908	778585	560561	49340.2	47039.3	353243	329973	428733	173219	662293	154118	146568	997443	73282.9	145530	156928	366428	419593	1
FALSE	High	Master Protein	Q60597	2-oxoglutarate dehydrogenase, mitochondrial OS=Mus musculus OX=10090 GN=Ogdh PE=1 SV=3	0	111.487	32	25	156	25	1023	116.4	6.83	158.42	25	protein metabolism;other metabolic processes;developmental processes	other membranes;mitochondrion;nucleus;other cell component	other molecular function	Pf00676, Pf02779, Pf16078, Pf16870	18293	ENSMUSG00000020456	Ogdh	mmu:18293; Q3UDM7; Q5DTI4; Q5SVX7; Q5SVX9; Q60597; Q6PFZ2; Q80Y57; Q8K0K7; Q8K2Z3; Q8R3M2; Q91WP2	Glyoxylate metabolism and glycine degradation; Lysine catabolism; Citric acid cycle (TCA cycle)	TCA cycle; Amino acid metabolism; Tryptophan metabolism	6	0	1.19606e+06	820079	385730	1.65818e+06	1.40004e+06	115284	31599.3	1.00221e+06	421773	951775	369870	1.17239e+06	46591.6	119643	2.31804e+06	89757.4	97664.6	142425	772885	716064	1
FALSE	High	Master Protein	P70696	Histone H2B type 1-A OS=Mus musculus OX=10090 GN=Hist1h2ba PE=1 SV=3	0	111.428	60	16	786	1	127	14.2	10.29	737.23	16	cell organization and biogenesis;protein metabolism;other metabolic processes;stress response;other biological processes	nucleus;other cell component	nucleic acid binding activity;other molecular function	Pf00125	319177	ENSMUSG00000050799	H2bc1	mmu:319177; P70696; Q5NCL9	E3 ubiquitin ligases ubiquitinate target proteins; Recruitment and ATM-mediated phosphorylation of repair and signaling proteins at DNA double strand breaks; Deposition of new CENPA-containing nucleosomes at the centromere; HATs acetylate histones; RUNX1 regulates genes involved in megakaryocyte differentiation and platelet function; Estrogen-dependent gene expression; PRC2 methylates histones an…		11	0	39698.3	26503.7	33882.6	36076.4					78482.9											80247.8	1
FALSE	High	Master Protein	Q9D0K2	Succinyl-CoA:3-ketoacid coenzyme A transferase 1, mitochondrial OS=Mus musculus OX=10090 GN=Oxct1 PE=1 SV=1	0	111.274	44	16	154	16	520	56	8.53	156.37	16	other metabolic processes;stress response;developmental processes;other biological processes		other molecular function	Pf01144	67041	ENSMUSG00000022186	Oxct1	mmu:67041; Q3TIW6; Q9CV92; Q9D0K2	Utilization of Ketone Bodies	Synthesis and degradation of ketone bodies	2	0	2.29583e+06	4.21013e+06	2.4455e+06	3.74043e+06	3.55233e+06	366731	149643	1.7817e+06	1.30441e+06	1.0041e+06	2.34542e+06	3.77789e+06	303614	564746	4.08516e+06	317235	673590	780908	1.63125e+06	1.92867e+06	1
FALSE	High	Master Protein	Q501J6	Probable ATP-dependent RNA helicase DDX17 OS=Mus musculus OX=10090 GN=Ddx17 PE=1 SV=1	0	110.683	41	23	237	15	650	72.4	8.59	268.15	23	RNA metabolism OR transcription;other metabolic processes;stress response;signal transduction;other biological processes	cytosol;nucleus;other cell component	nucleic acid binding activity;other molecular function	Pf00270, Pf00271	67040	ENSMUSG00000055065	Ddx17	mmu:67040; Q501J6; Q6P5G1; Q8BIN2	SUMOylation of transcription cofactors		1	0	334464	327466	1.15194e+06	975063	217954	289026	18555.8	992835	565595	1.46451e+06	538231	362310	157224	350193	2.25184e+06	13636	43799	407080	133639	582840	1
FALSE	High	Master Protein	Q9D6R2	Isocitrate dehydrogenase [NAD] subunit alpha, mitochondrial OS=Mus musculus OX=10090 GN=Idh3a PE=1 SV=1	0	110.112	51	17	232	17	366	39.6	6.73	262.45	17	other metabolic processes	mitochondrion	other molecular function	Pf00180	67834	ENSMUSG00000032279	Idh3a	mmu:67834; Q3UAM8; Q8C8A1; Q9D1L1; Q9D6R2	Citric acid cycle (TCA cycle)	TCA cycle	2	0	790177	1.33577e+06	693195	1.80859e+06	1.86094e+06	230529	192192	887562	1.12591e+06	1.96297e+06	566259	1.90482e+06	298464	656373	3.92919e+06	385863	347025	251757	1.58473e+06	1.62698e+06	1
FALSE	High	Master Protein	P68433	Histone H3.1 OS=Mus musculus OX=10090 GN=Hist1h3a PE=1 SV=2	0	108.947	74	13	847	1	136	15.4	11.12	797.52	13		nucleus;other cell component	nucleic acid binding activity;other molecular function	Pf00125	319152; 319153; 360198; 97908	ENSMUSG00000069265; ENSMUSG00000099517; ENSMUSG00000101355; ENSMUSG00000101972	H3c1; H3c10; H3c11; H3c8	mmu:319152; mmu:319153; mmu:360198; mmu:97908; P02295; P02296; P16106; P68433; Q05A97; Q3B7Z8; Q3B7Z9; Q5T009	Factors involved in megakaryocyte development and platelet production; PKMTs methylate histone lysines; RMTs methylate histone arginines; HATs acetylate histones; RUNX1 regulates genes involved in megakaryocyte differentiation and platelet function; Estrogen-dependent gene expression; PRC2 methylates histones and DNA; Interleukin-7 signaling; HDMs demethylate histones		10	0	395388	75012.7	1.34362e+06	870683	644011	172677	163619		2.64502e+06	2.32169e+06	2.10805e+06	2.3422e+06	109491	496731		1.12623e+06		2.24557e+06			1
FALSE	High	Master Protein	P07724	Serum albumin OS=Mus musculus OX=10090 GN=Alb PE=1 SV=3	0	108.479	43	21	170	21	608	68.6	6.07	224.87	21	stress response;other biological processes	non-structural extracellular;extracellular matrix;ER/Golgi;other cell component	nucleic acid binding activity;other molecular function	Pf00273	11657	ENSMUSG00000029368	Alb	mmu:11657; P07724; Q3TV03; Q61802; Q8C7C7; Q8C7H3; Q8CG74	Scavenging of heme from plasma; Platelet degranulation ; Regulation of Insulin-like Growth Factor (IGF) transport and uptake by Insulin-like Growth Factor Binding Proteins (IGFBPs); Post-translational protein phosphorylation; Cytoprotection by HMOX1; Heme degradation; Aspirin ADME; Prednisone ADME; Recycling of bile acids and salts; Heme biosynthesis; Ciprofloxacin ADME; HDL remodeling		12	0	5.61868e+06	2.68049e+07	1.06784e+07	1.09653e+07	6.13798e+06	664794	212589	4.43021e+06	1.34851e+06	905915	9.26882e+06	1.48409e+07	431172	1.23226e+06	1.34261e+07	1.90149e+06	411567	6.16806e+06	4.1603e+06	7.58599e+06	1
FALSE	High	Master Protein	P17427	AP-2 complex subunit alpha-2 OS=Mus musculus OX=10090 GN=Ap2a2 PE=1 SV=2	0	108.098	36	27	132	19	938	104	6.93	114.47	27	transport;other biological processes	plasma membrane;other membranes;ER/Golgi;other cell component	other molecular function	Pf01602, Pf02296, Pf02883	11772	ENSMUSG00000002957	Ap2a2	mmu:11772; P17427; Q8C2J5; Q921V0	Neutrophil degranulation; MHC class II antigen presentation; Recycling pathway of L1; Cargo recognition for clathrin-mediated endocytosis; LDL clearance; Trafficking of GluR2-containing AMPA receptors; Retrograde neurotrophin signalling; WNT5A-dependent internalization of FZD4; WNT5A-dependent internalization of FZD2, FZD5 and ROR2; VLDLR internalisation and degradation		11	8	688347	3.723e+06	2.79578e+06	2.50901e+06	2.4908e+06	665954	105083	1.39952e+06	1.60826e+06	7.18985e+06	2.79048e+06	4.28384e+06	313096	639641	3.62796e+06	434554	549044	2.1228e+06	1668744	2140107	1
FALSE	High	Master Protein	Q921M3	Splicing factor 3B subunit 3 OS=Mus musculus OX=10090 GN=Sf3b3 PE=1 SV=1	0	107.706	23	22	133	22	1217	135.5	5.26	115.92	22	protein metabolism;RNA metabolism OR transcription;other metabolic processes;other biological processes	nucleus;other cell component	nucleic acid binding activity;other molecular function	Pf03178, Pf10433	101943	ENSMUSG00000033732	Sf3b3	mmu:101943; Q3UGI3; Q6ZQL0; Q8BUD9; Q8K2J8; Q921M3	mRNA Splicing - Major Pathway; mRNA Splicing - Minor Pathway	mRNA processing	3	0	6.92152e+06	1.01886e+07	7.35982e+06	1.01924e+07	1.06484e+07	1.93147e+06	1.42921e+06	1.26783e+07	7.86593e+06	8.19205e+06	3.88331e+06	8.85362e+06	1.36656e+06	5.65954e+06	1.51463e+07	1.53729e+06	2.82598e+06	2.67139e+06	9.75937e+06	6.36996e+06	1
FALSE	High	Master Protein	P27661	Histone H2AX OS=Mus musculus OX=10090 GN=H2afx PE=1 SV=2	0	107.426	63	11	701	2	143	15.1	10.74	829.68	11	cell cycle OR cell proliferation;DNA metabolism;other metabolic processes;stress response;developmental processes;other biological processes	cytoskeleton;nucleus;other cell component	nucleic acid binding activity;other molecular function	Pf00125, Pf16211	15270	ENSMUSG00000049932	H2ax	mmu:15270; P27661	Deposition of new CENPA-containing nucleosomes at the centromere; RUNX1 regulates genes involved in megakaryocyte differentiation and platelet function; PRC2 methylates histones and DNA; Condensation of Prophase Chromosomes; Recruitment and ATM-mediated phosphorylation of repair and signaling proteins at DNA double strand breaks; Processing of DNA double-strand break ends; G2/M DNA damage checkpo…	Proteasome degradation	9	3	2.89987e+06	531820	3.43191e+06	3.11238e+06	4.47219e+06	608501	178469	5.30747e+06	3.20406e+06	3.00163e+06	1.60604e+06	702993	1.10929e+06	1.42872e+06	2.33444e+06	1167880	279501	921135	1.96609e+06	2.03786e+06	1
FALSE	High	Master Protein	P11679	Keratin, type II cytoskeletal 8 OS=Mus musculus OX=10090 GN=Krt8 PE=1 SV=4	0	106.292	42	26	246	15	490	54.5	5.82	235.8	26	cell organization and biogenesis;stress response;developmental processes;signal transduction;other biological processes	plasma membrane;other membranes;cytoskeleton;nucleus;other cell component	other molecular function	Pf00038, Pf16208	16691	ENSMUSG00000049382	Krt8	mmu:16691; P11679; Q3KQK5; Q3TGI1; Q3TJE1; Q3TKY7; Q61463; Q61518; Q61519	Formation of the cornified envelope	Primary focal segmental glomerulosclerosis (FSGS); EGFR1 signaling pathway	4	0	253114	307594	230881	3.31237e+06	1.09929e+06	48358.3	2384.62	249051	744594	1.32917e+06	583258	317312	34381	197134	1.04461e+06	58106.9	138996	192205	1.19432e+06	1.72385e+06	1
FALSE	High	Master Protein	Q99K48	Non-POU domain-containing octamer-binding protein OS=Mus musculus OX=10090 GN=Nono PE=1 SV=3	0	106.258	34	20	247	18	473	54.5	8.95	205.36	20	DNA metabolism;RNA metabolism OR transcription;other metabolic processes;stress response;other biological processes	nucleus;other cell component	nucleic acid binding activity;other molecular function	Pf00076, Pf08075	53610	ENSMUSG00000031311	Nono	mmu:53610; Q63887; Q99K48; Q9CYQ4; Q9DBP2		mRNA processing	1	1	1592208	2.3219e+06	1.02843e+06	2.25835e+06	1.91448e+06	425997	137816	2.33916e+06	1.40053e+06	1.33301e+06	1.20388e+06	2.31932e+06	403781	583882	5.28489e+06	527478	592629	740777	1.00516e+06	1.57383e+06	1
FALSE	High	Master Protein	P62983	Ubiquitin-40S ribosomal protein S27a OS=Mus musculus OX=10090 GN=Rps27a PE=1 SV=2	0	106.09	65	14	770	3	156	17.9	9.64	1044.9	14	protein metabolism;other metabolic processes;other biological processes	cytosol;translational apparatus;nucleus;other cell component	other molecular function	Pf00240, Pf01599	78294	ENSMUSG00000020460	Rps27a	mmu:78294; P02248; P02249; P02250; P49664; P62983; P62991; Q29120; Q62317; Q64223; Q8VCH1; Q91887; Q91888; Q9CXY4; Q9CZM0; Q9D1R5; Q9D2W3; Q9D8D9; Q9ET23; Q9ET24; Q9Z0H9	Antigen processing: Ubiquitination & Proteasome degradation; Separation of Sister Chromatids; APC-Cdc20 mediated degradation of Nek2A; Regulation of PLK1 Activity at G2/M Transition; Endosomal Sorting Complex Required For Transport (ESCRT); Peroxisomal protein import; Downstream TCR signaling; FCERI mediated NF-kB activation; Neddylation; Asymmetric localization of PCP proteins; Degradation of AX…	Cytoplasmic ribosomal proteins	143	11	2.57399e+07	2.99253e+07	2.17535e+07	3.40903e+07	2.8478e+07	2.20246e+06	787971	2.59467e+07	1.57537e+07	2.63033e+07	8.85428e+06	3.73537e+07	4.55272e+06	6.53639e+06	5.24487e+07	2.83051e+06	5.08801e+06	6.47954e+06	1.22255e+07	1.50544e+07	1
FALSE	High	Master Protein	P15105	Glutamine synthetase OS=Mus musculus OX=10090 GN=Glul PE=1 SV=6	0	106.075	40	17	168	17	373	42.1	7.08	167.27	17	cell cycle OR cell proliferation;protein metabolism;other metabolic processes;stress response;developmental processes;other biological processes	plasma membrane;other membranes;cytosol;ER/Golgi;other cell component	other molecular function	Pf00120, Pf03951	14645	ENSMUSG00000026473	Glul	mmu:14645; P15105; Q3TRK7; Q64432; Q91VC6	Glutamate and glutamine metabolism; Astrocytic Glutamate-Glutamine Uptake And Metabolism		2	0	1.61357e+06	2.78204e+06	888132	2.58409e+06	2.1443e+06	152697	284135	2.00499e+06	1.34586e+06	1.91737e+06	855777	2.99003e+06	176585	475280	4.867e+06	211378	356685	210073	1.37413e+06	1.47332e+06	1
FALSE	High	Master Protein	P46460	Vesicle-fusing ATPase OS=Mus musculus OX=10090 GN=Nsf PE=1 SV=2	0	105.873	37	24	140	24	744	82.6	6.95	126.26	24	cell organization and biogenesis;transport;other biological processes	plasma membrane;other membranes;cytosol;ER/Golgi;other cell component	signal transduction activity or receptor binding;other molecular function	Pf00004, Pf02359, Pf02933, Pf17862	18195	ENSMUSG00000034187	Nsf	A2A646; mmu:18195; P46460; Q8BQ65; Q8C3R2; Q8CCT9; Q8CEF0; Q923C6	COPI-dependent Golgi-to-ER retrograde traffic; COPI-mediated anterograde transport; Retrograde transport at the Trans-Golgi-Network; Intra-Golgi traffic; COPII-mediated vesicle transport; Trafficking of GluR2-containing AMPA receptors		6	0	7.44834e+06	6.48712e+06	747425	990790	452737		549021	878490	105253	395269	60815.2	1.07658e+06	323882	899268	7.34906e+06		1.17964e+06	24834.7	3.34954e+06	740812	1
FALSE	High	Master Protein	Q02257	Junction plakoglobin OS=Mus musculus OX=10090 GN=Jup PE=1 SV=3	0	105.267	30	20	100	18	745	81.7	6.14	108.93	20	cell adhesion;cell-cell signaling;cell organization and biogenesis;RNA metabolism OR transcription;signal transduction;other biological processes	plasma membrane;other membranes;cytosol;cytoskeleton;nucleus;other cell component	other molecular function	Pf00514	16480	ENSMUSG00000001552	Jup	mmu:16480; Q02257; Q8CGD3	Neutrophil degranulation; RHOA GTPase cycle; RHOB GTPase cycle; RHOQ GTPase cycle; Formation of the cornified envelope; RHOC GTPase cycle; RHOH GTPase cycle; Adherens junctions interactions; Regulation of CDH11 function; VEGFR2 mediated vascular permeability	Wnt signaling pathway	12	2	245292	106032	3126406	253492	132328	80891.6	20214.6	637435	1.15664e+06	102021	297510	275816	270571	132857	269233	27069.9	35914.3	20993.9	35358.5	801129	1
FALSE	High	Master Protein	P55012	Solute carrier family 12 member 2 OS=Mus musculus OX=10090 GN=Slc12a2 PE=1 SV=2	0	105.193	20	20	144	20	1205	131	7.33	132.21	20	cell-cell signaling;cell organization and biogenesis;stress response;transport;developmental processes;other biological processes	plasma membrane;other membranes;cytosol;other cell component	transporter activity;other molecular function	Pf00324, Pf03522, Pf08403	20496		Slc12a2	E9PYU3; mmu:20496; P55012	Cation-coupled Chloride cotransporters		1	0	510305	352882	342229	2.13764e+06	293006	40228.7	21731.4	148234	281771	1.15069e+06	453422	1.27652e+06	56384.9	314991	1.19901e+06	51094.3	95146.2	56739.8	954129	588473	1
FALSE	High	Master Protein	Q569Z6	Thyroid hormone receptor-associated protein 3 OS=Mus musculus OX=10090 GN=Thrap3 PE=1 SV=1	0	105.135	25	23	118	22	951	108.1	10.17	79.35	23	RNA metabolism OR transcription;other metabolic processes;other biological processes	nucleus	nucleic acid binding activity;other molecular function	Pf15440	230753	ENSMUSG00000043962	Thrap3	mmu:230753; Q569Z6			0	0	358534	722376	487178	843645	737456	6095.01	10546.3	1.63235e+06	965240	1.40993e+06	362791	748946			2.5111e+06	72029.9	43335.7	621686	288830	500991	1
FALSE	High	Master Protein	Q80X90	Filamin-B OS=Mus musculus OX=10090 GN=Flnb PE=1 SV=3	0	104.89	14	26	78	22	2602	277.7	5.71	85.41	26	cell organization and biogenesis;stress response;other biological processes	plasma membrane;other membranes;cytosol;cytoskeleton;nucleus;other cell component	cytoskeletal activity;other molecular function	Pf00307, Pf00630	286940	ENSMUSG00000025278	Flnb	E9QNV9; mmu:286940; Q80X90; Q8VHX4; Q8VHX7; Q99KY3	ISG15 antiviral mechanism		1	0	309811	273100	120678	460259	269371	6267.96	1779.73	187545	172364	345880	58656.2	279529	2637.2	21656.7	766507	16266.5	12518.7	10590.2	141404	150092	1
FALSE	High	Master Protein	P24527	Leukotriene A-4 hydrolase OS=Mus musculus OX=10090 GN=Lta4h PE=1 SV=4	0	103.849	44	22	97	22	611	69	6.42	63.85	22	protein metabolism;other metabolic processes;developmental processes;other biological processes	cytosol;nucleus;other cell component	other molecular function	Pf01433, Pf09127, Pf17900	16993	ENSMUSG00000015889	Lta4h	mmu:16993; P24527; Q3UY71; Q8VDR8	Neutrophil degranulation; Synthesis of Leukotrienes (LT) and Eoxins (EX); Biosynthesis of D-series resolvins; Biosynthesis of E-series 18(S)-resolvins; Biosynthesis of aspirin-triggered D-series resolvins; Biosynthesis of E-series 18(R)-resolvins; Biosynthesis of protectins	Eicosanoid synthesis	8	0	493454	726457	3.80314e+06	753584	430629	275926	17753.2	383141	196693	437872	176571	566709	50715.3	83291.5	1.20922e+06	42991.7	113459	119601	273561	280708	1
FALSE	High	Master Protein	Q8BWT1	3-ketoacyl-CoA thiolase, mitochondrial OS=Mus musculus OX=10090 GN=Acaa2 PE=1 SV=3	0	103.846	59	15	117	15	397	41.8	8.09	133.92	15	cell organization and biogenesis;other metabolic processes;stress response;transport	mitochondrion	other molecular function	Pf00108, Pf02803	52538	ENSMUSG00000036880	Acaa2	mmu:52538; Q3TIT9; Q8BWT1; Q8JZR8	Mitochondrial Fatty Acid Beta-Oxidation	Fatty acid biosynthesis	2	0	915234	1.23764e+06	569654	3.7741e+06	1.65057e+06	177065	75867.9	667245	1.18334e+06	2.32167e+06	666996	1.55144e+06	46589.4	232377	2.69661e+06	247631	187748	269767	1.16109e+06	2.41507e+06	1
FALSE	High	Master Protein	Q8BK67	Protein RCC2 OS=Mus musculus OX=10090 GN=Rcc2 PE=1 SV=1	0	103.599	45	20	141	20	520	55.9	8.72	128.69	20	cell adhesion;cell cycle OR cell proliferation;cell organization and biogenesis;signal transduction;other biological processes	plasma membrane;other membranes;cytoskeleton;nucleus;other cytoplasmic organelle;other cell component	enzyme regulator activity;cytoskeletal activity;other molecular function	Pf00415	108911	ENSMUSG00000040945	Rcc2	A2AWQ3; mmu:108911; Q6ZPQ0; Q8BK67	Separation of Sister Chromatids; Amplification of signal from unattached kinetochores via a MAD2 inhibitory signal; Resolution of Sister Chromatid Cohesion; RHO GTPases Activate Formins; EML4 and NUDC in mitotic spindle formation		6	0	2.78329e+06	1.60529e+06	1.29755e+06	1.83038e+06	1.12342e+06	520133	9414.53	2.59421e+06	1.53668e+06	2.83636e+06	663413	2.26893e+06	548980	1.19242e+06	3.38122e+06	697522	616575	966227	920173	1.50675e+06	1
FALSE	High	Master Protein	P84091	AP-2 complex subunit mu OS=Mus musculus OX=10090 GN=Ap2m1 PE=1 SV=1	0	103.513	38	16	159	16	435	49.6	9.54	131.57	16	cell organization and biogenesis;transport;other biological processes	plasma membrane;other membranes;other cell component	signal transduction activity or receptor binding;other molecular function	Pf00928, Pf01217	11773	ENSMUSG00000022841	Ap2m1	mmu:11773; P20172; P53679; P84091	Cargo recognition for clathrin-mediated endocytosis; MHC class II antigen presentation; Recycling pathway of L1; LDL clearance; Trafficking of GluR2-containing AMPA receptors; Retrograde neurotrophin signalling; Formation of annular gap junctions; WNT5A-dependent internalization of FZD4; WNT5A-dependent internalization of FZD2, FZD5 and ROR2; VLDLR internalisation and degradation		12	0	3.10774e+06	2.52956e+06	987652	2.98998e+06	1.92685e+06	340724	56670.6	1.14355e+06	580248	1.1948e+06	1.13717e+06	3.20214e+06	219523	355515	3.71036e+06	381768	627584	411115	1.06302e+06	1.36545e+06	1
FALSE	High	Master Protein	Q921I1	Serotransferrin OS=Mus musculus OX=10090 GN=Tf PE=1 SV=1	0	103.151	29	19	102	19	697	76.7	7.18	105.83	19	cell organization and biogenesis;stress response;transport;signal transduction;other biological processes	non-structural extracellular;extracellular matrix;plasma membrane;other membranes;other cytoplasmic organelle;other cell component	signal transduction activity or receptor binding;other molecular function	Pf00405	22041	ENSMUSG00000032554	Tf	mmu:22041; O35421; Q3UBW7; Q58E69; Q61803; Q62357; Q62358; Q62359; Q63915; Q64515; Q8VII5; Q921I1; Q922C0	Regulation of Insulin-like Growth Factor (IGF) transport and uptake by Insulin-like Growth Factor Binding Proteins (IGFBPs); Post-translational protein phosphorylation; Cargo recognition for clathrin-mediated endocytosis; Platelet degranulation ; Transferrin endocytosis and recycling	Iron homeostasis	8	0	656394	832242	411065	1.12544e+06	1.0914e+06	26184.9	44009	515796	441899	767790	177611	802636	53331.1	132220	2.14471e+06	56575.1	119100	112117	417262	432586	1
FALSE	High	Master Protein	Q8BSL7	ADP-ribosylation factor 2 OS=Mus musculus OX=10090 GN=Arf2 PE=1 SV=2	0	102.822	54	9	143	1	181	20.7	6.58	226.47	9	transport	plasma membrane;other membranes;ER/Golgi	other molecular function	Pf00025	11841	ENSMUSG00000062421	Arf2	mmu:11841; P10947; P16500; Q3TJ37; Q8BSL7; Q91VR9			0	0	262564	313975	270669	360169	246735	8086.82	5069.58	258281		291709	110341	312008	19893.1			6109.93		44556.2	127056		1
FALSE	High	Master Protein	P02535	Keratin, type I cytoskeletal 10 OS=Mus musculus OX=10090 GN=Krt10 PE=1 SV=3	0	102.777	20	15	420	13	570	57.7	5.11	474.91	15	cell organization and biogenesis;protein metabolism;other metabolic processes;other biological processes	non-structural extracellular;plasma membrane;cytoskeleton;other cell component	bone, tooth or skin structural activity;cytoskeletal activity;other molecular function	Pf00038	16661		Krt10	mmu:16661; P02535; P08731; Q8BUX3; Q8BV09; Q8BVU3; Q9CXH6; Q9JKB4	Formation of the cornified envelope		2	0	1.0575e+07	7.29019e+06	1.08301e+07	8.15174e+06	7.60449e+06	960340	1.71603e+06	9.20427e+06	4.38016e+07	5.96329e+06	6.75391e+06	1.21654e+07	6.01627e+06	2.99394e+06	1.24859e+07	1.10012e+06	4.4931e+06	983667	935382	1.16772e+07	1
FALSE	High	Master Protein	Q9CU62	Structural maintenance of chromosomes protein 1A OS=Mus musculus OX=10090 GN=Smc1a PE=1 SV=4	0	102.677	22	25	108	25	1233	143.1	7.64	82.51	25	cell cycle OR cell proliferation;cell organization and biogenesis;DNA metabolism;other metabolic processes;stress response;other biological processes	cytosol;cytoskeleton;nucleus;other cell component	nucleic acid binding activity;other molecular function	Pf02463, Pf06470	24061	ENSMUSG00000041133	Smc1a	A2AFQ5; mmu:24061; Q3V480; Q9CU62; Q9CUX9; Q9D959; Q9WTU1	Separation of Sister Chromatids; Resolution of Sister Chromatid Cohesion; Establishment of Sister Chromatid Cohesion; Cohesin Loading onto Chromatin; SUMOylation of DNA damage response and repair proteins	mRNA processing	6	0	431662	604273	696905	291730	1.89554e+06	71617	10342.5	616670	1.62867e+06	598669	920507	1.02158e+06	59183.9	35447.6	1.44278e+06	141281	63358	92078.8	185695	914169	1
FALSE	High	Master Protein	Q9DBG3	AP-2 complex subunit beta OS=Mus musculus OX=10090 GN=Ap2b1 PE=1 SV=1	0	102.557	27	22	123	7	937	104.5	5.38	121.37	22	cell organization and biogenesis;transport;developmental processes;other biological processes	plasma membrane;other membranes;other cell component	other molecular function	Pf01602, Pf02883, Pf09066	71770	ENSMUSG00000035152	Ap2b1	mmu:71770; Q80XJ4; Q9DBG3	Cargo recognition for clathrin-mediated endocytosis; Recycling pathway of L1; MHC class II antigen presentation; Retrograde neurotrophin signalling; WNT5A-dependent internalization of FZD4; LDL clearance; Trafficking of GluR2-containing AMPA receptors; WNT5A-dependent internalization of FZD2, FZD5 and ROR2; VLDLR internalisation and degradation		10	16	1.38573e+06	1.95445e+06	1.33859e+06	1.97809e+06	1.17095e+06	264819	37940.4	327843	1.17984e+06	1.32092e+06	238346	1.33227e+06	103724	357113	1.17296e+06	360927	387767	338641	744644	328466	1
FALSE	High	Master Protein	P62962	Profilin-1 OS=Mus musculus OX=10090 GN=Pfn1 PE=1 SV=2	0	102.443	77	12	244	12	140	14.9	8.28	325.23	12	cell organization and biogenesis;developmental processes;other biological processes	non-structural extracellular;cytosol;cytoskeleton;nucleus;other cell component	signal transduction activity or receptor binding;cytoskeletal activity;other molecular function	Pf00235	18643	ENSMUSG00000018293	Pfn1	mmu:18643; P10924; P62962	RHO GTPases Activate Formins; PCP/CE pathway; Signaling by ROBO receptors	G13 signaling pathway; Regulation of actin cytoskeleton	5	0	2.09209e+07	1.99123e+07	1.48199e+07	1.57181e+07	1.00162e+07	2.29892e+06	775599	1.79867e+07	8.45545e+06	1.6433e+07	5.37114e+06	13515176	1.85387e+06	4.07924e+06	19814838	6.15075e+06	2.95565e+06	8.58491e+06	6.9718e+06	8.937e+06	1
FALSE	High	Master Protein	P29351	Tyrosine-protein phosphatase non-receptor type 6 OS=Mus musculus OX=10090 GN=Ptpn6 PE=1 SV=2	0	102.064	51	25	102	25	595	67.5	7.81	75.16	25	cell adhesion;cell cycle OR cell proliferation;protein metabolism;other metabolic processes;stress response;developmental processes;signal transduction;other biological processes	plasma membrane;other membranes;cytosol;nucleus;other cell component	signal transduction activity or receptor binding;enzyme regulator activity;other molecular function	Pf00017, Pf00102	15170	ENSMUSG00000004266	Ptpn6	mmu:15170; O35128; P29351; Q63872; Q63873; Q63874; Q921G3; Q9QVA6; Q9QVA7; Q9QVA8; Q9R0V6	Neutrophil degranulation; Interferon gamma signaling; PD-1 signaling; CD22 mediated BCR regulation; Antigen activates B Cell Receptor (BCR) leading to generation of second messengers; Signaling by ALK; GPVI-mediated activation cascade; Platelet sensitization by LDL; Regulation of IFNA/IFNB signaling; Interleukin receptor SHC signaling; Regulation of KIT signaling; PECAM1 interactions	IL-5 signaling pathway; Microglia pathogen phagocytosis pathway; IL-3 signaling pathway; Kit receptor signaling pathway; IL-2 signaling pathway; EGFR1 signaling pathway	20	0	144155	2.32394e+06	145286	616716	907134	21541.4		708362	481563	360213	114558	457813	31317.9	194524	1.38934e+06	244155	70230.4	205574	311969	488667	1
FALSE	High	Master Protein	P24369	Peptidyl-prolyl cis-trans isomerase B OS=Mus musculus OX=10090 GN=Ppib PE=1 SV=2	0	102.007	63	14	232	14	216	23.7	9.55	218.05	14	protein metabolism;other metabolic processes;developmental processes;other biological processes	ER/Golgi;nucleus;other cell component	other molecular function	Pf00160	19035	ENSMUSG00000032383	Ppib	mmu:19035; P24369	Collagen biosynthesis and modifying enzymes		1	0	7.31334e+06	1.29538e+07	8.09277e+06	1.37279e+07	9.63904e+06	2.03927e+06	531975	8.95095e+06	1.06966e+07	1.33869e+07	6.04379e+06	7.03097e+06	1.72e+06	4.11077e+06	1.84246e+07	1.83066e+06	2.51561e+06	4.16168e+06	6.27601e+06	7.83036e+06	1
FALSE	High	Master Protein	O08810	116 kDa U5 small nuclear ribonucleoprotein component OS=Mus musculus OX=10090 GN=Eftud2 PE=1 SV=1	0	101.705	28	22	146	21	971	109.3	5	134.48	22	RNA metabolism OR transcription;other metabolic processes	cytosol;nucleus;other cell component	nucleic acid binding activity;other molecular function	Pf00009, Pf00679, Pf03144, Pf03764, Pf14492, Pf16004	20624	ENSMUSG00000020929	Eftud2	mmu:20624; O08810	mRNA Splicing - Major Pathway; mRNA Splicing - Minor Pathway	mRNA processing	3	0	200596	2492928	1.98634e+06	1.79422e+06	1.28564e+06	475805	76439.2	152320	2.32995e+06	181523	987208	1.69832e+06	355085	240371	894177	916456	330119	1.18916e+06	887082	2.46611e+06	1
FALSE	High	Master Protein	Q64522	Histone H2A type 2-B OS=Mus musculus OX=10090 GN=Hist2h2ab PE=1 SV=3	0	101.537	75	11	327	1	130	14	10.89	353.74	11		nucleus;other cell component	nucleic acid binding activity;other molecular function	Pf00125, Pf16211	621893	ENSMUSG00000063689	H2ac21	mmu:621893; Q64522	Ub-specific processing proteases; RMTs methylate histone arginines; UCH proteinases; Metalloprotease DUBs		4	0	83209.5	65147	70091.3	126218	152038			125789	73756.6	131881	73293.9	137760		30116.1	428713	39106.3	18450.4	69312.5	109975	98076.5	1
FALSE	High	Master Protein	P30681	High mobility group protein B2 OS=Mus musculus OX=10090 GN=Hmgb2 PE=1 SV=3	0	101.209	70	18	239	12	210	24.1	7.31	365.41	18	cell organization and biogenesis;DNA metabolism;RNA metabolism OR transcription;other metabolic processes;stress response;developmental processes;signal transduction;other biological processes	non-structural extracellular;nucleus;other cell component	signal transduction activity or receptor binding;nucleic acid binding activity;other molecular function	Pf00505, Pf09011	97165	ENSMUSG00000054717	Hmgb2	mmu:97165; P30681; Q3UXT1; Q9EQD5	Apoptosis induced DNA fragmentation		1	1	2.76785e+06	3.63386e+06	2.28587e+06	2.83163e+06	1.84076e+06	73644.5	56406.5	2.55499e+06	909062	2.89547e+06	1.09373e+06	2.79978e+06	133256	196323	5.49871e+06	226914	509828	600851	1.04153e+06	1.45293e+06	1
FALSE	High	Master Protein	O35737	Heterogeneous nuclear ribonucleoprotein H OS=Mus musculus OX=10090 GN=Hnrnph1 PE=1 SV=3	0	100.342	37	13	210	4	449	49.2	6.3	354.37	13	RNA metabolism OR transcription;other metabolic processes;other biological processes	cytosol;nucleus;other cell component	nucleic acid binding activity;other molecular function	Pf00076, Pf08080	59013	ENSMUSG00000007850	Hnrnph1	mmu:59013; O35737	mRNA Splicing - Major Pathway; Processing of Capped Intron-Containing Pre-mRNA	mRNA processing	3	9	6.85035e+06	8377787	2.88814e+06	3.54508e+06	4.89928e+06	822345	80822.5	3.72111e+06	5.30559e+06	4.81321e+06	935401	1.19713e+06	690268	1.09307e+06	1.19954e+07	1.03012e+06	578382	2.99015e+06	2.57906e+06	1.0513e+06	1
FALSE	High	Master Protein	Q8C3J5	Dedicator of cytokinesis protein 2 OS=Mus musculus OX=10090 GN=Dock2 PE=1 SV=3	0	100.325	17	28	97	28	1828	211.6	6.99	65.39	28	cell cycle OR cell proliferation;cell organization and biogenesis;transport;signal transduction;other biological processes	plasma membrane;other membranes;cytoskeleton;other cell component	signal transduction activity or receptor binding;enzyme regulator activity;other molecular function	Pf00018, Pf06920, Pf14429, Pf16172, Pf20421, Pf20422	94176	ENSMUSG00000020143	Dock2	mmu:94176; Q5SRI4; Q8C3J5; Q99M79	Factors involved in megakaryocyte development and platelet production; Neutrophil degranulation; RHOA GTPase cycle; RHOG GTPase cycle; RAC2 GTPase cycle; RAC1 GTPase cycle	Chemokine signaling pathway	7	0	3.61037e+06	1.16206e+06	1.50468e+06	909302	1.02296e+06	354043	281700	1.86739e+06	805165	972079	626600	1.43619e+06	344272	857131	1.80676e+06	520634	598512	915353	839453	568348	1
FALSE	High	Master Protein	P62874	Guanine nucleotide-binding protein G(I)/G(S)/G(T) subunit beta-1 OS=Mus musculus OX=10090 GN=Gnb1 PE=1 SV=3	0	100.115	48	11	193	7	340	37.4	6	206.06	11	cell cycle OR cell proliferation;stress response;developmental processes;signal transduction;other biological processes	plasma membrane;other membranes;other cell component	cytoskeletal activity;other molecular function	Pf00400	14688	ENSMUSG00000029064	Gnb1	mmu:14688; P04697; P04901; P62874	Olfactory Signaling Pathway; G alpha (q) signalling events; G alpha (12/13) signalling events; Ca2+ pathway; G beta:gamma signalling through PLC beta; Presynaptic function of Kainate receptors; G alpha (i) signalling events; ADP signalling through P2Y purinoceptor 12; Adrenaline,noradrenaline inhibits insulin secretion; Extra-nuclear estrogen signaling; Activation of the phototransduction cascade…	Estrogen signaling; Chemokine signaling pathway; G protein signaling pathways; Focal adhesion: PI3K-Akt-mTOR signaling pathway; Myometrial relaxation and contraction pathways; Calcium regulation in cardiac cells	36	5	2.67399e+06	4.56123e+06	2.18449e+06	5.88529e+06	4.29589e+06	216151	351613	2.05678e+06	1.4109e+06	2.77746e+06	1.14371e+06	6.81612e+06	495646	843453	7.102e+06	318767	900594	418212	1.84527e+06	1.72976e+06	1
FALSE	High	Master Protein	Q9JKF1	Ras GTPase-activating-like protein IQGAP1 OS=Mus musculus OX=10090 GN=Iqgap1 PE=1 SV=2	0	100.012	18	24	92	24	1657	188.6	6.48	52.2	24	cell cycle OR cell proliferation;cell organization and biogenesis;developmental processes;signal transduction;other biological processes	plasma membrane;other membranes;cytoskeleton;nucleus;other cell component	enzyme regulator activity;cytoskeletal activity;other molecular function	Pf00307, Pf00612, Pf00616, Pf03836	29875	ENSMUSG00000030536	Iqgap1	G3UW45; mmu:29875; Q9JKF1	Neutrophil degranulation; RHOA GTPase cycle; RAC1 GTPase cycle; RHOU GTPase cycle; MAP2K and MAPK activation; RHOQ GTPase cycle; RHOC GTPase cycle; RHO GTPases activate IQGAPs; RAC2 GTPase cycle; RHOV GTPase cycle; Nephrin family interactions	G13 signaling pathway; Regulation of actin cytoskeleton	13	0	238988	380027	185142	463171	222184	20368.7	1314.45	159365	151584	407020	110339	347704	28511.8	68570.3	682678	48990.1	77382.7	47057.9	169122	221867	1
FALSE	High	Master Protein	P62631	Elongation factor 1-alpha 2 OS=Mus musculus OX=10090 GN=Eef1a2 PE=1 SV=1	0	99.894	38	15	511	5	463	50.4	9.03	826.51	15	protein metabolism;other metabolic processes;other biological processes	nucleus;other cell component	nucleic acid binding activity;other molecular function	Pf00009, Pf03143, Pf03144	13628	ENSMUSG00000016349	Eef1a2	mmu:13628; P27706; P62631		Translation factors	1	0	575431	1.33717e+06	514707	850354	1.00556e+06	68087.4	90493.4	453523	212771	660486	258401	1.27108e+06	120963	280477	1.37532e+06	106269	256636	100928	526784	510408	1
FALSE	High	Master Protein	P68254	14-3-3 protein theta OS=Mus musculus OX=10090 GN=Ywhaq PE=1 SV=1	0	99.247	64	20	211	12	245	27.8	4.78	193.62	20	transport;signal transduction;other biological processes	cytosol;other cell component	other molecular function	Pf00244	22630	ENSMUSG00000076432	Ywhaq	mmu:22630; P35216; P68254; Q3TW69; Q3UJN5; Q5SP76; Q5U423; Q66JR6	TP53 Regulates Metabolic Genes; Activation of BAD and translocation to mitochondria ; RHO GTPases activate PKNs; Chk1/Chk2(Cds1) mediated inactivation of Cyclin B:Cdk1 complex; Regulation of localization of FOXO transcription factors	Primary focal segmental glomerulosclerosis (FSGS); Myometrial relaxation and contraction pathways; Calcium regulation in cardiac cells	8	2	1.04768e+06	2.29077e+06	1.26952e+06	2.02853e+06	1.90961e+06	270719	137256	1.4864e+06	536744	1.68846e+06	471065	2.28028e+06	377168	566611	4.6095e+06	221463	402457	513920	738557	760072	1
FALSE	High	Master Protein	P68040	Receptor of activated protein C kinase 1 OS=Mus musculus OX=10090 GN=Rack1 PE=1 SV=3	0	99.239	59	14	138	14	317	35.1	7.69	212.55	14	cell cycle OR cell proliferation;protein metabolism;other metabolic processes;developmental processes;signal transduction;other biological processes	plasma membrane;cytosol;mitochondrion;translational apparatus;nucleus;other cell component	signal transduction activity or receptor binding;enzyme regulator activity;translation activity;other molecular function	Pf00400	14694	ENSMUSG00000020372	Rack1	mmu:14694; P25388; P68040; P99049; Q3THP0; Q3THY7; Q3TKQ0; Q3TW88; Q5NCC5; Q5NCC6; Q9CSQ0; Q9ERM6	Regulation of TNFR1 signaling; TNFR1-induced NF-kappa-B signaling pathway; TNFR1-mediated ceramide production	IL-3 signaling pathway; IL-2 signaling pathway	5	0	1.3399e+06	2.30436e+06	457161	1.27336e+06	518647	274786	13466.9	553154	577719	883949	1.02723e+06	845193	256393	305421	2.82684e+06	180593	360774	543875	615688	354317	1
FALSE	High	Master Protein	Q91XV3	Brain acid soluble protein 1 OS=Mus musculus OX=10090 GN=Basp1 PE=1 SV=3	0	98.938	86	15	93	15	226	22.1	4.51	87.6	15	RNA metabolism OR transcription;developmental processes;other biological processes	plasma membrane;other membranes;nucleus;other cell component	nucleic acid binding activity;other molecular function	Pf05466	70350	ENSMUSG00000045763	Basp1	mmu:70350; Q91XV3	RHOF GTPase cycle		1	0	509461	537873	474042	676173	530465	102523	84044	432509	287686	445961	250191	719949	317853	166076	649399	62808.5	229285	209283	167598	451539	1
FALSE	High	Master Protein	Q8VDM6	Heterogeneous nuclear ribonucleoprotein U-like protein 1 OS=Mus musculus OX=10090 GN=Hnrnpul1 PE=1 SV=1	0	98.852	28	21	175	21	859	95.9	6.58	178.26	21		nucleus;other cell component	nucleic acid binding activity;other molecular function	Pf00622, Pf02037, Pf13671	232989	ENSMUSG00000040725	Hnrnpul1	mmu:232989; Q3U201; Q3UPB0; Q6AZA7; Q8BY45; Q8K365; Q8VDM6			0	0	1.51497e+06	3.61298e+06	2.05099e+06	1.73465e+06	2.48236e+06	446667	142080	2.18825e+06	1.27718e+06	3.02749e+06	1639332	2.52218e+06	390715	643728	3.89441e+06	554934	423327	1.12936e+06	915718	831583	1
FALSE	High	Master Protein	O08528	Hexokinase-2 OS=Mus musculus OX=10090 GN=Hk2 PE=1 SV=1	0	98.681	28	23	148	19	917	102.5	6.11	119.54	23	cell organization and biogenesis;other metabolic processes;stress response;transport;other biological processes	plasma membrane;other membranes;cytosol;cytoskeleton;mitochondrion;ER/Golgi;other cell component	kinase activity;other molecular function	Pf00349, Pf03727	15277	ENSMUSG00000000628	Hk2	mmu:15277; O08528	Glycolysis	Glycolysis and gluconeogenesis	2	0	451334	1.39433e+06	354514	1.05483e+06	914992	22350.8	12781.5	452514	74647.3	384346	156207	510637	91084.1	119722	615829	15387.5	139658	315128	94851.1	248749	1
FALSE	High	Master Protein	Q9DC69	NADH dehydrogenase [ubiquinone] 1 alpha subcomplex subunit 9, mitochondrial OS=Mus musculus OX=10090 GN=Ndufa9 PE=1 SV=2	0	97.959	62	18	128	18	377	42.5	9.74	95.24	18	cell organization and biogenesis;other metabolic processes;other biological processes	other membranes;mitochondrion	other molecular function	Pf05368	66108	ENSMUSG00000000399	Ndufa9	mmu:66108; Q6GTD3; Q99JP9; Q9DC69	Complex I biogenesis	Oxidative phosphorylation; Electron transport chain	4	0	337210	896995	710065	1.52564e+06	716960	16977.4	34779.9	726713	1.28593e+06	2.00319e+06	282783	1.67264e+06	4670.24		1.22662e+06	30626.1	74247.7	415179	638384	1.31254e+06	1
FALSE	High	Master Protein	Q8BYI6	Lysophosphatidylcholine acyltransferase 2 OS=Mus musculus OX=10090 GN=Lpcat2 PE=1 SV=1	0	97.915	48	23	179	23	544	60.2	5.83	228.56	23	cell organization and biogenesis;other metabolic processes	plasma membrane;other membranes;ER/Golgi;other cell component	other molecular function	Pf01553, Pf13499	270084	ENSMUSG00000033192	Lpcat2	A3KBM0; A9Q1G2; A9Q1G3; mmu:270084; Q8BYI6	Acyl chain remodelling of PC		1	0	4.00858e+06	5.70019e+06	3.45734e+06	4.77797e+06	3.57009e+06	359592	150035	3.01885e+06	1.70194e+06	3.18299e+06	1.69689e+06	5.05788e+06	711214	1.16259e+06	7.74309e+06	481451	874251	787399	1.14039e+06	1.45348e+06	1
FALSE	High	Master Protein	Q8BJS4	SUN domain-containing protein 2 OS=Mus musculus OX=10090 GN=Sun2 PE=1 SV=3	0	97.38	36	21	94	21	731	81.6	7.02	83.19	21	cell cycle OR cell proliferation;cell organization and biogenesis;transport;developmental processes;other biological processes	other membranes;nucleus;other cytoplasmic organelle;other cell component	other molecular function	Pf07738, Pf18580	223697	ENSMUSG00000042524	Sun2	mmu:223697; Q3TBU0; Q3U160; Q6B4H2; Q8BJS4			0	0	595790	123539	388045	147174	220423	66841.9	4643.67	127984	572637	864645	258041	184624	87791.7	129177	1.00579e+06	139317	175547	29497.7	436550	67693.2	1
FALSE	High	Master Protein	Q7TPV4	Myb-binding protein 1A OS=Mus musculus OX=10090 GN=Mybbp1a PE=1 SV=2	0	97.275	24	24	87	24	1344	151.9	8.95	73.42	24	cell organization and biogenesis;RNA metabolism OR transcription;other metabolic processes;stress response;signal transduction;other biological processes	nucleus;other cell component	nucleic acid binding activity;other molecular function	Pf04931	18432	ENSMUSG00000040463	Mybbp1a	mmu:18432; O35851; Q7TPV4; Q80Y66; Q8R4X2; Q99KP0	B-WICH complex positively regulates rRNA expression		1	0	965043	38866	255862	981641	690291	22539.4	77842.6	500100	558233	243473	406125	166032		178384	782313	67393.9	115688		221165	515160	1
FALSE	High	Master Protein	P23492	Purine nucleoside phosphorylase OS=Mus musculus OX=10090 GN=Pnp PE=1 SV=2	0	97.121	57	14	131	14	289	32.3	6.16	171.48	14	cell cycle OR cell proliferation;cell organization and biogenesis;DNA metabolism;other metabolic processes;stress response;signal transduction;other biological processes	non-structural extracellular;cytosol;nucleus;other cell component	other molecular function	Pf01048	18950		Pnp	mmu:18950; P23492; Q4FJT6	Purine salvage; Neutrophil degranulation; Purine catabolism; Ribavirin ADME	Purine metabolism	5	0	3.20616e+06	6.14092e+06	4.77014e+06	4.10669e+06	1.18096e+06	557080	202293	3.79508e+06	2.05502e+06	1.95699e+06	934712	2.55382e+06	410799		5.68842e+06	259570	535287	80898	2.94112e+06	2.14873e+06	1
FALSE	High	Master Protein	Q9WV32	Actin-related protein 2/3 complex subunit 1B OS=Mus musculus OX=10090 GN=Arpc1b PE=1 SV=4	0	97.01	46	14	122	13	372	41	8.35	113.37	14	cell organization and biogenesis	cytoskeleton;nucleus;other cell component	cytoskeletal activity;other molecular function	Pf00400	11867	ENSMUSG00000029622	Arpc1b	mmu:11867; Q9CRC4; Q9WV32	Regulation of actin dynamics for phagocytic cup formation; RHO GTPases Activate WASPs and WAVEs; EPHB-mediated forward signaling	Microglia pathogen phagocytosis pathway	4	0	1.49923e+06	2.27883e+06	1.52184e+06	2.21179e+06	1.02236e+06	61734.4	36546.7	1.21975e+06	437465	1.38353e+06	484595	1.82973e+06	121578	163937	2.97426e+06	104320	230000	316514	599115	751668	1
FALSE	High	Master Protein	P00920	Carbonic anhydrase 2 OS=Mus musculus OX=10090 GN=Ca2 PE=1 SV=4	0	96.645	63	12	212	12	260	29	7.01	261.49	12	transport;signal transduction;other biological processes	non-structural extracellular;plasma membrane;other membranes;cytosol;other cell component	other molecular function	Pf00194	12349	ENSMUSG00000027562	Ca2	mmu:12349; P00920; Q6LDQ7; Q7TPE1; Q9DCT3; Q9DCY9	Erythrocytes take up carbon dioxide and release oxygen; Erythrocytes take up oxygen and release carbon dioxide; Reversible hydration of carbon dioxide		3	0	2104433	8.36257e+06	2.67695e+06	6.16074e+06	3.88132e+06	434439	271229	1.72154e+06	3.18327e+06	5.33603e+06	3.68909e+06	7.52437e+06	216237	534812	8.14602e+06	1.35861e+06	446660	1.01642e+06	4.65967e+06	2.61093e+06	1
FALSE	High	Master Protein	Q60930	Voltage-dependent anion-selective channel protein 2 OS=Mus musculus OX=10090 GN=Vdac2 PE=1 SV=2	0	96.625	48	13	274	13	295	31.7	7.49	299.93	13	cell organization and biogenesis;transport;signal transduction;other biological processes	other membranes;cytoskeleton;mitochondrion;ER/Golgi;other cell component	transporter activity;other molecular function	Pf01459	22334	ENSMUSG00000021771	Vdac2	mmu:22334; Q60930; Q78MH6; Q99L98	Ub-specific processing proteases		1	0	6.724e+06	7556710	4.76083e+06	1.01711e+07	8.10145e+06	804891	379097	5.80358e+06	3.15069e+06	5.60846e+06	3397847	1.165e+07	1.68917e+06	2.82624e+06	1.63549e+07	1.50725e+06	2.58059e+06	1.57579e+06	3.71105e+06	3868657	1
FALSE	High	Master Protein	P61922	4-aminobutyrate aminotransferase, mitochondrial OS=Mus musculus OX=10090 GN=Abat PE=1 SV=1	0	96.525	54	19	130	19	500	56.4	8.09	167.87	19	other metabolic processes;stress response;developmental processes;other biological processes	mitochondrion;other cell component	other molecular function	Pf00202	268860	ENSMUSG00000057880	Abat	mmu:268860; P61922; Q8BZA3	Degradation of GABA	Alanine and aspartate metabolism	2	0	480504	2.99925e+06	736203	1.69717e+06	2.2164e+06	86541.1	26790.9	483228	880160	3.44116e+06	399877	1.39338e+06	10969.5	149476	3.95343e+06	259357	192712	375173	1.83439e+06	980918	1
FALSE	High	Master Protein	Q5SYD0	Unconventional myosin-Id OS=Mus musculus OX=10090 GN=Myo1d PE=1 SV=1	0	96.515	28	25	93	25	1006	116	9.41	58.74	25	cell organization and biogenesis;transport;other biological processes	plasma membrane;other membranes;cytosol;cytoskeleton;ER/Golgi;other cytoplasmic organelle;other cell component	cytoskeletal activity;other molecular function	Pf00063, Pf00612, Pf06017	338367	ENSMUSG00000035441	Myo1d	mmu:338367; Q5SSK7; Q5SYD0; Q8BWY5			0	0	225234	2.61107e+06	286780	1.2167e+06	558917	33701.7	37017.7	367436	372349	628998	155351	612650	33758.6	28795.6	633483	21060.2	116996	489935	441973	309244	1
FALSE	High	Master Protein	O55131	Septin-7 OS=Mus musculus OX=10090 GN=Septin7 PE=1 SV=1	0	96.229	36	16	157	15	436	50.5	8.57	104.31	16	cell cycle OR cell proliferation;cell organization and biogenesis;developmental processes;other biological processes	plasma membrane;other membranes;cytoskeleton;nucleus;other cell component	other molecular function	Pf00735	235072		Septin7	mmu:235072; O55131	MAPK6/MAPK4 signaling		1	0	538314	1.08567e+06	450909	1.14707e+06	796057	21645.2	77367	418925	247555	1.72507e+06	252896	1.81469e+06	54687.5	140393	1.83085e+06	58081.6	185384	282314	408597	499897	1
FALSE	High	Master Protein	Q9DBG6	Dolichyl-diphosphooligosaccharide--protein glycosyltransferase subunit 2 OS=Mus musculus OX=10090 GN=Rpn2 PE=1 SV=1	0	96.195	38	15	128	15	631	69	5.81	235.5	15	protein metabolism;other metabolic processes;other biological processes	other membranes;ER/Golgi;nucleus;other cytoplasmic organelle	translation activity	Pf05817	20014	ENSMUSG00000027642	Rpn2	A2ACG6; mmu:20014; Q3TKY0; Q91XH0; Q9DBG6		Proteasome degradation	1	0	1.84524e+06	679873	1.26456e+06	4.41457e+06	1.46712e+06	543886		488384	2.38509e+06	717284	68000.4	183751	450061	1.38228e+06	3.82656e+06	475792	354554	338057	385446	1.04731e+06	1
FALSE	High	Master Protein	Q9Z1N5	Spliceosome RNA helicase Ddx39b OS=Mus musculus OX=10090 GN=Ddx39b PE=1 SV=1	0	95.789	40	16	245	16	428	49	5.67	264.57	16	cell organization and biogenesis;RNA metabolism OR transcription;other metabolic processes;transport;other biological processes	nucleus;other cell component	nucleic acid binding activity;other molecular function	Pf00270, Pf00271	53817	ENSMUSG00000019432	Ddx39b	mmu:53817; Q8HW97; Q9Z1N5	mRNA Splicing - Major Pathway; Transport of Mature mRNA derived from an Intron-Containing Transcript; mRNA 3'-end processing; RNA Polymerase II Transcription Termination; RHOBTB2 GTPase cycle	miRNAs and TFs in iPS Cell Generation; mRNA processing	7	0	7.8561e+06	1.19289e+07	6.88602e+06	8.10243e+06	6.37105e+06	655334	299087	7.7116e+06	6.95295e+06	5.17805e+06	2.15175e+06	7.50189e+06	334623	468697	1.18695e+07	869393	628031	3.56363e+06	4.78063e+06	4.52038e+06	1
FALSE	High	Master Protein	O70370	Cathepsin S OS=Mus musculus OX=10090 GN=Ctss PE=1 SV=2	0	95.745	34	11	122	11	340	38.4	6.96	198.71	11	cell organization and biogenesis;protein metabolism;other metabolic processes;other biological processes	non-structural extracellular;other membranes;other cytoplasmic organelle;other cell component	enzyme regulator activity;other molecular function	Pf00112, Pf08246	13040	ENSMUSG00000038642	Ctss	E9QK18; mmu:13040; O54973; O70370	Neutrophil degranulation; MHC class II antigen presentation; Assembly of collagen fibrils and other multimeric structures; Degradation of the extracellular matrix; Trafficking and processing of endosomal TLR		5	0	1.71228e+06	9.03586e+06	3.23777e+06	7.31919e+06	3.85436e+06	1.11523e+06	184401	5.70002e+06	2.01856e+06	5944.99	2.41638e+06	7.00249e+06	725062	479163	1.42214e+07	1.55914e+06	1.3025e+06	5.82215e+06	2.54486e+06	4943561	1
FALSE	High	Master Protein	P43275	Histone H1.1 OS=Mus musculus OX=10090 GN=Hist1h1a PE=1 SV=2	0	95.678	28	12	277	8	213	21.8	10.93	490.56	12	cell organization and biogenesis;other biological processes	nucleus;other cell component	nucleic acid binding activity;other molecular function	Pf00538	80838	ENSMUSG00000049539	H1-1	mmu:80838; P43275; Q5SZ98	Formation of Senescence-Associated Heterochromatin Foci (SAHF); Apoptosis induced DNA fragmentation		2	0	5.10819e+06	5.36376e+06	4.11206e+06	5.2207e+06	4.02066e+06	1.10643e+06	138193	4.82932e+06	5.57344e+06	12999132	3.20138e+06	5.28994e+06	1.15145e+06	1.1633e+06	1.2096e+07	980355	1.18503e+06	2.82747e+06	4.08389e+06	2.65856e+06	1
FALSE	High	Master Protein	P18872	Guanine nucleotide-binding protein G(o) subunit alpha OS=Mus musculus OX=10090 GN=Gnao1 PE=1 SV=3	0	95.536	40	13	253	11	354	40.1	5.53	306.21	13	transport;signal transduction;other biological processes	plasma membrane;other membranes;other cell component	signal transduction activity or receptor binding;other molecular function	Pf00503	14681	ENSMUSG00000031748	Gnao1	mmu:14681; P18872; P18873	Ca2+ pathway	G protein signaling pathways; Calcium regulation in cardiac cells	3	0	761022	2.17437e+06	527248	1.43847e+06	1.42253e+06	40673.5	144151	505485	341390	781152	274188	1.99154e+06	71203.8	273309	3.0995e+06	105994	426921	107697	589747	691526	1
FALSE	High	Master Protein	Q9DCN2	NADH-cytochrome b5 reductase 3 OS=Mus musculus OX=10090 GN=Cyb5r3 PE=1 SV=3	0	94.718	39	12	161	12	301	34.1	8.38	227.01	12	other metabolic processes	other membranes;cytosol;mitochondrion;ER/Golgi;other cell component	other molecular function	Pf00175, Pf00970	109754	ENSMUSG00000018042	Cyb5r3	mmu:109754; Q9DCN2	Neutrophil degranulation; Phase I - Functionalization of compounds; Vitamin C (ascorbate) metabolism	Oxidation by cytochrome P450	4	0	4.24984e+06	871303	3.20493e+06	4.13182e+06	2.75519e+06	851979	188650	4.92802e+06	961836	4.87582e+06	1.87538e+06	2.82301e+06	1020334	1.25099e+06	5.10968e+06	1.36504e+06	906848	1.12043e+06	870114	2.86642e+06	1
FALSE	High	Master Protein	Q99JY9	Actin-related protein 3 OS=Mus musculus OX=10090 GN=Actr3 PE=1 SV=3	0	94.32	58	18	198	18	418	47.3	5.88	200.43	18	cell cycle OR cell proliferation;cell organization and biogenesis;stress response;developmental processes;other biological processes	other membranes;cytoskeleton;ER/Golgi;nucleus;other cell component	cytoskeletal activity;other molecular function	Pf00022	74117	ENSMUSG00000026341	Actr3	mmu:74117; Q99JY9; Q9DC56	Regulation of actin dynamics for phagocytic cup formation; Clathrin-mediated endocytosis; EPHB-mediated forward signaling; RHO GTPases Activate WASPs and WAVEs		4	0	1.91919e+06	2.34889e+06	2.62795e+06	917036	1.57308e+06	91180.8	48542.7	1.011e+06	689318	347252	94262.1	510764	130652	66165.8	1.237e+06	252162	80180.9	977299	737316	1.02287e+06	1
FALSE	High	Master Protein	O35381	Acidic leucine-rich nuclear phosphoprotein 32 family member A OS=Mus musculus OX=10090 GN=Anp32a PE=1 SV=1	0	94.239	43	15	240	12	247	28.5	4.07	327.6	15	transport;other biological processes	ER/Golgi;nucleus;other cell component	other molecular function	Pf14580	11737	ENSMUSG00000032249	Anp32a	mmu:11737; O35381; P97437	HuR (ELAVL1) binds and stabilizes mRNA		1	3	3.23953e+06	2.16326e+06	6.13735e+06	3.35804e+06	1.69608e+06	256754	193878	4.21663e+06	2.03449e+06	4.75157e+06	2.43846e+06	3.67754e+06	388873	332080	6.47044e+06	170813	683616	1.38207e+06	933926	1.14152e+06	1
FALSE	High	Master Protein	O89053	Coronin-1A OS=Mus musculus OX=10090 GN=Coro1a PE=1 SV=5	0	94.13	46	20	200	20	461	51	6.48	173.44	20	cell adhesion;cell cycle OR cell proliferation;cell organization and biogenesis;stress response;transport;signal transduction;other biological processes	plasma membrane;other membranes;cytosol;cytoskeleton;other cytoplasmic organelle;other cell component	cytoskeletal activity;other molecular function	Pf00400, Pf08953, Pf08954, Pf16300	12721	ENSMUSG00000030707	Coro1a	mmu:12721; O89053; Q7TMU0; Q9R1Y8; Q9R288			0	0	4.12188e+06	4.16558e+06	3.75004e+06	4.69902e+06	2.411e+06	427234	231489	4.36651e+06	1.23832e+06	4.03564e+06	1.391e+06	5.41063e+06	977998	1.00164e+06	8.57475e+06	571807	946479	1.0834e+06	1.65876e+06	2.23836e+06	1
FALSE	High	Master Protein	Q9R0K7	Plasma membrane calcium-transporting ATPase 2 OS=Mus musculus OX=10090 GN=Atp2b2 PE=1 SV=2	0	93.989	21	21	105	8	1198	132.5	5.96	101.91	21	cell organization and biogenesis;other metabolic processes;transport;developmental processes;other biological processes	plasma membrane;other membranes;ER/Golgi;other cell component	signal transduction activity or receptor binding;transporter activity;other molecular function	Pf00122, Pf00689, Pf00690, Pf08282, Pf12424, Pf13246	11941	ENSMUSG00000030302	Atp2b2	mmu:11941; O88863; Q9R0K7	Ion homeostasis; Ion transport by P-type ATPases; Reduction of cytosolic Ca++ levels	Calcium regulation in cardiac cells	4	0	57826.5	1.19899e+06	59136.9	634917	117466	4355.66	4336.49	32471.8		462615	210784	934600	7925.8	409422	250148	73669.9	265206	4454.7	371024	544130	1
FALSE	High	Master Protein	Q9Z2D6	Methyl-CpG-binding protein 2 OS=Mus musculus OX=10090 GN=Mecp2 PE=1 SV=1	0	93.712	42	17	151	17	484	52.3	9.96	196.52	17	cell-cell signaling;cell cycle OR cell proliferation;cell organization and biogenesis;protein metabolism;RNA metabolism OR transcription;other metabolic processes;stress response;transport;developmental processes;signal transduction;other biological processes	cytosol;cytoskeleton;nucleus;other cell component	nucleic acid binding activity;other molecular function	Pf01429	17257	ENSMUSG00000031393	Mecp2	B1AUZ2; B1AUZ3; mmu:17257; Q3TYG1; Q9Z2D6		Lung fibrosis	1	0	905778	676952	743296	1.24871e+06	840224	34295.8	17439.6	925316	515146	1.02632e+06	346841	775229	119919	197353	2.36467e+06	62266.8	106177	178726	483663	442267	1
FALSE	High	Master Protein	P68510	14-3-3 protein eta OS=Mus musculus OX=10090 GN=Ywhah PE=1 SV=2	0	93.408	61	17	214	11	246	28.2	4.89	246.74	17	cell organization and biogenesis;other metabolic processes;transport;signal transduction;other biological processes	plasma membrane;other membranes;cytosol;other cell component	cytoskeletal activity;other molecular function	Pf00244	22629	ENSMUSG00000018965	Ywhah	mmu:22629; P11576; P68510; P70198; Q3TGZ9	TP53 Regulates Metabolic Genes; Activation of BAD and translocation to mitochondria ; RHO GTPases activate PKNs; Chk1/Chk2(Cds1) mediated inactivation of Cyclin B:Cdk1 complex	Myometrial relaxation and contraction pathways; Alpha 6 beta 4 integrin signaling pathway; Calcium regulation in cardiac cells	7	0	601573	753422	2.36873e+06	1.11529e+06	1.12331e+06	320473	350891	595617	1.88039e+06	256919	376203	1.11757e+06	545839	192930	1.55183e+06	268922	270332	68778.4	156290	940660	1
FALSE	High	Master Protein	P50516	V-type proton ATPase catalytic subunit A OS=Mus musculus OX=10090 GN=Atp6v1a PE=1 SV=2	0	93.304	34	17	135	17	617	68.3	5.58	128.73	17	cell organization and biogenesis;other metabolic processes;transport;other biological processes	plasma membrane;other membranes;cytosol;ER/Golgi;nucleus;other cytoplasmic organelle;other cell component	transporter activity;other molecular function	Pf00006, Pf02874, Pf16886	11964	ENSMUSG00000052459	Atp6v1a	mmu:11964; P50516; Q3TKS0; Q3U5W3; Q3U777; Q3UDZ9; Q3US31; Q8CHX2	Insulin receptor recycling; Amino acids regulate mTORC1; ROS and RNS production in phagocytes; Transferrin endocytosis and recycling; Ion channel transport		5	0	1.28336e+06	1.62738e+06	2.70647e+06	2.31629e+06	1.98515e+06	155934	613868	555412	291166	2.11945e+06	508154	2.8556e+06	109279	259459	2.83113e+06	198174	122101	2.49763e+06	2.83345e+06	1.0869e+06	1
FALSE	High	Master Protein	P13020	Gelsolin OS=Mus musculus OX=10090 GN=Gsn PE=1 SV=3	0	93.259	32	20	183	20	780	85.9	6.18	202.99	20	cell organization and biogenesis;protein metabolism;other metabolic processes;stress response;transport;developmental processes;signal transduction;other biological processes	non-structural extracellular;plasma membrane;other membranes;cytosol;cytoskeleton;nucleus;other cell component	cytoskeletal activity;other molecular function	Pf00626	227753	ENSMUSG00000026879	Gsn	mmu:227753; P13020; Q3UPB1; Q8R590	Neutrophil degranulation; Caspase-mediated cleavage of cytoskeletal proteins	Regulation of actin cytoskeleton	3	0	1.282e+06	1.58463e+06	1.69251e+06	3.38333e+06	2.23985e+06	336418	62601.1	1.26866e+06	626508	1.26866e+06	508320	2.4851e+06	250269	1.04015e+06	3.93602e+06	150213	458528	426977	645986	1.61258e+06	1
FALSE	High	Master Protein	P14873	Microtubule-associated protein 1B OS=Mus musculus OX=10090 GN=Map1b PE=1 SV=2	0	93.205	11	20	79	19	2464	270.1	4.83	76.99	20	cell organization and biogenesis;stress response;transport;developmental processes;other biological processes	plasma membrane;other membranes;cytosol;cytoskeleton;other cell component	cytoskeletal activity;other molecular function	Pf00414	17755	ENSMUSG00000052727	Map1b	E9QM11; mmu:17755; P14873		Wnt signaling pathway	1	1	1.18938e+06	3.09079e+06	343348	1.02366e+06	2755139	180617	109224	409716	425032	1.01829e+06	162525	655195	76319.7	775327	1.30736e+06	548977	656809		600565	1.1695e+06	1
FALSE	High	Master Protein	P17426	AP-2 complex subunit alpha-1 OS=Mus musculus OX=10090 GN=Ap2a1 PE=1 SV=1	0	92.976	27	23	137	15	977	107.6	7.03	139.48	23	transport;other biological processes	plasma membrane;other membranes;other cell component	signal transduction activity or receptor binding;other molecular function	Pf01602, Pf02296, Pf02883	11771	ENSMUSG00000060279	Ap2a1	mmu:11771; P17426	MHC class II antigen presentation; Recycling pathway of L1; Cargo recognition for clathrin-mediated endocytosis; LDL clearance; Trafficking of GluR2-containing AMPA receptors; Retrograde neurotrophin signalling; WNT5A-dependent internalization of FZD4; WNT5A-dependent internalization of FZD2, FZD5 and ROR2; VLDLR internalisation and degradation	EGFR1 signaling pathway	11	0	92022.8	186158	175692	122009	269466	25374.2	10635.4	85907.7	68395.9	107958	85638.8	548324	15574.6	38494.7	841662	359484	294445	24745.9	106290	146386	1
FALSE	High	Master Protein	Q9CPY7	Cytosol aminopeptidase OS=Mus musculus OX=10090 GN=Lap3 PE=1 SV=3	0	92.564	38	15	106	15	519	56.1	7.72	114.13	15	protein metabolism	ER/Golgi;other cell component	other molecular function	Pf00883, Pf02789	66988	ENSMUSG00000039682	Lap3	mmu:66988; Q3TFS5; Q4FJV1; Q4FK15; Q99P44; Q9CPY7; Q9CWN8		Oxidative stress and redox pathway	1	0	7.3306e+06	6.64206e+06	4.50538e+06	7.98187e+06	7.03757e+06	1.72312e+06	1.19838e+06	6.99796e+06	3.53703e+06	5.64419e+06	4.23125e+06	5.74997e+06	1.21735e+06	2.31609e+06	7.09069e+06	1.48956e+06	2.47275e+06	2.49276e+06	3.5259e+06	4.19473e+06	1
FALSE	High	Master Protein	Q68FL4	Putative adenosylhomocysteinase 3 OS=Mus musculus OX=10090 GN=Ahcyl2 PE=1 SV=1	0	92.555	30	18	128	6	613	66.9	7.36	78.93	18	other metabolic processes	cytosol;ER/Golgi;other cell component	other molecular function	Pf00670, Pf05221	74340	ENSMUSG00000029772	Ahcyl2	mmu:74340; Q68FL4; Q8BIH1	Bicarbonate transporters	One-carbon metabolism; Glutathione and one-carbon metabolism	3	13	2.27376e+06	3.45558e+06	1.34395e+06	5.00609e+06	2.46171e+06	140579	70827	1.34252e+06	784831	2.19407e+06	1.04878e+06	2.89132e+06	113239	269627	4.2716e+06	232696	363991	343749	1.55431e+06	1.79573e+06	1
FALSE	High	Master Protein	P35700	Peroxiredoxin-1 OS=Mus musculus OX=10090 GN=Prdx1 PE=1 SV=1	0	92.497	64	16	274	14	199	22.2	8.12	364.38	16	cell cycle OR cell proliferation;other metabolic processes;stress response;other biological processes	cytosol;mitochondrion;nucleus;other cytoplasmic organelle;other cell component	other molecular function	Pf00578, Pf10417	18477	ENSMUSG00000028691	Prdx1	mmu:18477; P35700; Q3UBV4; Q9CWI2	TP53 Regulates Metabolic Genes; Detoxification of Reactive Oxygen Species; NFE2L2 regulating anti-oxidant/detoxification enzymes	Oxidative stress and redox pathway	4	2	1.74702e+06	6.48937e+06	3.687e+06	6.46064e+06	3.44756e+06	240565	199469	1.64254e+06	1.02883e+06	3.75408e+06	1.27848e+06	5.31021e+06	454263	683282	8.76931e+06	350627	615891	1.04372e+06	2.50207e+06	2.3674e+06	1
FALSE	High	Master Protein	Q6IFZ6	Keratin, type II cytoskeletal 1b OS=Mus musculus OX=10090 GN=Krt77 PE=1 SV=1	0	92.48	16	15	228	5	572	61.3	8.02	374.33	15	other biological processes	plasma membrane;cytoskeleton	bone, tooth or skin structural activity	Pf00038, Pf16208	406220	ENSMUSG00000067594	Krt77	mmu:406220; Q6IFZ6	Formation of the cornified envelope		2	0	186175	2.7762e+06	5.41319e+07	6.50068e+08	310464	5.74678e+06	3.08383e+06	6.89026e+08	7.34498e+07	2.36406e+07	5.58398e+08	478598	48141.1	5.53025e+06	854919	2.13636e+06	2.40843e+08	2.41436e+08	4.47779e+08	3.27318e+08	1
FALSE	High	Master Protein	P56959	RNA-binding protein FUS OS=Mus musculus OX=10090 GN=Fus PE=1 SV=1	0	92.261	17	10	185	10	518	52.6	9.36	204.54	10	cell organization and biogenesis;protein metabolism;RNA metabolism OR transcription;other metabolic processes;other biological processes	nucleus;other cell component	signal transduction activity or receptor binding;cytoskeletal activity;nucleic acid binding activity;other molecular function	Pf00076, Pf00641	233908	ENSMUSG00000030795	Fus	mmu:233908; P56959	mRNA Splicing - Major Pathway; Processing of Capped Intron-Containing Pre-mRNA	mRNA processing	3	0	548822	3.11662e+06	2.50174e+06	2.49894e+06	1.99351e+06	237976	43855.6	3.58196e+06	2.12131e+06	2.28836e+06	804425	4.04061e+06	249682	184084	5.65932e+06	207145	142289	1.00384e+06	1.2177e+06	1.50668e+06	1
FALSE	High	Master Protein	P22437	Prostaglandin G/H synthase 1 OS=Mus musculus OX=10090 GN=Ptgs1 PE=1 SV=1	0	92.182	27	16	186	16	602	69	6.83	182.37	16	other metabolic processes;stress response;other biological processes	other membranes;ER/Golgi;nucleus;other cell component	other molecular function	Pf03098	19224	ENSMUSG00000047250	Ptgs1	mmu:19224; P22437	Synthesis of Prostaglandins (PG) and Thromboxanes (TX); COX reactions	Eicosanoid synthesis; Prostaglandin synthesis and regulation; Eicosanoid metabolism via cyclooxygenases (COX); Oxidative stress and redox pathway	6	0	3.51798e+06	2.27327e+06	1.74658e+06	3.65336e+06	2.56036e+06	228296	112596	4.4335e+06	2.74693e+06	2.16944e+06	1.95651e+06	3.83898e+06	429319	369092	3.4402e+06	494225	405305	897870	1.97157e+06	1.9318e+06	1
FALSE	High	Master Protein	P61982	14-3-3 protein gamma OS=Mus musculus OX=10090 GN=Ywhag PE=1 SV=2	0	92.174	62	18	234	10	247	28.3	4.89	226.22	18	transport;signal transduction;other biological processes	cytosol;other cell component	signal transduction activity or receptor binding;cytoskeletal activity;other molecular function	Pf00244	22628	ENSMUSG00000051391	Ywhag	mmu:22628; O70457; P35214; P61982; Q3UFD6; Q4FK44; Q9UDP2; Q9UN99	Anchoring of the basal body to the plasma membrane; Regulation of PLK1 Activity at G2/M Transition; Loss of Nlp from mitotic centrosomes; Recruitment of mitotic centrosome proteins and complexes; Recruitment of NuMA to mitotic centrosomes; AURKA Activation by TPX2; TP53 Regulates Metabolic Genes; Activation of BAD and translocation to mitochondria ; RHO GTPases activate PKNs; Chk1/Chk2(Cds1) medi…	Myometrial relaxation and contraction pathways; Calcium regulation in cardiac cells	14	4	885776	1.54598e+06	915831	1.69031e+06	1.77858e+06	69984.4	85293.1	971385	432644	910864	417242	1.90697e+06	178323	241531	2.42679e+06	140940	319327	257196	695319	663899	1
FALSE	High	Master Protein	Q99NB9	Splicing factor 3B subunit 1 OS=Mus musculus OX=10090 GN=Sf3b1 PE=1 SV=1	0	92.037	22	20	95	20	1304	145.7	7.09	104.91	20	cell organization and biogenesis;RNA metabolism OR transcription;other metabolic processes;developmental processes;other biological processes	nucleus;other cell component	nucleic acid binding activity;other molecular function	Pf08920			Sf3b1	Q99NB9; Q9CSK5	mRNA Splicing - Major Pathway; mRNA Splicing - Minor Pathway; B-WICH complex positively regulates rRNA expression		3	0	2.94678e+06	387361		1.43953e+06	313586		22192.8	3.05153e+06	524112	1.32936e+06	815032	1.28228e+06	109065	280926	759520	62874.3	446202	667892	733341	834835	1
FALSE	High	Master Protein	P10107	Annexin A1 OS=Mus musculus OX=10090 GN=Anxa1 PE=1 SV=2	0	91.831	56	19	118	18	346	38.7	7.37	121	19	cell-cell signaling;cell organization and biogenesis;protein metabolism;other metabolic processes;stress response;transport;developmental processes;signal transduction;other biological processes	non-structural extracellular;plasma membrane;other membranes;cytosol;cytoskeleton;mitochondrion;nucleus;other cytoplasmic organelle;other cell component	enzyme regulator activity;nucleic acid binding activity;other molecular function	Pf00191	16952	ENSMUSG00000024659	Anxa1	mmu:16952; P10107	G alpha (q) signalling events; G alpha (i) signalling events; Formyl peptide receptors bind formyl peptides and many other ligands	Spinal cord injury; Prostaglandin synthesis and regulation	5	1	3.40367e+06	6.05495e+06	3.4418e+06		3.0963e+06		187207	371051	1.24102e+06	328524	692323	2.86759e+06	18806.5	172882	700682	534729	30495.7	708689	892811	1.68804e+06	1
FALSE	High	Master Protein	Q62318	Transcription intermediary factor 1-beta OS=Mus musculus OX=10090 GN=Trim28 PE=1 SV=3	0	91.597	20	17	99	17	834	88.8	5.77	56.26	17	cell organization and biogenesis;protein metabolism;DNA metabolism;RNA metabolism OR transcription;other metabolic processes;stress response;developmental processes;other biological processes	nucleus;other cell component	nucleic acid binding activity;kinase activity;other molecular function	Pf00628, Pf00643, Pf14634	21849	ENSMUSG00000005566	Trim28	mmu:21849; P70391; Q62318; Q8C283; Q99PN4	Generic Transcription Pathway	Mechanisms associated with pluripotency	2	0	809324	1.02841e+06	499262	1.09684e+06	265373	145010	20716.9	639154	541863	428040	202294	1.37856e+06	343385	344170	1.44233e+06	132946	148022	230784	375661	315676	1
FALSE	High	Master Protein	O35643	AP-1 complex subunit beta-1 OS=Mus musculus OX=10090 GN=Ap1b1 PE=1 SV=2	0	91.388	23	19	107	4	943	103.9	5.17	98.14	19	cell organization and biogenesis;transport;developmental processes	other membranes;cytosol;ER/Golgi;other cytoplasmic organelle;other cell component	other molecular function	Pf01602, Pf02883, Pf09066	11764	ENSMUSG00000009090	Ap1b1	mmu:11764; O35643; Q3TXG4; Q922E2	MHC class II antigen presentation; Golgi Associated Vesicle Biogenesis; Lysosome Vesicle Biogenesis		3	0	235202	164883	224867	367077	315000	30916.7		329446	198194	1.11375e+06	157975			45042.2	897008	85320.7	208736			133386	1
FALSE	High	Master Protein	P05063	Fructose-bisphosphate aldolase C OS=Mus musculus OX=10090 GN=Aldoc PE=1 SV=4	0	91.304	43	16	151	11	363	39.4	7.12	183.06	16	other metabolic processes;other biological processes	cytosol;other cell component	cytoskeletal activity;other molecular function	Pf00274	11676	ENSMUSG00000017390	Aldoc	mmu:11676; P05063; Q64011; Q8CA91; Q99K96; Q9DBA4; Q9JK32	Neutrophil degranulation; Gluconeogenesis; Glycolysis	Glycolysis and gluconeogenesis	4	0	3.4006e+06	1.06129e+07	1.49529e+07	1.08752e+07	8.94839e+06	4626.01	9.60344e+06	8.06693e+06	8.3317e+06	6.54429e+06	1.60354e+07	1.27913e+07	293573	37976.7	1.13607e+07	13119	955066	9.53882e+06	6.95077e+06	7.60469e+06	1
FALSE	High	Master Protein	Q91V41	Ras-related protein Rab-14 OS=Mus musculus OX=10090 GN=Rab14 PE=1 SV=3	0	91.093	68	14	151	12	215	23.9	6.21	214.91	14	cell organization and biogenesis;stress response;transport;signal transduction;other biological processes	plasma membrane;other membranes;cytosol;ER/Golgi;other cytoplasmic organelle;other cell component	cytoskeletal activity;other molecular function	Pf00071	68365	ENSMUSG00000026878	Rab14	mmu:68365; Q91V41	Neutrophil degranulation; RAB GEFs exchange GTP for GDP on RABs; RAB geranylgeranylation; Synthesis of PIPs at the plasma membrane	Focal adhesion: PI3K-Akt-mTOR signaling pathway	5	2	1.54209e+06	3.67572e+06	2.0734e+06	2.7023e+06	2.52387e+06	214162	227160	1.55488e+06	723035	1.5036e+06	461911	2.15547e+06	276430	431568	4.20996e+06	229531	695455	798477	764377	1.546e+06	1
FALSE	High	Master Protein	P11103	Poly [ADP-ribose] polymerase 1 OS=Mus musculus OX=10090 GN=Parp1 PE=1 SV=3	0	90.529	29	24	93	24	1013	113	8.95	46.29	24	cell organization and biogenesis;protein metabolism;DNA metabolism;other metabolic processes;stress response;signal transduction;other biological processes	cytosol;mitochondrion;nucleus;other cell component	enzyme regulator activity;nucleic acid binding activity;other molecular function	Pf00533, Pf00644, Pf00645, Pf02877, Pf05406, Pf08063			Parp1	P11103; Q9JLX4; Q9QVQ3	SUMOylation of DNA damage response and repair proteins; DNA Damage Recognition in GG-NER; Formation of Incision Complex in GG-NER; Dual Incision in GG-NER; Downregulation of SMAD2/3:SMAD4 transcriptional activity; POLB-Dependent Long Patch Base Excision Repair; HDR through MMEJ (alt-NHEJ)		7	0	560508	1.29459e+06	966902	743083	653997	9597.6	9204.92	636864	279232	1.22024e+06	232866	1.28621e+06	119087	105782	1.71883e+06	17423.5	115898	392761	538097	676011	1
FALSE	High	Master Protein	Q6ZQ38	Cullin-associated NEDD8-dissociated protein 1 OS=Mus musculus OX=10090 GN=Cand1 PE=1 SV=2	0	90.524	25	27	116	27	1230	136.2	5.78	74.58	27	cell organization and biogenesis;protein metabolism;other metabolic processes;other biological processes	cytosol;ER/Golgi;nucleus;other cell component	other molecular function	Pf08623	71902	ENSMUSG00000020114	Cand1	mmu:71902; Q6PFR0; Q6ZQ38; Q9CV45	Neutrophil degranulation; Neddylation; Iron uptake and transport		3	0	3.65944e+06	4.76554e+06	1.34072e+06	2.84887e+06	1.91231e+06	136757	17684	2.54651e+06	978362	3.27134e+06	1.23461e+06	3.93848e+06	125221	209376	4.22992e+06	208962	289608	371352	984796	1.94792e+06	1
FALSE	High	Master Protein	Q61292	Laminin subunit beta-2 OS=Mus musculus OX=10090 GN=Lamb2 PE=1 SV=2	0	90.054	17	21	72	21	1799	196.5	6.67	66.02	21	cell adhesion;cell organization and biogenesis;stress response;developmental processes;other biological processes	non-structural extracellular;extracellular matrix;other cell component	signal transduction activity or receptor binding;extracellular structural activity	Pf00053, Pf00055	16779	ENSMUSG00000052911	Lamb2	mmu:16779; Q61292; Q62182; Q8R0Y0		Primary focal segmental glomerulosclerosis (FSGS); Focal adhesion: PI3K-Akt-mTOR signaling pathway; Inflammatory response pathway; Alpha 6 beta 4 integrin signaling pathway; Focal adhesion	5	0	327384	2.21393e+06	117176	2.57639e+06	761702	101403	12165.8	1.65215e+06	2.08857e+06	784548	908538	731191	18557	328937	694810	34125.9	60205.9	24203.3	559285	1.69217e+06	1
FALSE	High	Master Protein	Q8K1B8	Fermitin family homolog 3 OS=Mus musculus OX=10090 GN=Fermt3 PE=1 SV=1	0	90.011	37	20	121	20	665	75.6	7.05	112.75	20	cell adhesion;cell organization and biogenesis;stress response;signal transduction;other biological processes	cytoskeleton;other cell component	signal transduction activity or receptor binding;other molecular function	Pf00169, Pf00373, Pf18124	108101	ENSMUSG00000024965	Fermt3	mmu:108101; Q8K1B8	Platelet degranulation		1	0	340536	582371	327977	561421	225442	17653.6	11853.5	354810	194245	289881	197966	565036	34868.6	35698.9	696320	25500.2	90249.4	446548	139101	217315	1
FALSE	High	Master Protein	P35550	rRNA 2'-O-methyltransferase fibrillarin OS=Mus musculus OX=10090 GN=Fbl PE=1 SV=2	0	89.861	50	16	137	16	327	34.3	10.24	148.97	16	cell organization and biogenesis;protein metabolism;RNA metabolism OR transcription;other metabolic processes;other biological processes	nucleus;other cell component	nucleic acid binding activity;other molecular function	Pf01269	14113	ENSMUSG00000046865	Fbl	mmu:14113; P35550; Q99L58	Major pathway of rRNA processing in the nucleolus and cytosol	mRNA processing	2	0	3.70277e+06	2.05546e+06	4.50573e+06	3.27841e+06	2.39536e+06	270205	414926	4.63623e+06	4.13148e+06	2.26653e+06	2.14191e+06	2.10791e+06	1.90223e+06	1.23771e+06	3.59757e+06	516570	572257	346821	523336	1.80704e+06	1
FALSE	High	Master Protein	P60202	Myelin proteolipid protein OS=Mus musculus OX=10090 GN=Plp1 PE=1 SV=2	0	89.858	30	11	663	11	277	30.1	8.35	921.07	11	cell organization and biogenesis;other metabolic processes;stress response;developmental processes;signal transduction;other biological processes	plasma membrane;other membranes;other cell component	other molecular function	Pf01275	18823	ENSMUSG00000031425	Plp1	mmu:18823; P04400; P06905; P60202; Q9WUS9			0	0	2.92562e+08	5.1052e+08	2.16995e+08	3.39979e+08	3.62251e+08	3.05971e+07	3.78144e+07	1.5918e+08	9.06737e+07	2.54838e+08	1.17915e+08	4.39701e+08	3.05832e+07	8.52212e+07	7.28438e+08	5.40452e+07	1.36588e+08	2.9228e+07	1.81712e+08	1.6532e+08	1
FALSE	High	Master Protein	P62908	40S ribosomal protein S3 OS=Mus musculus OX=10090 GN=Rps3 PE=1 SV=1	0	89.752	74	18	267	18	243	26.7	9.66	280.14	18	cell cycle OR cell proliferation;cell organization and biogenesis;protein metabolism;DNA metabolism;other metabolic processes;stress response;other biological processes	plasma membrane;other membranes;cytosol;cytoskeleton;mitochondrion;ER/Golgi;translational apparatus;nucleus;other cell component	cytoskeletal activity;nucleic acid binding activity;other molecular function	Pf00189, Pf07650	27050	ENSMUSG00000030744	Rps3	mmu:27050; P17073; P47933; P62908	L13a-mediated translational silencing of Ceruloplasmin expression; SRP-dependent cotranslational protein targeting to membrane; Major pathway of rRNA processing in the nucleolus and cytosol; Formation of a pool of free 40S subunits; GTP hydrolysis and joining of the 60S ribosomal subunit; Nonsense Mediated Decay (NMD) independent of the Exon Junction Complex (EJC); Nonsense Mediated Decay (NMD) e…	Cytoplasmic ribosomal proteins	11	0	2.4762e+06	4.32158e+06	2.60315e+06	1.61958e+06	2.47144e+06	462829	61967.9	2.35886e+06	1.83223e+06	2.09755e+06	1.32015e+06	3.25453e+06	380400	631427	3.55856e+06	599718	694601	1.18459e+06	1.85811e+06	2.09613e+06	1
FALSE	High	Master Protein	Q9QUI0	Transforming protein RhoA OS=Mus musculus OX=10090 GN=Rhoa PE=1 SV=1	0	89.751	56	13	197	7	193	21.8	6.1	176.45	13	cell adhesion;cell cycle OR cell proliferation;cell organization and biogenesis;other metabolic processes;stress response;developmental processes;signal transduction;other biological processes	plasma membrane;other membranes;cytosol;cytoskeleton;nucleus;other cytoplasmic organelle;other cell component	cytoskeletal activity;other molecular function	Pf00071	11848	ENSMUSG00000007815	Rhoa	mmu:11848; O88336; Q9QUI0	Neutrophil degranulation; VEGFA-VEGFR2 Pathway; Sema4D mediated inhibition of cell attachment and migration; GPVI-mediated activation cascade; G alpha (12/13) signalling events; G beta:gamma signalling through PI3Kgamma; RHOA GTPase cycle; RHOC GTPase cycle; ERBB2 Regulates Cell Motility; Ovarian tumor domain proteases; RHO GTPases Activate Formins; EPHB-mediated forward signaling; PTK6 Regulates…	MicroRNAs in cardiomyocyte hypertrophy; Chemokine signaling pathway; G protein signaling pathways; Spinal cord injury; G13 signaling pathway; Wnt signaling in kidney disease; Wnt signaling pathway; Alpha 6 beta 4 integrin signaling pathway; Fibrin complement receptor 3 signaling pathway; Regulation of actin cytoskeleton; Comprehensive IL-17A signaling; Wnt signaling pathway; Wnt signaling pathway…	40	7	1.84994e+06	3.90681e+06	1.06875e+06	2.93263e+06	1.24457e+06	143385	79579.7	2.26888e+06	1.76475e+06	3.93798e+06	1.02221e+06	2.10386e+06	201553	132448	3.56274e+06	190191	314707	689006	1.62491e+06	2.11944e+06	1
FALSE	High	Master Protein	P62814	V-type proton ATPase subunit B, brain isoform OS=Mus musculus OX=10090 GN=Atp6v1b2 PE=1 SV=1	0	89.267	40	17	127	17	511	56.5	5.81	94	17	cell organization and biogenesis;other metabolic processes;transport;other biological processes	plasma membrane;other membranes;cytosol;ER/Golgi;other cytoplasmic organelle;other cell component	transporter activity;other molecular function	Pf00006, Pf02874	11966	ENSMUSG00000006273	Atp6v1b2	mmu:11966; O09045; P50517; P62814; Q3TG74; Q3TL62; Q3TVK6; Q3TWR0; Q3U791; Q3U7C8; Q3U9Z0; Q3UAW7	Insulin receptor recycling; Amino acids regulate mTORC1; ROS and RNS production in phagocytes; Transferrin endocytosis and recycling; Ion channel transport		5	0	3.43265e+06	2.28458e+06	2.54949e+06	3.27558e+06	2.02131e+06	700316	684281	6.15435e+06	1.73632e+06	1.83826e+06	2.41019e+06	893843	954055	569502	5.03702e+06	860357	1.68361e+06	746616	1.03607e+06	1.28431e+06	1
FALSE	High	Master Protein	P31725	Protein S100-A9 OS=Mus musculus OX=10090 GN=S100a9 PE=1 SV=3	0	88.94	50	11	233	11	113	13	7.17	334.35	11	cell adhesion;cell-cell signaling;cell organization and biogenesis;protein metabolism;other metabolic processes;stress response;transport;developmental processes;other biological processes	non-structural extracellular;plasma membrane;cytoskeleton;nucleus;other cell component	other molecular function	Pf01023	20202	ENSMUSG00000056071	S100a9	mmu:20202; P31725	Neutrophil degranulation; Regulation of TLR by endogenous ligand; RHO GTPases Activate NADPH Oxidases; Metal sequestration by antimicrobial proteins	Oxidative stress and redox pathway	5	0	2.44074e+07	8.47669e+07	3.35347e+07	39578886	2.11957e+07	2.07006e+06	411158	8.96184e+06	1.42422e+07	2.39365e+07	3.16235e+07	6.1846e+07	1.75203e+06	2.94796e+06	5.90339e+07	5.77824e+06	4.41683e+06	1.81981e+07	1.52405e+07	2.41936e+07	1
FALSE	High	Master Protein	P47911	60S ribosomal protein L6 OS=Mus musculus OX=10090 GN=Rpl6 PE=1 SV=3	0	88.47	51	18	237	18	296	33.5	10.7	253.07	18	cell organization and biogenesis;protein metabolism;other metabolic processes	cytosol;cytoskeleton;ER/Golgi;translational apparatus;nucleus;other cell component	nucleic acid binding activity;other molecular function	Pf01159, Pf03868	19988	ENSMUSG00000029614	Rpl6	mmu:19988; P47911; Q6P5I2; Q925C3	L13a-mediated translational silencing of Ceruloplasmin expression; SRP-dependent cotranslational protein targeting to membrane; Major pathway of rRNA processing in the nucleolus and cytosol; Formation of a pool of free 40S subunits; GTP hydrolysis and joining of the 60S ribosomal subunit; Nonsense Mediated Decay (NMD) independent of the Exon Junction Complex (EJC); Nonsense Mediated Decay (NMD) e…	Cytoplasmic ribosomal proteins	8	0	2.32174e+06	8.33295e+06	3.44518e+06	4.00704e+06	3.30166e+06	173914	65651.4	3.67452e+06	2.52257e+06	2.12954e+06	2.5147e+06	5.99131e+06	132126	169786	8.03482e+06	681258	239216	1.77628e+06	2.98018e+06	4.21993e+06	1
FALSE	High	Master Protein	P11798	Calcium/calmodulin-dependent protein kinase type II subunit alpha OS=Mus musculus OX=10090 GN=Camk2a PE=1 SV=2	0	88.44	38	15	142	12	478	54.1	7.08	126.15	15	cell cycle OR cell proliferation;cell organization and biogenesis;protein metabolism;other metabolic processes;stress response;transport;developmental processes;signal transduction;other biological processes	plasma membrane;other membranes;cytosol;mitochondrion;nucleus;other cell component	signal transduction activity or receptor binding;kinase activity;other molecular function	Pf00069, Pf08332	12322	ENSMUSG00000024617	Camk2a	mmu:12322; P11798; Q61284; Q6ZWN4	Ion homeostasis; Ion transport by P-type ATPases; Ca2+ pathway; Trafficking of AMPA receptors; RAF activation; Interferon gamma signaling; HSF1-dependent transactivation; Unblocking of NMDA receptors, glutamate binding and activation	ErbB signaling pathway; Myometrial relaxation and contraction pathways; Wnt signaling pathway; Calcium regulation in cardiac cells; EGFR1 signaling pathway	14	4	803511	2.1624e+06	683315	995044	896919	427071	68395.5	606124	188545	376202	619329	4.14357e+06	337980	348830	1.45451e+06	396159	554954	761427	507740	509015	1
FALSE	High	Master Protein	Q6P5E4	UDP-glucose:glycoprotein glucosyltransferase 1 OS=Mus musculus OX=10090 GN=Uggt1 PE=1 SV=4	0	88.405	16	19	72	19	1551	176.3	5.62	48.37	19	protein metabolism;other metabolic processes;stress response	ER/Golgi;other cell component	other molecular function	Pf06427, Pf18400, Pf18401, Pf18402, Pf18403, Pf18404	320011	ENSMUSG00000037470	Uggt1	E9QQ49; mmu:320011; Q6NV70; Q6P5E4		Comprehensive IL-17A signaling	1	0	204879	181985	185217	1.27385e+06	185148	15025.6	37742.7	371750	232246	259305	271233	280231	15933.2	33752.4	593368	186037	38291.7	44735.8	95837.9	389997	1
FALSE	High	Master Protein	P70333	Heterogeneous nuclear ribonucleoprotein H2 OS=Mus musculus OX=10090 GN=Hnrnph2 PE=1 SV=1	0	88.194	37	13	188	5	449	49.2	6.3	269.22	13	other biological processes	cytosol;nucleus;other cell component	nucleic acid binding activity	Pf00076, Pf08080	56258	ENSMUSG00000045427	Hnrnph2	mmu:56258; P70333; Q3THV9	mRNA Splicing - Major Pathway; Processing of Capped Intron-Containing Pre-mRNA	mRNA processing	3	0	372210	708226	398253	667214	423317	111994	24422.5	417928	258192	441702	219688	623683	143775	188864	1.21169e+06	72708.6	124270	208649	214644	246967	1
FALSE	High	Master Protein	Q6URW6	Myosin-14 OS=Mus musculus OX=10090 GN=Myh14 PE=1 SV=1	0	88.188	7	16	149	3	2000	228.4	5.55	216.55	16	cell organization and biogenesis;other biological processes	cytoskeleton;other cell component	cytoskeletal activity;other molecular function	Pf00063, Pf01576	71960	ENSMUSG00000030739	Myh14	B3F3T1; mmu:71960; Q6URW6; Q80V64; Q80ZE6	RHO GTPases activate PAKs		1	0	136385	71988.7	57558.7	216039	188458			72831.4	63933.1	133172	49932.4	161501		45631.5	223312	18936.6	34331.5		112383	96042.5	1
FALSE	High	Master Protein	P62880	Guanine nucleotide-binding protein G(I)/G(S)/G(T) subunit beta-2 OS=Mus musculus OX=10090 GN=Gnb2 PE=1 SV=3	0	87.634	28	9	206	3	340	37.3	6	229.13	9	signal transduction;other biological processes	plasma membrane;other membranes;other cell component	other molecular function	Pf00400	14693	ENSMUSG00000029713	Gnb2	mmu:14693; P11016; P54312; P62880	G alpha (i) signalling events; Cooperation of PDCL (PhLP1) and TRiC/CCT in G-protein beta folding; G alpha (q) signalling events; G alpha (12/13) signalling events; Ca2+ pathway; G beta:gamma signalling through PLC beta; Presynaptic function of Kainate receptors; ADP signalling through P2Y purinoceptor 12; Adrenaline,noradrenaline inhibits insulin secretion; Extra-nuclear estrogen signaling; G al…	Chemokine signaling pathway; G protein signaling pathways; Focal adhesion: PI3K-Akt-mTOR signaling pathway; Myometrial relaxation and contraction pathways; Calcium regulation in cardiac cells	31	2	3.2115e+06	2.03176e+06	1.3921e+06	1.20963e+06	1.30752e+06	147208	315288	936563	735019	2.28752e+06	1.29609e+06	737049	190186	904552	1.89977e+06	173897	313157	156974	961115	744261	1
FALSE	High	Master Protein	P83917	Chromobox protein homolog 1 OS=Mus musculus OX=10090 GN=Cbx1 PE=1 SV=1	0	87.31	43	12	144	11	185	21.4	4.93	201.39	12	cell organization and biogenesis;stress response;other biological processes	cytoskeleton;nucleus;other cell component	nucleic acid binding activity;other molecular function	Pf00385, Pf01393	12412	ENSMUSG00000018666	Cbx1	mmu:12412; P23197; P83917			0	3	1.98443e+06	3.81434e+06	2.52828e+06	2.97378e+06	2.76984e+06	423535	146764	2.99836e+06	1699076	3.00552e+06	2.01306e+06	3.67288e+06	474164	752351	4.53035e+06	602325	541531	1.45013e+06	1.15662e+06	1.50411e+06	1
FALSE	High	Master Protein	P05784	Keratin, type I cytoskeletal 18 OS=Mus musculus OX=10090 GN=Krt18 PE=1 SV=5	0	87.287	55	22	181	19	423	47.5	5.33	195.29	22	cell organization and biogenesis;transport;signal transduction;other biological processes	non-structural extracellular;plasma membrane;other membranes;cytosol;cytoskeleton;nucleus;other cell component	other molecular function	Pf00038	16668	ENSMUSG00000023043	Krt18	mmu:16668; P05784; Q3TIX1; Q3TJH6; Q3TJW7; Q61766	Formation of the cornified envelope	EGFR1 signaling pathway	3	1	538260	1.30583e+06	697263	2.90399e+06	1.41852e+06	230289	47529.7	145042	758031	1.99566e+06	641908	527675	74564.3	297099	2.38844e+06	179372	118227	354225	1.21964e+06	1.31372e+06	1
FALSE	High	Master Protein	Q99020	Heterogeneous nuclear ribonucleoprotein A/B OS=Mus musculus OX=10090 GN=Hnrnpab PE=1 SV=1	0	86.893	46	16	221	15	285	30.8	7.91	300.26	16	RNA metabolism OR transcription;other metabolic processes;other biological processes	cytosol;nucleus;other cell component	nucleic acid binding activity;other molecular function	Pf00076, Pf08143	15384	ENSMUSG00000020358	Hnrnpab	mmu:15384; Q8BPE0; Q99020		mRNA processing	1	0	1.77565e+06	7.27326e+06	4.62375e+06	4.01538e+06	4.57631e+06	306768	153351	5.29456e+06	5.3121e+06	8.08147e+06	2.95899e+06	8.42621e+06	269859	286329	6.5924e+06	500212	361796	2.87256e+06	2.69753e+06	6.46605e+06	1
FALSE	High	Master Protein	Q01768	Nucleoside diphosphate kinase B OS=Mus musculus OX=10090 GN=Nme2 PE=1 SV=1	0	86.736	78	10	187	5	152	17.4	7.5	211.55	10	protein metabolism;RNA metabolism OR transcription;other metabolic processes;signal transduction;other biological processes	other membranes;cytoskeleton;mitochondrion;nucleus;other cell component	nucleic acid binding activity;kinase activity;other molecular function	Pf00334	18103	ENSMUSG00000020857	Nme2	mmu:18103; Q01768	Neutrophil degranulation; Azathioprine ADME; Interconversion of nucleotide di- and triphosphates; Ribavirin ADME	Mechanisms associated with pluripotency; Purine metabolism	6	6	2.12783e+06	5.5448e+06	2.53227e+06	4.85515e+06	3.34818e+06	142473	137333	2.43259e+06	1.22928e+06	3.35272e+06	885862	4.235e+06	221435	258553	7.45857e+06	296339	527104	564403	1.80038e+06	1.99435e+06	1
FALSE	High	Master Protein	P20917	Myelin-associated glycoprotein OS=Mus musculus OX=10090 GN=Mag PE=1 SV=2	0	86.594	28	13	242	13	626	69.2	5.1	287.87	13											0	0	7.24182e+06	1.45207e+07	5.81998e+06	1.05094e+07	9.20084e+06	1.7966e+06	1.84764e+06	4.42144e+06	4.5699e+06	9.47537e+06	3.8937e+06	1.14352e+07	602558	2.47531e+06	2.19331e+07	2.25987e+06	2.28977e+06	1.64925e+06	4.69215e+06	5.44051e+06	1
FALSE	High	Master Protein	Q9D6Z1	Nucleolar protein 56 OS=Mus musculus OX=10090 GN=Nop56 PE=1 SV=2	0	86.223	37	18	81	18	580	64.4	9.14	89.34	18	other biological processes	nucleus;other cell component	nucleic acid binding activity;other molecular function	Pf01798, Pf08156	67134	ENSMUSG00000027405	Nop56	mmu:67134; Q3UD45; Q8BVL1; Q8VDT2; Q99LT8; Q9CT15; Q9D6Z1	Major pathway of rRNA processing in the nucleolus and cytosol		1	0	729054	575574	988553	684334	80883.7	230810	44170.3	994848		1.07472e+06	603220	592868	134082	256698	1.86305e+06	220671	271842	303260	333107	525948	1
FALSE	High	Master Protein	Q61768	Kinesin-1 heavy chain OS=Mus musculus OX=10090 GN=Kif5b PE=1 SV=3	0	85.558	19	17	70	10	963	109.5	6.44	69.25	17	cell organization and biogenesis;stress response;transport;developmental processes;other biological processes	other membranes;cytosol;cytoskeleton;mitochondrion;other cytoplasmic organelle;other cell component	cytoskeletal activity;other molecular function	Pf00225	16573	ENSMUSG00000006740	Kif5b	mmu:16573; O08711; Q5BL10; Q61580; Q61768	COPI-dependent Golgi-to-ER retrograde traffic; Kinesins; MHC class II antigen presentation; RHO GTPases activate KTN1	Insulin signaling	5	6	425204	235546	101503	271901	184035	7964.71	13530.1	114154	57921	422914	20710.4	170413	30876.2	54298.5	598279	16792.8	37516		97817.5	268610	1
FALSE	High	Master Protein	Q61414	Keratin, type I cytoskeletal 15 OS=Mus musculus OX=10090 GN=Krt15 PE=1 SV=2	0	85.429	15	13	230	3	452	49.1	4.86	319.76	13	cell organization and biogenesis;other biological processes	cytoskeleton	other molecular function	Pf00038	16665		Krt15	mmu:16665; Q61414; Q6PEQ0	Formation of the cornified envelope		2	2	1.67319e+06	623349	4.4085e+06	1.54121e+06	747012	195757	120640	2.45485e+06	1.62191e+06	990868	1.62262e+06	666619	683614	386064	492381	151849	284450	143371	110473	930938	1
FALSE	High	Master Protein	Q9D379	Epoxide hydrolase 1 OS=Mus musculus OX=10090 GN=Ephx1 PE=1 SV=2	0	85.147	37	18	137	18	455	52.5	8.35	84.7	18	other metabolic processes;developmental processes;other biological processes	plasma membrane;other membranes;ER/Golgi;other cell component	other molecular function	Pf06441	13849	ENSMUSG00000038776	Ephx1	mmu:13849; P97869; Q9D379	Phase I - Functionalization of compounds	Metapathway biotransformation; Aflatoxin B1 metabolism	3	0	2.18815e+06	2.94833e+06	2.21347e+06	3.66361e+06	2.64782e+06	362543	69444.1	1.85578e+06	1.65679e+06	3.03985e+06	1.07773e+06	2.65325e+06	137372	135457	3.76831e+06	690847	669060	1.25546e+06	1609121	1.56397e+06	1
FALSE	High	Master Protein	O08599	Syntaxin-binding protein 1 OS=Mus musculus OX=10090 GN=Stxbp1 PE=1 SV=2	0	84.789	36	18	142	18	594	67.5	6.96	164.03	18	cell adhesion;cell-cell signaling;cell organization and biogenesis;stress response;transport;developmental processes;other biological processes	plasma membrane;other membranes;cytosol;cytoskeleton;nucleus;other cell component	other molecular function	Pf00995	20910	ENSMUSG00000026797	Stxbp1	A2ARS2; A2ARS3; A2ARS4; mmu:20910; O08599; Q5WAC6; Q8VD51	Dopamine Neurotransmitter Release Cycle; Serotonin Neurotransmitter Release Cycle; Norepinephrine Neurotransmitter Release Cycle; Glutamate Neurotransmitter Release Cycle; Acetylcholine Neurotransmitter Release Cycle; GABA synthesis, release, reuptake and degradation	EGFR1 signaling pathway; Insulin signaling	8	0	1.86968e+06	1.92743e+06	3.65334e+06	1.68824e+06	1.08866e+06	472162	134080	1.97205e+06		2.24858e+06	974620	5.25159e+06	298854	1.16026e+06	3.3775e+06	324676	378273	1.30553e+06	1.17057e+06	1.29576e+06	1
FALSE	High	Master Protein	P62702	40S ribosomal protein S4, X isoform OS=Mus musculus OX=10090 GN=Rps4x PE=1 SV=2	0	84.702	58	19	222	19	263	29.6	10.15	163.52	19	protein metabolism;other metabolic processes;other biological processes	cytosol;translational apparatus;nucleus;other cell component	nucleic acid binding activity;other molecular function	Pf00467, Pf00900, Pf01479, Pf08071, Pf16121	20102	ENSMUSG00000031320	Rps4x	mmu:20102; P12631; P12750; P27576; P55831; P62702; Q14727; Q9CXN0	L13a-mediated translational silencing of Ceruloplasmin expression; SRP-dependent cotranslational protein targeting to membrane; Major pathway of rRNA processing in the nucleolus and cytosol; Formation of a pool of free 40S subunits; GTP hydrolysis and joining of the 60S ribosomal subunit; Nonsense Mediated Decay (NMD) independent of the Exon Junction Complex (EJC); Nonsense Mediated Decay (NMD) e…	Cytoplasmic ribosomal proteins; mRNA processing	12	0	1.71933e+06	2.40731e+06	1.29796e+06	3.26125e+06	1171559	148210	64228.5	2.66587e+06	1.42145e+06	2.54703e+06	941446	2.22144e+06	230822	321438	4.64147e+06	218654	302827	458219	1.14497e+06	1.0277e+06	1
FALSE	High	Master Protein	Q8BPU7	Engulfment and cell motility protein 1 OS=Mus musculus OX=10090 GN=Elmo1 PE=1 SV=2	0	84.135	38	21	124	21	727	83.9	6.28	104.27	21	cell organization and biogenesis;transport;signal transduction;other biological processes	plasma membrane;other membranes;other cell component	enzyme regulator activity;other molecular function	Pf04727, Pf11841, Pf16457	140580	ENSMUSG00000041112	Elmo1	mmu:140580; Q8BPU7; Q8BSY9; Q8K2C5; Q91ZU3	Regulation of actin dynamics for phagocytic cup formation; VEGFA-VEGFR2 Pathway; PTK6 Regulates RHO GTPases, RAS GTPase and MAP kinases	Chemokine signaling pathway	4	0	4.94013e+06	3.4912e+06	3.12597e+07	4.05664e+06	2.85991e+06	703769	444128	1.39562e+07	3.81218e+06	2.01535e+06	3.06903e+06	658169	521981	1.35907e+06	3.40083e+06	381032	876236	1.72516e+06	834761	682019	1
FALSE	High	Master Protein	Q9DCD0	6-phosphogluconate dehydrogenase, decarboxylating OS=Mus musculus OX=10090 GN=Pgd PE=1 SV=3	0	84.093	42	19	118	19	483	53.2	7.23	107.66	19	other metabolic processes	cytosol;other cell component	other molecular function	Pf00393, Pf03446	110208	ENSMUSG00000028961	Pgd	mmu:110208; Q3UD80; Q9DCD0	Pentose phosphate pathway	Oxidative stress and redox pathway; Pentose phosphate pathway	3	0	622902	1.95561e+06	782694	1.95679e+06	793341	83953.9	32543	695992	693100	799677	285018	1.56655e+06	173036	242593	3.09612e+06	121825	221741	206813	506615	514774	1
FALSE	High	Master Protein	O08539	Myc box-dependent-interacting protein 1 OS=Mus musculus OX=10090 GN=Bin1 PE=1 SV=1	0	83.916	33	17	136	15	588	64.4	5.03	108.21	17	cell organization and biogenesis;transport;other biological processes	plasma membrane;other membranes;cytosol;cytoskeleton;ER/Golgi;nucleus;other cytoplasmic organelle;other cell component	enzyme regulator activity;cytoskeletal activity;other molecular function	Pf03114, Pf14604	30948	ENSMUSG00000024381	Bin1	mmu:30948; O08539; Q62434	Clathrin-mediated endocytosis		1	2	593833	787015	664323	806543	492565	226142	69166.4	818533	682867	2.02139e+06	281231	948741	78371.6	194937	1.49569e+06	101476	166082	179072	680063	1.5399e+06	1
FALSE	High	Master Protein	Q62376	U1 small nuclear ribonucleoprotein 70 kDa OS=Mus musculus OX=10090 GN=Snrnp70 PE=1 SV=2	0	83.624	32	18	173	18	448	52	9.94	169.1	18	RNA metabolism OR transcription;other metabolic processes;other biological processes	nucleus;other cell component	nucleic acid binding activity;other molecular function	Pf00076, Pf12220	20637	ENSMUSG00000063511	Snrnp70	mmu:20637; Q3UIW4; Q62376	mRNA Splicing - Major Pathway	mRNA processing	2	0	1.99608e+06	1.5521e+06	1.46256e+06	1.77691e+06	1.51494e+06	285509	47640.4	2.13828e+06	1.28164e+06	1.87496e+06	842059	1.98935e+06	412334	645696	3.2008e+06	534226	377166	987678	1.01416e+06	1.21751e+06	1
FALSE	High	Master Protein	Q6WVG3	BTB/POZ domain-containing protein KCTD12 OS=Mus musculus OX=10090 GN=Kctd12 PE=1 SV=1	0	83.269	35	11	160	11	327	35.9	5.81	256.34	11	cell organization and biogenesis;other biological processes	plasma membrane;other membranes;other cell component	other molecular function	Pf02214	239217		Kctd12	mmu:239217; Q3T9E3; Q6WVG3			0	0	3.39731e+06	4.84369e+06	2.63379e+06	3.66729e+06	3.0668e+06	255941	118375	3.03558e+06	2973463	1.41285e+06	1.88904e+06	3.62761e+06	400801	629085	4.32142e+06	218250	826438	1.24966e+06	1.95713e+06	2.20303e+06	1
FALSE	High	Master Protein	Q78PY7	Staphylococcal nuclease domain-containing protein 1 OS=Mus musculus OX=10090 GN=Snd1 PE=1 SV=1	0	82.891	28	18	82	18	910	102	7.43	61.4	18	RNA metabolism OR transcription;other metabolic processes;other biological processes	cytosol;nucleus;other cell component	nucleic acid binding activity;other molecular function	Pf00565, Pf00567	56463	ENSMUSG00000001424	Snd1	mmu:56463; Q3TT46; Q78PY7; Q922L5; Q9R0S1			0	0	1.9819e+06	3.10905e+06	1.20558e+06	3.2182e+06	2.62744e+06	410901	204112	3.18915e+06	1.99023e+06	3.45096e+06	690829	2.37463e+06	364315	624883	3.88777e+06	849923	549141	1.18488e+06	1.65519e+06	1.85991e+06	1
FALSE	High	Master Protein	Q76MZ3	Serine/threonine-protein phosphatase 2A 65 kDa regulatory subunit A alpha isoform OS=Mus musculus OX=10090 GN=Ppp2r1a PE=1 SV=3	0	82.729	35	15	83	15	589	65.3	5.11	59.97	15	cell cycle OR cell proliferation;cell organization and biogenesis;protein metabolism;other metabolic processes;other biological processes	plasma membrane;other membranes;cytosol;nucleus;other cell component	enzyme regulator activity;other molecular function	Pf02985, Pf13646	51792	ENSMUSG00000007564	Ppp2r1a	mmu:51792; Q76MZ3	Separation of Sister Chromatids; Resolution of Sister Chromatid Cohesion; Recruitment of NuMA to mitotic centrosomes; RHO GTPases Activate Formins; EML4 and NUDC in mitotic spindle formation; Nonsense Mediated Decay (NMD) enhanced by the Exon Junction Complex (EJC); Negative regulation of MAPK pathway; Cyclin A/B1/B2 associated events during G2/M transition; PI5P, PP2A and IER3 Regulate PI3K/AKT …	Mechanisms associated with pluripotency; Focal adhesion: PI3K-Akt-mTOR signaling pathway; Glycogen metabolism; IL-6 signaling pathway; Wnt signaling pathway and pluripotency	36	0	2.10376e+06	2.43173e+06	1.38703e+06	3.05002e+06	1.77112e+06	219621	244306	1.89197e+06	888140	2.35626e+06	1.11138e+06	2.96846e+06	163428	429605	5.67794e+06	195802	238612	326351	647892	1.14699e+06	1
FALSE	High	Master Protein	Q3TTY5	Keratin, type II cytoskeletal 2 epidermal OS=Mus musculus OX=10090 GN=Krt2 PE=1 SV=1	0	82.64	17	17	342	8	707	70.9	8.06	466.55	17	cell cycle OR cell proliferation;cell organization and biogenesis;protein metabolism;other metabolic processes;other biological processes	plasma membrane;cytoskeleton;other cell component	bone, tooth or skin structural activity;cytoskeletal activity	Pf00038, Pf16208	16681	ENSMUSG00000064201	Krt2	mmu:16681; Q0VBW1; Q3TTY5; Q61869	Formation of the cornified envelope		2	0	7.92749e+06	4.00375e+06	9.73987e+06	4.82316e+06	3.94639e+06	1.24457e+06	1.15371e+06	1.00952e+07	1.92246e+07	4.27266e+06	5.14514e+06	3.84829e+06	6.7662e+06	3.29071e+06	5.42527e+06	1.12409e+06	2.43543e+06	596238	818677	6.92519e+06	1
FALSE	High	Master Protein	P18653	Ribosomal protein S6 kinase alpha-1 OS=Mus musculus OX=10090 GN=Rps6ka1 PE=1 SV=1	0	82.576	30	17	90	17	724	81.5	8.1	74.89	17	cell cycle OR cell proliferation;protein metabolism;other metabolic processes;developmental processes;signal transduction;other biological processes	cytosol;cytoskeleton;nucleus;other cell component	enzyme regulator activity;kinase activity;other molecular function	Pf00069, Pf00433	20111	ENSMUSG00000003644	Rps6ka1	mmu:20111; P18653	Senescence-Associated Secretory Phenotype (SASP); ERK/MAPK targets; CREB phosphorylation; RSK activation; Gastrin-CREB signalling pathway via PKC and MAPK	IL-5 signaling pathway; Cytoplasmic ribosomal proteins; Tyrobp causal network in microglia; Kit receptor signaling pathway; EGFR1 signaling pathway; Insulin signaling	12	0	1.50229e+06	1.6807e+06	306382	1.44111e+06	285437	255595	64261.6	2.02386e+06	898106	1.71718e+06	315953	2.41808e+06	105221	22672.2	772494	16296.3	122176	366203	2.02193e+06	343460	1
FALSE	High	Master Protein	Q99PT1	Rho GDP-dissociation inhibitor 1 OS=Mus musculus OX=10090 GN=Arhgdia PE=1 SV=3	0	82.555	60	10	177	10	204	23.4	5.2	233.98	10	signal transduction;other biological processes	non-structural extracellular;plasma membrane;other membranes;cytosol;nucleus;other cell component	enzyme regulator activity;other molecular function	Pf02115	192662	ENSMUSG00000025132	Arhgdia	mmu:192662; Q5M9P6; Q8BPI0; Q99KC4; Q99PT1	RHOH GTPase cycle; RHOA GTPase cycle; CDC42 GTPase cycle; RAC1 GTPase cycle; RHOC GTPase cycle; RHOG GTPase cycle; RAC2 GTPase cycle; Axonal growth stimulation; Axonal growth inhibition (RHOA activation)		9	0	3.86425e+06	8535833	8.23425e+06	8.26311e+06	5.22786e+06	404297	129881	5.9923e+06	2.96714e+06	8.11322e+06	1.89049e+06	6.8551e+06	518908	835178	7.68313e+06	339643	805776	1.88958e+06	2.99731e+06	2.04885e+06	1
FALSE	High	Master Protein	Q5DTL9	Sodium-driven chloride bicarbonate exchanger OS=Mus musculus OX=10090 GN=Slc4a10 PE=1 SV=2	0	82.388	19	19	70	18	1118	125.7	6.51	55.74	19	protein metabolism;other metabolic processes;transport;developmental processes;other biological processes	plasma membrane;other membranes;other cell component	transporter activity	Pf00955, Pf07565	94229	ENSMUSG00000026904	Slc4a10	E9NX85; F1DFN1; G3F8Y7; G3F8Y8; G3F8Y9; G3F8Z0; I6VS12; J7K287; mmu:94229; Q5DTL9; Q8CFS3; Q9EST0	Bicarbonate transporters		1	1	915952	1.2752e+06	759670	2.27609e+06	1.0203e+06	34800	27039.7	387752	224746	1.07687e+06	618808	1.00781e+06	30016.4	79797.9	2.05218e+06	45813.1	105541	209351	855936	1.10834e+06	1
FALSE	High	Master Protein	Q60864	Stress-induced-phosphoprotein 1 OS=Mus musculus OX=10090 GN=Stip1 PE=1 SV=1	0	82.28	40	20	94	20	543	62.5	6.8	63.69	20	other biological processes	cytosol;nucleus;other cell component	other molecular function	Pf00515, Pf17830	20867	ENSMUSG00000024966	Stip1	mmu:20867; Q3TT16; Q60864; Q8BPH3; Q99L66	HSP90 chaperone cycle for steroid hormone receptors (SHR) in the presence of ligand; RND1 GTPase cycle		2	0	1.67651e+06	2.97678e+06	1.05091e+06	2.86711e+06	1.85141e+06	177782	164110	3.37794e+06	1.3615e+06	2.58249e+06	940204	2.07052e+06	262308	638475	3.80708e+06	292742	522731	256291	985512	1.26797e+06	1
FALSE	High	Master Protein	P23198	Chromobox protein homolog 3 OS=Mus musculus OX=10090 GN=Cbx3 PE=1 SV=2	0	81.884	49	11	154	10	183	20.8	5.22	196.55	11	cell organization and biogenesis;stress response;other biological processes	cytoskeleton;nucleus;other cell component	nucleic acid binding activity;other molecular function	Pf00385, Pf01393			Cbx3	P23198; Q921C4	Transcriptional Regulation by E2F6		1	0	2.63908e+06	2.2523e+06	2.26182e+06	2.92762e+06	2.20466e+06	277231	61891.6	2.11102e+06	729954	2.29736e+06	1.04494e+06	3.17236e+06	616449	695590	3.98689e+06	307760	615821	804479	984815	1.15035e+06	1
FALSE	High	Master Protein	Q9D8E6	60S ribosomal protein L4 OS=Mus musculus OX=10090 GN=Rpl4 PE=1 SV=3	0	81.698	35	14	116	14	419	47.1	11	184.7	14	cell organization and biogenesis;protein metabolism;other metabolic processes;other biological processes	cytosol;cytoskeleton;ER/Golgi;translational apparatus;nucleus;other cell component	nucleic acid binding activity;other molecular function	Pf00573, Pf14374	67891	ENSMUSG00000032399	Rpl4	mmu:67891; Q9CY08; Q9D8E6	L13a-mediated translational silencing of Ceruloplasmin expression; SRP-dependent cotranslational protein targeting to membrane; Major pathway of rRNA processing in the nucleolus and cytosol; Formation of a pool of free 40S subunits; GTP hydrolysis and joining of the 60S ribosomal subunit; Nonsense Mediated Decay (NMD) independent of the Exon Junction Complex (EJC); Nonsense Mediated Decay (NMD) e…	Cytoplasmic ribosomal proteins	8	0	6.19664e+06	5.19769e+06	3.83101e+06	2.23843e+06	3.5097e+06	729567	112192	2.35534e+06	3.74822e+06	4.32273e+06	2.79628e+06	1.82927e+06	512182	1.52448e+06	1.78027e+06	1.71501e+06	426349	754662	1.24996e+06	2.70294e+06	1
FALSE	High	Master Protein	P62984	Ubiquitin-60S ribosomal protein L40 OS=Mus musculus OX=10090 GN=Uba52 PE=1 SV=2	0	81.663	55	12	755	1	128	14.7	9.83	1027.57	12	protein metabolism;other metabolic processes	plasma membrane;other membranes;cytosol;ER/Golgi;translational apparatus;nucleus;other cell component	other molecular function	Pf00240, Pf01020	22186	ENSMUSG00000068240; ENSMUSG00000090137	Uba52	mmu:22186; P02248; P02249; P02250; P62984; P62991; Q29120; Q62317; Q64223; Q8VCH1; Q91887; Q91888; Q9CXY4; Q9CZM0; Q9D1R5; Q9D8D9; Q9ET23; Q9ET24; Q9Z0H9	Neddylation; Recognition of DNA damage by PCNA-containing replication complex; DNA Damage Recognition in GG-NER; Formation of Incision Complex in GG-NER; Dual Incision in GG-NER; Formation of TC-NER Pre-Incision Complex; Dual incision in TC-NER; Gap-filling DNA repair synthesis and ligation in TC-NER; Separation of Sister Chromatids; Regulation of PLK1 Activity at G2/M Transition; Cargo recogniti…		152	0																					1
FALSE	High	Master Protein	P10922	Histone H1.0 OS=Mus musculus OX=10090 GN=H1f0 PE=2 SV=4	0	81.614	38	11	304	11	194	20.8	10.9	423.48	11	cell organization and biogenesis;other biological processes	cytoskeleton;ER/Golgi;nucleus;other cell component	nucleic acid binding activity;other molecular function	Pf00538	14958	ENSMUSG00000096210	H1-0	mmu:14958; P10922; Q3UKC0	Formation of Senescence-Associated Heterochromatin Foci (SAHF); Apoptosis induced DNA fragmentation		2	0	1.53716e+07	1.23591e+07	1.47105e+07	2.35659e+07	1.99567e+07	2.42157e+06	352258	1.68598e+07	1.2263e+07	1.69599e+07	7.16131e+06	1.52592e+07	4.57362e+06	7.60948e+06	40028254	2.50915e+06	3.70695e+06	3.69577e+06	8.48985e+06	7.87376e+06	1
FALSE	High	Master Protein	Q8BHB9	Chloride intracellular channel protein 6 OS=Mus musculus OX=10090 GN=Clic6 PE=1 SV=1	0	81.486	38	16	59	16	596	62.8	4.32	60.19	16	transport;other biological processes	plasma membrane;other membranes;other cell component	signal transduction activity or receptor binding;transporter activity;other molecular function	Pf13410	209195	ENSMUSG00000022949	Clic6	mmu:209195; Q8BHB9			0	0	169202	980864	380432	2.93699e+06	971235	102679	64822.4	863269	1.69661e+06	1.7282e+06	412503	857637	119889	315480	1.45598e+06	149254	226053	344011	550918	1.03182e+06	1
FALSE	High	Master Protein	Q91ZA3	Propionyl-CoA carboxylase alpha chain, mitochondrial OS=Mus musculus OX=10090 GN=Pcca PE=1 SV=2	0	81.486	26	15	61	15	724	79.9	7.25	59.09	15	other metabolic processes	mitochondrion;other cell component	other molecular function	Pf00289, Pf00364, Pf02785, Pf02786, Pf18140	110821	ENSMUSG00000041650	Pcca	mmu:110821; Q80VU5; Q91ZA3; Q922N3	Biotin transport and metabolism; Propionyl-CoA catabolism		2	0	146188	583985	110925	878425	186600	84780.2	2014.37	138469	99370.2	306215	91955	690243		6420.71	460556	119834	16050	25683.6	180507	188713	1
FALSE	High	Master Protein	P47962	60S ribosomal protein L5 OS=Mus musculus OX=10090 GN=Rpl5 PE=1 SV=3	0	81.297	44	14	159	14	297	34.4	9.77	138.2	14	cell organization and biogenesis;protein metabolism;RNA metabolism OR transcription;other metabolic processes;other biological processes	cytosol;ER/Golgi;translational apparatus;nucleus;other cell component	enzyme regulator activity;nucleic acid binding activity;other molecular function	Pf14204, Pf17144	100503670	ENSMUSG00000058558	Rpl5	mmu:100503670; P47962; Q9CR19	L13a-mediated translational silencing of Ceruloplasmin expression; SRP-dependent cotranslational protein targeting to membrane; Major pathway of rRNA processing in the nucleolus and cytosol; Formation of a pool of free 40S subunits; GTP hydrolysis and joining of the 60S ribosomal subunit; Nonsense Mediated Decay (NMD) independent of the Exon Junction Complex (EJC); Nonsense Mediated Decay (NMD) e…		7	0	2.15999e+06	1.91751e+06	1.91029e+06	2.64046e+06	1.93977e+06	149956	44485.8	2.38379e+06	1.0782e+06	2.4409e+06	1.00452e+06	1.85243e+06	256446	391039	3.15319e+06	174293	310291	462843	1.04519e+06	1.20771e+06	1
FALSE	High	Master Protein	P80313	T-complex protein 1 subunit eta OS=Mus musculus OX=10090 GN=Cct7 PE=1 SV=1	0	81.185	35	14	71	14	544	59.6	7.84	51.93	14	transport;other biological processes	cytosol;cytoskeleton;other cell component	other molecular function	Pf00118	12468	ENSMUSG00000030007	Cct7	mmu:12468; P80313	Cooperation of PDCL (PhLP1) and TRiC/CCT in G-protein beta folding; RHOBTB1 GTPase cycle; RHOBTB2 GTPase cycle; Association of TriC/CCT with target proteins during biosynthesis		4	0	4.7465e+06	5.88254e+06	3.64238e+06	5.54805e+06	3.91171e+06	1.06994e+06	497656	3.92543e+06	2.75727e+06	5.01496e+06	1.98294e+06	4.53797e+06	1.17852e+06	2.80677e+06	8.08888e+06	1.8543e+06	2.30271e+06	1.38503e+06	2.28804e+06	3.6869e+06	1
FALSE	High	Master Protein	Q07417	Short-chain specific acyl-CoA dehydrogenase, mitochondrial OS=Mus musculus OX=10090 GN=Acads PE=1 SV=2	0	80.638	36	14	86	14	412	44.9	8.47	82.33	14	other metabolic processes	other membranes;cytoskeleton;mitochondrion;nucleus	other molecular function	Pf00441, Pf02770, Pf02771	11409	ENSMUSG00000029545	Acads	mmu:11409; Q07417; Q91W85	Beta oxidation of hexanoyl-CoA to butanoyl-CoA; Beta oxidation of butanoyl-CoA to acetyl-CoA	Fatty acid beta-oxidation; Mitochondrial long chain fatty acid beta-oxidation	4	0	102578	559131	105799	156088	391237		3802.66	271803	161338	4.60712e+06	61550.3	434172		218535	1.01561e+06	2061.91		44879.5	284830	133439	1
FALSE	High	Master Protein	P62827	GTP-binding nuclear protein Ran OS=Mus musculus OX=10090 GN=Ran PE=1 SV=3	0	80.516	48	14	186	14	216	24.4	7.49	335.54	14	cell cycle OR cell proliferation;cell organization and biogenesis;other metabolic processes;transport;developmental processes;other biological processes	cytosol;cytoskeleton;nucleus;other cytoplasmic organelle;other cell component	nucleic acid binding activity;other molecular function	Pf00071	19384	ENSMUSG00000029430	Ran	mmu:19384; P17080; P28746; P28747; P62827; Q3U954; Q811M2; Q86V08; Q9CSP3; Q9CWI7; Q9CZA2; Q9UDJ5; Q9UEU9	Transcriptional regulation by small RNAs; Postmitotic nuclear pore complex (NPC) reformation; Regulation of cholesterol biosynthesis by SREBP (SREBF)		3	0	5.28183e+06	6.55415e+06	6.00438e+06	7.15786e+06	3.831e+06	193828	195490	5.18718e+06	2.716e+06	8.39918e+06	1.91744e+06	6.05646e+06	332534	478116	9.5102e+06	227938	417549	1.30515e+06	2.48255e+06	3886173	1
FALSE	High	Master Protein	G5E829	Plasma membrane calcium-transporting ATPase 1 OS=Mus musculus OX=10090 GN=Atp2b1 PE=1 SV=1	0	80.179	19	21	109	6	1220	134.7	5.91	91.22	21	stress response;transport;developmental processes;other biological processes	plasma membrane;other membranes;ER/Golgi;nucleus;other cell component	transporter activity;other molecular function	Pf00122, Pf00689, Pf00690, Pf00702, Pf12424, Pf13246	67972	ENSMUSG00000019943	Atp2b1	G5E829; mmu:67972	Ion homeostasis; Ion transport by P-type ATPases; Reduction of cytosolic Ca++ levels	Splicing factor NOVA regulated synaptic proteins; Calcium regulation in cardiac cells	5	15	307479	748791	224887	1.13087e+06	646410	94835.3	29077.4	214681	183512	358471	174483	1.19288e+06	71469.9	129889	767768	82628.1	147394	238460	360775	720246	1
FALSE	High	Master Protein	Q05920	Pyruvate carboxylase, mitochondrial OS=Mus musculus OX=10090 GN=Pc PE=1 SV=1	0	79.245	23	19	58	19	1178	129.6	6.71	43.75	19	other metabolic processes;other biological processes	mitochondrion;other cell component	other molecular function	Pf00289, Pf00364, Pf00682, Pf02436, Pf02785, Pf02786			Pc	Q05920	Gluconeogenesis; Biotin transport and metabolism		2	0	1.17648e+06	234895	39068.8	1.14159e+06	239934	9542.7	4556	724189	68789.4	192521	35288.8	241998	13467.4	29855	553286	12071.3	14579.5	12467.9	131224	81120.9	1
FALSE	High	Master Protein	Q80WJ7	Protein LYRIC OS=Mus musculus OX=10090 GN=Mtdh PE=1 SV=1	0	79.151	26	14	97	14	579	63.8	9.33	123.8	14	RNA metabolism OR transcription;signal transduction;other biological processes	plasma membrane;other membranes;ER/Golgi;nucleus;other cell component	nucleic acid binding activity;other molecular function	Pf15686	67154	ENSMUSG00000022255	Mtdh	B2RSG8; mmu:67154; Q05CM0; Q3U9F8; Q3UAQ8; Q80WJ7; Q8BN67; Q8CBT9; Q8CDL0; Q8CGI7; Q9D052			0	0	1.96993e+06	254070	797157	2.49906e+06	1.43876e+06	306951	4871.69	2.92338e+06	2.81393e+06	3.40207e+06	1.03894e+06	1.49016e+06	428393	346450	3.33486e+06	394485	280761	612270	534945	2.31992e+06	1
FALSE	High	Master Protein	Q8BSY0	Aspartyl/asparaginyl beta-hydroxylase OS=Mus musculus OX=10090 GN=Asph PE=1 SV=1	0	79.115	21	15	58	15	741	83	5.08	52.4	15	cell cycle OR cell proliferation;protein metabolism;other metabolic processes;transport;developmental processes;other biological processes	plasma membrane;other membranes;cytosol;ER/Golgi;other cell component	other molecular function	Pf05118, Pf05279, Pf13432	65973	ENSMUSG00000028207	Asph	mmu:65973; Q6P8S1; Q8BSY0; Q9EPA6; Q9EQ64	Ion homeostasis; Stimuli-sensing channels		2	0	1.02062e+06		597962	1.33009e+06	740217	179200	83052.6	1.1464e+06	423047			887650	174721	701240	1.42805e+06		231407	214712	631408	724906	1
FALSE	High	Master Protein	Q9CVB6	Actin-related protein 2/3 complex subunit 2 OS=Mus musculus OX=10090 GN=Arpc2 PE=1 SV=3	0	79.071	54	13	117	13	300	34.3	7.36	124.51	13	cell organization and biogenesis;signal transduction;other biological processes	plasma membrane;other membranes;cytoskeleton;nucleus;other cytoplasmic organelle;other cell component	signal transduction activity or receptor binding;cytoskeletal activity;other molecular function	Pf04045	76709	ENSMUSG00000006304	Arpc2	mmu:76709; Q3U870; Q9CVB6	Clathrin-mediated endocytosis; Regulation of actin dynamics for phagocytic cup formation; EPHB-mediated forward signaling; RHO GTPases Activate WASPs and WAVEs	Comprehensive IL-17A signaling	5	0	1.80793e+06	3.33465e+06	1.94983e+06	3.27361e+06	1.68598e+06	31196.4	69529.1	1.7278e+06	995651	2.14413e+06	819135	3.14116e+06	29384.4	30419.8	5.06578e+06	128305	321436	550323	989367	1.53628e+06	1
FALSE	High	Master Protein	O88531	Palmitoyl-protein thioesterase 1 OS=Mus musculus OX=10090 GN=Ppt1 PE=1 SV=2	0	79.058	39	12	122	12	306	34.5	8	159.81	12	cell-cell signaling;cell organization and biogenesis;protein metabolism;other metabolic processes;transport;developmental processes;other biological processes	non-structural extracellular;other membranes;cytosol;ER/Golgi;nucleus;other cytoplasmic organelle;other cell component	other molecular function	Pf02089	19063	ENSMUSG00000028657	Ppt1	mmu:19063; O88531; Q9D681; Q9WTY3	Fatty acyl-CoA biosynthesis		1	0	702527	1.50582e+06	733968	1.51203e+06	958686	301431	59726.2	861101	1.39493e+06	724219	404882	1.91013e+06	514700	1.26013e+06	3.16114e+06	649912	507244	979902	762946	1.07493e+06	1
FALSE	High	Master Protein	Q9WV92	Band 4.1-like protein 3 OS=Mus musculus OX=10090 GN=Epb41l3 PE=1 SV=1	0	79.003	25	19	98	13	929	103.3	5.31	31.98	19	cell organization and biogenesis;developmental processes;other biological processes	plasma membrane;other membranes;cytosol;cytoskeleton;other cell component	cytoskeletal activity;other molecular function	Pf00373, Pf04382, Pf05902, Pf08736, Pf09379, Pf09380	13823	ENSMUSG00000024044	Epb41l3	mmu:13823; Q69ZT8; Q9R102; Q9WV92	Neurexins and neuroligins	Splicing factor NOVA regulated synaptic proteins	2	2	1.08549e+06	1.11727e+06	279158	595563	459802	75404.1	18153.9	345365	125678	683800	267768	1.34916e+06	80933.3	130588	1.86052e+06	393934	322394	55663.3	170385	266877	1
FALSE	High	Master Protein	Q99JY0	Trifunctional enzyme subunit beta, mitochondrial OS=Mus musculus OX=10090 GN=Hadhb PE=1 SV=1	0	78.943	40	17	156	17	475	51.4	9.38	177.76	17	other metabolic processes;other biological processes	other membranes;mitochondrion;ER/Golgi	nucleic acid binding activity;other molecular function	Pf00108, Pf02803	231086	ENSMUSG00000059447	Hadhb	mmu:231086; Q3TEH9; Q8BJI5; Q8BJM0; Q8BK52; Q99JY0	Beta oxidation of decanoyl-CoA to octanoyl-CoA-CoA; Beta oxidation of octanoyl-CoA to hexanoyl-CoA; Acyl chain remodeling of CL; Beta oxidation of palmitoyl-CoA to myristoyl-CoA; Beta oxidation of myristoyl-CoA to lauroyl-CoA; Beta oxidation of lauroyl-CoA to decanoyl-CoA-CoA; Beta oxidation of hexanoyl-CoA to butanoyl-CoA	Fatty acid beta-oxidation	8	0	2.73119e+06	3.02344e+06	1.51333e+06	4.30243e+06	681101	479754	135429	425603	2.34363e+06	2.97761e+06	290192	3.7085e+06	261766	790152	6.2511e+06	1.11624e+06	81685.8	1.13573e+06	2.34914e+06	2.42528e+06	1
FALSE	High	Master Protein	Q9R0P9	Ubiquitin carboxyl-terminal hydrolase isozyme L1 OS=Mus musculus OX=10090 GN=Uchl1 PE=1 SV=1	0	78.914	40	8	97	8	223	24.8	5.24	99.9	8	cell cycle OR cell proliferation;cell organization and biogenesis;protein metabolism;other metabolic processes;stress response;transport;developmental processes;other biological processes	plasma membrane;other membranes;cytosol;ER/Golgi;nucleus;other cell component	signal transduction activity or receptor binding;other molecular function	Pf01088	22223	ENSMUSG00000029223	Uchl1	mmu:22223; Q9R0P9; Q9R122	UCH proteinases	Parkinson's disease; Proteasome degradation	3	0	532130	1.4144e+06	420338	977790	1.46089e+06	71599.6	106730	353778	295413	841624	244060	1.3198e+06	147743	384574	1.95165e+06	91915.7	419647	79856.3	701316	668682	1
FALSE	High	Master Protein	P97371	Proteasome activator complex subunit 1 OS=Mus musculus OX=10090 GN=Psme1 PE=1 SV=2	0	78.571	62	12	100	11	249	28.7	5.97	138.46	12	other biological processes	nucleus;other cell component	enzyme regulator activity	Pf02251, Pf02252	19186	ENSMUSG00000022216	Psme1	mmu:19186; O35561; P97371; Q9D841	Separation of Sister Chromatids; Neddylation; Antigen processing: Ubiquitination & Proteasome degradation; Dectin-1 mediated noncanonical NF-kB signaling; NIK-->noncanonical NF-kB signaling; Downstream TCR signaling; FCERI mediated NF-kB activation; Asymmetric localization of PCP proteins; Degradation of AXIN; Hedgehog 'on' state; Ub-specific processing proteases; Regulation of RUNX3 expression a…	Proteasome degradation	49	1	708535	2.13124e+06	2.0387e+06	2.4608e+06	1.56182e+06	495608	139580	913392	1.47552e+06	2.79213e+06	1.54561e+06	2.18969e+06	275147	535203	2.64802e+06	468044	291644	1.28886e+06	599292	1.70087e+06	1
FALSE	High	Master Protein	Q61029	Lamina-associated polypeptide 2, isoforms beta/delta/epsilon/gamma OS=Mus musculus OX=10090 GN=Tmpo PE=1 SV=4	0	78.388	40	14	122	10	452	50.3	9.45	143.13	14	other biological processes	other membranes;nucleus;other cell component	nucleic acid binding activity	Pf03020, Pf08198	21917	ENSMUSG00000019961	Tmpo	mmu:21917; Q3UCI5; Q61029; Q61030; Q61031; Q61032			0	4	1.33275e+06	732439	765765	1.43679e+06	926276	78983.1	38045.1	1.29759e+06	525868	1.28079e+06	513765	1.06949e+06	253226	322617	2370698	88832.2	186434	224297	493747	348072	1
FALSE	High	Master Protein	P45952	Medium-chain specific acyl-CoA dehydrogenase, mitochondrial OS=Mus musculus OX=10090 GN=Acadm PE=1 SV=1	0	78.371	40	13	116	13	421	46.5	8.37	117.07	13	other metabolic processes;stress response;developmental processes;other biological processes	other membranes;mitochondrion;other cell component	other molecular function	Pf00441, Pf02770, Pf02771	11364	ENSMUSG00000062908	Acadm	mmu:11364; P45952; Q64235	mitochondrial fatty acid beta-oxidation of unsaturated fatty acids; Beta oxidation of decanoyl-CoA to octanoyl-CoA-CoA; Beta oxidation of octanoyl-CoA to hexanoyl-CoA	Fatty acid beta-oxidation; PPAR signaling pathway; Mitochondrial long chain fatty acid beta-oxidation	6	0	748211	1.83251e+06	625886	2.64842e+06	721670	226267	18487.7	1.21292e+06	1.60798e+06	2.73994e+06	482084	2.04222e+06	143469	237171	3.35506e+06	198703	241415	389552	1.60521e+06	1.27191e+06	1
FALSE	High	Master Protein	Q9CQE5	Regulator of G-protein signaling 10 OS=Mus musculus OX=10090 GN=Rgs10 PE=1 SV=1	0	78.288	70	11	152	11	181	21.1	6.81	199.27	11	cell-cell signaling;signal transduction;other biological processes	cytosol;nucleus;other cell component	enzyme regulator activity;other molecular function	Pf00615	67865	ENSMUSG00000030844	Rgs10	mmu:67865; Q9CQE5; Q9D3L2		Myometrial relaxation and contraction pathways; Calcium regulation in cardiac cells	2	0	1763428	645353	1.72271e+06	3.16781e+06	2.07387e+06	462236	28190.6	1.82428e+06	1.91711e+06	1.82037e+06	1.20578e+06	1.74118e+06	358842	537221	1.66945e+06	358206	472326	1.68866e+06	648450	760782	1
FALSE	High	Master Protein	P21550	Beta-enolase OS=Mus musculus OX=10090 GN=Eno3 PE=1 SV=3	0	78.14	23	7	105	1	434	47	7.18	214.29	7	other metabolic processes	plasma membrane;other membranes;cytosol	other molecular function	Pf00113, Pf03952	13808	ENSMUSG00000060600	Eno3	mmu:13808; P21550	Gluconeogenesis; Glycolysis	Glycolysis and gluconeogenesis	3	0	131291	508504	97185.2	265469	318124			96193.2		138485	49084.3		15966.8	20995.5	473094			31341.6			1
FALSE	High	Master Protein	Q9DB20	ATP synthase subunit O, mitochondrial OS=Mus musculus OX=10090 GN=Atp5po PE=1 SV=1	0	78.066	68	13	153	13	213	23.3	9.99	220.08	13	other metabolic processes;transport	plasma membrane;other membranes;mitochondrion;other cell component	transporter activity;other molecular function	Pf00213	28080	ENSMUSG00000022956	Atp5po	mmu:28080; Q9DB20	Formation of ATP by chemiosmotic coupling; Cristae formation	Oxidative phosphorylation; Electron transport chain	4	0	706073	1.36426e+06	2.15556e+06	2.20279e+06	1.57393e+06	592137	68911.2	570958	367629	1.68003e+06	450938	1.40755e+06	178496	429862	2.98482e+06	1.6167e+06	388196	1.94751e+06	2.61049e+06	775755	1
FALSE	High	Master Protein	D3Z6Q9	Bridging integrator 2 OS=Mus musculus OX=10090 GN=Bin2 PE=1 SV=1	0	77.544	33	14	84	12	489	52.5	5.34	80.85	14	cell organization and biogenesis;transport;other biological processes	plasma membrane;other membranes;cytoskeleton;other cell component	other molecular function	Pf03114			Bin2	D3Z6Q9	Neutrophil degranulation		1	0	1.24134e+06	777128	1.02032e+06	1.65081e+06	664573	71497.8	32655.8	1.27447e+06	439894	779955	435747	1.2971e+06	134911	120366	1.77037e+06	112335	148878	226467	386617	403036	1
FALSE	High	Master Protein	Q99KC8	von Willebrand factor A domain-containing protein 5A OS=Mus musculus OX=10090 GN=Vwa5a PE=1 SV=2	0	77.448	22	13	76	13	793	87.1	6.58	82.93	13		nucleus		Pf08487, Pf13768	67776	ENSMUSG00000023186	Vwa5a	mmu:67776; Q3TTU2; Q3UVU1; Q3V3F2; Q6UN22; Q8BHA8; Q99KC8; Q9CTV9			0	0	5.99736e+06	7.18266e+06	6.33476e+06	5.21257e+06	3.87869e+06	1.06617e+06	370203	6.69193e+06	2.5169e+06	5.6895e+06	1.98467e+06	5.70571e+06	956260	2.34969e+06	1.11609e+07	2.1186e+06	1.61753e+06	3.82416e+06	2.84463e+06	4.86338e+06	1
FALSE	High	Master Protein	P39053	Dynamin-1 OS=Mus musculus OX=10090 GN=Dnm1 PE=1 SV=2	0	77.422	21	17	84	10	867	97.7	7.74	46.23	17	cell organization and biogenesis;transport;other biological processes	plasma membrane;other membranes;cytoskeleton;ER/Golgi;other cell component	signal transduction activity or receptor binding;cytoskeletal activity;other molecular function	Pf00169, Pf00350, Pf01031, Pf02212	13429	ENSMUSG00000026825	Dnm1	A2AN50; A2AN51; A2AN54; A2AN55; mmu:13429; P39053; Q3UNM1; Q5DTN7; Q61358; Q61359; Q61360; Q6PDM5; Q8JZZ4; Q9CSY7; Q9QXX1	MHC class II antigen presentation; Recycling pathway of L1; Clathrin-mediated endocytosis; Formation of annular gap junctions; Toll Like Receptor 4 (TLR4) Cascade	One-carbon metabolism and related pathways; Primary focal segmental glomerulosclerosis (FSGS); IL-3 signaling pathway; EGFR1 signaling pathway	10	1	520112	767116	321849	687002	572780	26203.4	44914.6	424577	238780	602036	142255	858544	57461.1	132853	1.38508e+06	35885.5	124818	74461.4	222438	274217	1
FALSE	High	Master Protein	P50544	Very long-chain specific acyl-CoA dehydrogenase, mitochondrial OS=Mus musculus OX=10090 GN=Acadvl PE=1 SV=3	0	77.341	32	16	78	16	656	70.8	8.75	66.05	16	other metabolic processes;stress response;other biological processes	other membranes;mitochondrion;nucleus	other molecular function	Pf00441, Pf02770, Pf02771	11370	ENSMUSG00000018574	Acadvl	mmu:11370; O35289; O55133; P50544	Beta oxidation of palmitoyl-CoA to myristoyl-CoA	Fatty acid beta-oxidation; Mitochondrial long chain fatty acid beta-oxidation	3	0	1.09756e+06	788198	106739	2.33631e+06	1.56119e+06	87048.9		498434	847229	2.69221e+06	1.03137e+06	566994	25661.6		2.48876e+06	151668	154550	151118	741186	681832	1
FALSE	High	Master Protein	Q80SW1	S-adenosylhomocysteine hydrolase-like protein 1 OS=Mus musculus OX=10090 GN=Ahcyl1 PE=1 SV=1	0	77.244	28	15	129	3	530	58.9	6.89	71.14	15	cell organization and biogenesis;RNA metabolism OR transcription;other metabolic processes;transport;signal transduction;other biological processes	plasma membrane;other membranes;cytosol;ER/Golgi;other cell component	nucleic acid binding activity;other molecular function	Pf00670, Pf05221	229709	ENSMUSG00000027893	Ahcyl1	mmu:229709; Q80SW1	Ion homeostasis	One-carbon metabolism and related pathways	2	0	166592	295593	149910	442131	208406	34193.5	10257.7	100480	82830.9	221749	95671.5	233357	20727	54474	399154	27783.1	38481.7	41048.8	158275	174955	1
FALSE	High	Master Protein	O54724	Caveolae-associated protein 1 OS=Mus musculus OX=10090 GN=Cavin1 PE=1 SV=1	0	77.133	34	14	109	14	392	43.9	5.52	86.3	14	RNA metabolism OR transcription;other metabolic processes;transport;other biological processes	plasma membrane;other membranes;cytosol;mitochondrion;ER/Golgi;nucleus;other cell component	nucleic acid binding activity;other molecular function	Pf15237	19285	ENSMUSG00000004044	Cavin1	mmu:19285; O54724; Q2TAW6	RHOA GTPase cycle; RHOB GTPase cycle; RHOC GTPase cycle; RNA Polymerase I Transcription Termination		4	0	2.15443e+06	1.18515e+06	705867	2.22451e+06	2.66553e+06	292751	150690	591764	718753	1.47536e+06	893716	1.28711e+06	166049	615567	2.70075e+06	194318	304353	140854	1.38863e+06	739786	1
FALSE	High	Master Protein	Q60931	Voltage-dependent anion-selective channel protein 3 OS=Mus musculus OX=10090 GN=Vdac3 PE=1 SV=1	0	76.967	49	11	142	10	283	30.7	8.79	216.62	11	cell-cell signaling;cell organization and biogenesis;stress response;transport;other biological processes	other membranes;mitochondrion;ER/Golgi	transporter activity;other molecular function	Pf01459	22335	ENSMUSG00000008892	Vdac3	mmu:22335; Q60931; Q8BNG2	Ub-specific processing proteases		1	0	1.947e+06	5.1471e+06	191339	4.32246e+06	1.76953e+06	808553	78920.5	1.97467e+06	6.5774e+06	2.57681e+06	592801	3.20926e+06	461277	1.52507e+06	7.2744e+06	1.29155e+06	1.14908e+06	1.47404e+06	1.40762e+06	2.6003e+06	1
FALSE	High	Master Protein	Q8CIE6	Coatomer subunit alpha OS=Mus musculus OX=10090 GN=Copa PE=1 SV=2	0	76.829	19	20	52	20	1224	138.3	7.65	40.55	20	transport;signal transduction;other biological processes	non-structural extracellular;other membranes;ER/Golgi;other cell component	signal transduction activity or receptor binding;nucleic acid binding activity;other molecular function	Pf00400, Pf04053, Pf06957, Pf12894	12847	ENSMUSG00000026553	Copa	E9Q075; mmu:12847; Q8CIE6	COPI-dependent Golgi-to-ER retrograde traffic; COPI-mediated anterograde transport		2	0		1.09135e+06			204304		38821.2	1.05226e+06	501690	314767	130893	1.07953e+06			1261798	260774	232839		538947		1
FALSE	High	Master Protein	P11247	Myeloperoxidase OS=Mus musculus OX=10090 GN=Mpo PE=1 SV=2	0	76.619	28	19	109	14	718	81.1	9.55	100.1	19	cell organization and biogenesis;other metabolic processes;stress response;other biological processes	non-structural extracellular;nucleus;other cytoplasmic organelle;other cell component	other molecular function	Pf03098	17523	ENSMUSG00000009350	Mpo	mmu:17523; P11247; Q5NCP1	Neutrophil degranulation; Events associated with phagocytolytic activity of PMN cells		2	0	3.2733e+06	2.06265e+07	10561510	8.18687e+06	1.53434e+07	1.27301e+06	510661	588480	2.64408e+06	1.37917e+07	6.19777e+06	1.40615e+07	552635	1.86146e+06	1.39969e+07	2.47431e+06	1.81133e+06	128311	6.6715e+06	4.35457e+06	1
FALSE	High	Master Protein	Q61171	Peroxiredoxin-2 OS=Mus musculus OX=10090 GN=Prdx2 PE=1 SV=3	0	76.41	61	11	189	11	198	21.8	5.41	213.65	11	cell cycle OR cell proliferation;other metabolic processes;stress response;developmental processes;signal transduction;other biological processes	cytosol	other molecular function	Pf00578, Pf10417	21672	ENSMUSG00000005161	Prdx2	mmu:21672; O88376; Q60796; Q61171; Q9CWJ4; Q9DB49	TP53 Regulates Metabolic Genes; Detoxification of Reactive Oxygen Species	Oxidative stress and redox pathway	3	0	5.02331e+06	3.02025e+06	2.94298e+06	4.16746e+06	2.84531e+06	408896	126360	2.72282e+06	3.76411e+06	6.09157e+06	1.53777e+06	4.47132e+06	159215	1.2154e+06	5.04199e+06	490049	420474	1.2149e+06	1.93137e+06	1.86915e+06	1
FALSE	High	Master Protein	P61161	Actin-related protein 2 OS=Mus musculus OX=10090 GN=Actr2 PE=1 SV=1	0	75.831	39	12	96	12	394	44.7	6.74	110.35	12	cell cycle OR cell proliferation;cell organization and biogenesis;stress response;transport;other biological processes	cytosol;cytoskeleton;nucleus;other cell component	cytoskeletal activity;other molecular function	Pf00022	66713	ENSMUSG00000020152	Actr2	mmu:66713; O15142; P61161; Q6PI31	Neutrophil degranulation; Regulation of actin dynamics for phagocytic cup formation; Clathrin-mediated endocytosis; EPHB-mediated forward signaling; RHO GTPases Activate WASPs and WAVEs	ESC pluripotency pathways	6	0	344844	7.19601e+06	4.1682e+06	2.12888e+06	3.76944e+06	291875	127857	697633	276210	4.31743e+06	2.09083e+06	974123	173926	20198.4	3.50934e+06	889378	97255.6	144002	1.88585e+06	3.86038e+06	1
FALSE	High	Master Protein	P27659	60S ribosomal protein L3 OS=Mus musculus OX=10090 GN=Rpl3 PE=1 SV=3	0	75.627	34	14	149	14	403	46.1	10.21	185.23	14	protein metabolism;other metabolic processes;other biological processes	cytosol;translational apparatus;nucleus;other cell component	nucleic acid binding activity;other molecular function	Pf00297	27367	ENSMUSG00000060036	Rpl3	mmu:27367; O89071; P27659; Q91VJ6	L13a-mediated translational silencing of Ceruloplasmin expression; SRP-dependent cotranslational protein targeting to membrane; Major pathway of rRNA processing in the nucleolus and cytosol; Formation of a pool of free 40S subunits; GTP hydrolysis and joining of the 60S ribosomal subunit; Nonsense Mediated Decay (NMD) independent of the Exon Junction Complex (EJC); Nonsense Mediated Decay (NMD) e…	Cytoplasmic ribosomal proteins	8	0	1.24252e+06	1.62843e+06	1.04289e+06	1.78226e+06	1.04434e+06	62045.9	36719.3	1.25661e+06	679070	1.59457e+06	613085	1.56043e+06	132380	166086	2.62461e+06	129703	253085	398883	714845	805895	1
FALSE	High	Master Protein	P97807	Fumarate hydratase, mitochondrial OS=Mus musculus OX=10090 GN=Fh PE=1 SV=3	0	75.247	36	12	95	12	507	54.3	9.04	103.75	12	DNA metabolism;other metabolic processes;stress response;other biological processes	cytosol;mitochondrion;nucleus;other cell component	other molecular function	Pf00206, Pf10415	14194	ENSMUSG00000026526	Fh	mmu:14194; P97807; Q3UIA9; Q99JL0; Q9DCX0	Citric acid cycle (TCA cycle)	TCA cycle; Amino acid metabolism	3	0	9.41285e+06	4.39897e+06	6.6697e+06	6.55335e+06	3.71039e+06	443178	125455	5.38986e+06	3.53227e+06	9.72689e+06	1.73099e+06	825456	44744.1	125926	7.6615e+06	237553	69499.2	25687.5	289600	3.66391e+06	1
FALSE	High	Master Protein	P29341	Polyadenylate-binding protein 1 OS=Mus musculus OX=10090 GN=Pabpc1 PE=1 SV=2	0	74.931	29	17	105	17	636	70.6	9.5	63.3	17	RNA metabolism OR transcription;other metabolic processes;other biological processes	cytosol;nucleus;other cell component	nucleic acid binding activity	Pf00076, Pf00658	18458	ENSMUSG00000022283	Pabpc1	mmu:18458; P29341; Q99L36	L13a-mediated translational silencing of Ceruloplasmin expression; Nonsense Mediated Decay (NMD) independent of the Exon Junction Complex (EJC); Nonsense Mediated Decay (NMD) enhanced by the Exon Junction Complex (EJC); Deadenylation of mRNA; AUF1 (hnRNP D0) binds and destabilizes mRNA; Translation initiation complex formation	Translation factors; mRNA processing	8	0	340910	325411	350280	490116	508855	96445	21311.7	1.11794e+06	572975	937482	733518	706174	55818.7	57860.3	686650	76674.1	106501	240980	524417	556208	1
FALSE	High	Master Protein	P84096	Rho-related GTP-binding protein RhoG OS=Mus musculus OX=10090 GN=Rhog PE=1 SV=1	0	74.854	63	11	116	10	191	21.3	8.12	191.82	11	cell organization and biogenesis;signal transduction;other biological processes	plasma membrane;other membranes;cytoskeleton;other cell component	other molecular function	Pf00071	56212	ENSMUSG00000073982	Rhog	mmu:56212; P35238; P84096; Q8NI04	Neutrophil degranulation; PIP3 activates AKT signaling; PI5P, PP2A and IER3 Regulate PI3K/AKT Signaling; RHOG GTPase cycle; GPVI-mediated activation cascade; RHO GTPases activate KTN1		6	1	2.06248e+06	2.30434e+06	2.55825e+06	1.84404e+06	2.58341e+06	289747	160287	1.16808e+06	603314	3.80161e+06	523821	4.39278e+06	570293	619002	6.20471e+06	884405	613316	525717	1.42845e+06	1.49455e+06	1
FALSE	High	Master Protein	Q9D0M3	Cytochrome c1, heme protein, mitochondrial OS=Mus musculus OX=10090 GN=Cyc1 PE=1 SV=1	0	74.771	33	9	127	9	325	35.3	9.16	167.12	9	other metabolic processes;transport;other biological processes	other membranes;mitochondrion	transporter activity;other molecular function	Pf02167	66445	ENSMUSG00000022551	Cyc1	mmu:66445; Q3TDC5; Q3UAN2; Q63ZW4; Q9D0M3; Q9DCG0	Respiratory electron transport		1	0	611330	2.80368e+06	7.92079e+06	1.13132e+07	3.75328e+06	247607	34369.8	430872	2.18457e+06	1.00388e+06	3.65734e+06	5.49992e+06	221848	780684	4.98876e+06	1.85143e+06	417385	173349	2.05754e+06	3.29804e+06	1
FALSE	High	Master Protein	Q3U0V1	Far upstream element-binding protein 2 OS=Mus musculus OX=10090 GN=Khsrp PE=1 SV=2	0	74.752	26	16	62	13	748	76.7	7.33	63.54	16	RNA metabolism OR transcription;other metabolic processes;transport;other biological processes	cytosol;nucleus;other cell component	nucleic acid binding activity;other molecular function	Pf00013, Pf09005	16549	ENSMUSG00000007670	Khsrp	E9QKH3; mmu:16549; Q2VPQ6; Q3U0V1; Q6P2L2	KSRP (KHSRP) binds and destabilizes mRNA		1	3	701716	613000	583608	997379	571941	82629.6	39773.9	879995	330811	758504	243580	937212	186899	239505	1.63322e+06	72083.3	137459	213860	366035	363541	1
FALSE	High	Master Protein	P62242	40S ribosomal protein S8 OS=Mus musculus OX=10090 GN=Rps8 PE=1 SV=2	0	74.746	53	11	144	11	208	24.2	10.32	235.07	11	protein metabolism;RNA metabolism OR transcription;other metabolic processes;other biological processes	other membranes;cytosol;ER/Golgi;translational apparatus;nucleus;other cell component	other molecular function	Pf01201	20116	ENSMUSG00000047675	Rps8	mmu:20116; P09058; P62242; Q8C2G6	L13a-mediated translational silencing of Ceruloplasmin expression; SRP-dependent cotranslational protein targeting to membrane; Major pathway of rRNA processing in the nucleolus and cytosol; Formation of a pool of free 40S subunits; GTP hydrolysis and joining of the 60S ribosomal subunit; Nonsense Mediated Decay (NMD) independent of the Exon Junction Complex (EJC); Nonsense Mediated Decay (NMD) e…	Cytoplasmic ribosomal proteins	11	0	2.38909e+06	3.07405e+06	2.15074e+06	2.57437e+06	1.82642e+06	257934	55590.7	2.80874e+06	764888	1.83707e+06	839980	2.47256e+06	230721	182272	3.64745e+06	327145	358254	617597	1.10549e+06	895994	1
FALSE	High	Master Protein	P62897	Cytochrome c, somatic OS=Mus musculus OX=10090 GN=Cycs PE=1 SV=2	0	74.66	59	9	189	9	105	11.6	9.58	223.51	9	protein metabolism;other metabolic processes;signal transduction;other biological processes	other membranes;cytosol;mitochondrion;nucleus	other molecular function	Pf00034	13063	ENSMUSG00000058927; ENSMUSG00000063694	Cycs	mmu:13063; P00009; P62897; Q8C2S2	TP53 Regulates Metabolic Genes; Cytoprotection by HMOX1; Respiratory electron transport; Detoxification of Reactive Oxygen Species; Release of apoptotic factors from the mitochondria; Pyroptosis; Activation of caspases through apoptosome-mediated cleavage; Regulation of the apoptosome activity; Transcriptional activation of mitochondrial biogenesis	Oxidative damage response; Parkinson's disease	12	0	2.99454e+06	4.77363e+06	3.88336e+06	5.66279e+06	3.60564e+06	145196	177988	2.14642e+06	1.11562e+06	4.81715e+06	2.36459e+06	3.56974e+06	101195	187324	6.41544e+06	191001	423752	509824	1.23122e+06	3.32665e+06	1
FALSE	High	Master Protein	Q9Z2X1	Heterogeneous nuclear ribonucleoprotein F OS=Mus musculus OX=10090 GN=Hnrnpf PE=1 SV=3	0	74.592	32	11	132	9	415	45.7	5.49	223.69	11	RNA metabolism OR transcription;other metabolic processes;other biological processes	cytosol;nucleus;other cell component	nucleic acid binding activity;other molecular function	Pf00076, Pf08080	98758	ENSMUSG00000042079	Hnrnpf	mmu:98758; Q5FWK2; Q8BVU8; Q8K2U9; Q8R0E7; Q9Z2X1	mRNA Splicing - Major Pathway; Processing of Capped Intron-Containing Pre-mRNA	mRNA processing	3	0	2.96377e+06	5.13921e+06	4.79598e+06	4.55352e+06	3.46911e+06	737711	136220	4.54106e+06	3.58966e+06	3.32653e+06	1.81459e+06	6.73611e+06	923338	1.25301e+06	7.83487e+06	512825	880042	2.37566e+06	1.93502e+06	3.69609e+06	1
FALSE	High	Master Protein	Q3U9G9	Delta(14)-sterol reductase LBR OS=Mus musculus OX=10090 GN=Lbr PE=1 SV=2	0	74.338	26	19	144	19	626	71.4	9.36	143.01	19	other metabolic processes;other biological processes	other membranes;ER/Golgi;nucleus;other cell component	nucleic acid binding activity;other molecular function	Pf01222, Pf09465	98386	ENSMUSG00000004880	Lbr	mmu:98386; Q3TSW2; Q3U9G9; Q811V8; Q811V9; Q8BST3; Q8K2Y8; Q8VDM0; Q91YS5; Q91Z27	RHOA GTPase cycle; CDC42 GTPase cycle; RAC1 GTPase cycle; RHOC GTPase cycle; RHOG GTPase cycle; RAC2 GTPase cycle; RAC3 GTPase cycle; Initiation of Nuclear Envelope (NE) Reformation; RHOD GTPase cycle; Regulation of MECP2 expression and activity; Cholesterol biosynthesis		11	0	1.05595e+06	805382	1.0216e+06	1.17657e+06	979193	149900	22884.7	994293	504958	1.12879e+06	486971	1.09089e+06	214470	367606	2.41989e+06	160717	244853	279081	512731	546078	1
FALSE	High	Master Protein	Q63844	Mitogen-activated protein kinase 3 OS=Mus musculus OX=10090 GN=Mapk3 PE=1 SV=5	0	74.223	38	13	99	7	380	43	6.61	65.11	13	cell cycle OR cell proliferation;cell organization and biogenesis;protein metabolism;RNA metabolism OR transcription;other metabolic processes;stress response;transport;developmental processes;signal transduction;other biological processes	plasma membrane;other membranes;cytosol;cytoskeleton;mitochondrion;ER/Golgi;nucleus;other cytoplasmic organelle;other cell component	kinase activity;other molecular function	Pf00069	26417	ENSMUSG00000063065	Mapk3	mmu:26417; Q61531; Q63844; Q8K0X5; Q91YW5	MAP2K and MAPK activation; RHO GTPases Activate NADPH Oxidases; ISG15 antiviral mechanism; Regulation of HSF1-mediated heat shock response; Regulation of actin dynamics for phagocytic cup formation; FCERI mediated MAPK activation; PI5P, PP2A and IER3 Regulate PI3K/AKT Signaling; NCAM signaling for neurite out-growth; Downregulation of SMAD2/3:SMAD4 transcriptional activity; Senescence-Associated …	TGF-beta signaling pathway; EPO receptor signaling; IL-5 signaling pathway; MicroRNAs in cardiomyocyte hypertrophy; Mechanisms associated with pluripotency; Alzheimer's disease; Chemokine signaling pathway; Spinal cord injury; Mapk cascade; Delta-Notch signaling pathway; Focal adhesion: PI3K-Akt-mTOR signaling pathway; IL-7 signaling pathway; Novel Jun-Dmp1 pathway; BMP signaling pathway in eyeli…	66	7	1.52604e+06	1.60933e+06	876313	1.4091e+06	1.00208e+06	70049.9	43332.9	1.20639e+06	343004	838682	362543	930438	23239.9	238464	1.88308e+06	117842	90956.6	146863	527991	932308	1
FALSE	High	Master Protein	Q8BW75	Amine oxidase [flavin-containing] B OS=Mus musculus OX=10090 GN=Maob PE=1 SV=4	0	73.929	31	15	93	13	520	58.5	8.29	94.53	15	other metabolic processes;other biological processes	other membranes;mitochondrion	other molecular function	Pf01593	109731	ENSMUSG00000040147	Maob	mmu:109731; Q14CG9; Q8BW75; Q8C0B2	Biogenic amines are oxidatively deaminated to aldehydes by MAOA and MAOB	Tryptophan metabolism	2	2	436517	678046	325527	968773	925082	98328.8	10706.3	294905	455265	1.3732e+06	505679	844723	41805.4	33943.3	1.14417e+06	104176	38098.6	155903	655596	522099	1
FALSE	High	Master Protein	P00405	Cytochrome c oxidase subunit 2 OS=Mus musculus OX=10090 GN=Mtco2 PE=1 SV=1	0	73.912	26	6	199	6	227	26	4.73	282.02	6	other metabolic processes;stress response;transport;other biological processes	other membranes;mitochondrion	transporter activity;other molecular function	Pf00116, Pf02790	17709	ENSMUSG00000064354	Mtco2	mmu:17709; P00405; Q85K21	Cytoprotection by HMOX1; TP53 Regulates Metabolic Genes; Respiratory electron transport	Selenium micronutrient network; Electron transport chain	5	0	2.31263e+06	1.37893e+06	384748	4.42423e+06	1.0799e+06	700216		421946	2.695e+06	4.62331e+06	756268	2.8977e+06	411397	2.88408e+06	5.32544e+06	1.32678e+06	285475	213145	714331	763312	1
FALSE	High	Master Protein	Q9R112	Sulfide:quinone oxidoreductase, mitochondrial OS=Mus musculus OX=10090 GN=Sqor PE=1 SV=3	0	73.44	40	17	86	17	450	50.3	9.09	105.76	17	other metabolic processes		other molecular function	Pf07992	59010	ENSMUSG00000005803	Sqor	mmu:59010; Q8BW20; Q91XA1; Q9D891; Q9R112	Sulfide oxidation to sulfate		1	0	3.34118e+06	518813		4.76156e+06	701808	123819	165949	1.58205e+06	384927	3.68557e+06	3.29921e+06	5.02259e+06	199100	380242	4.96699e+06	480812	361147	1.45741e+06	303681	1.04913e+06	1
FALSE	High	Master Protein	Q9R0P5	Destrin OS=Mus musculus OX=10090 GN=Dstn PE=1 SV=3	0	73.421	53	12	124	11	165	18.5	7.97	121.59	12	cell organization and biogenesis;other biological processes	cytoskeleton;other cell component	cytoskeletal activity	Pf00241	56431	ENSMUSG00000015932	Dstn	mmu:56431; Q9R0P5			0	0	519477	1.07308e+06	990843	1.17303e+06	584536	36067.6	33221.6	433618	268581	640633	639804	1.59747e+06	70711.5	111531	1.29503e+06	82147.4	164554	143881	549732	585954	1
FALSE	High	Master Protein	Q3THW5	Histone H2A.V OS=Mus musculus OX=10090 GN=H2afv PE=1 SV=3	0	73.346	56	7	504	5	128	13.5	10.58	703.02	7		nucleus;other cell component	nucleic acid binding activity;other molecular function	Pf00125, Pf16211	77605	ENSMUSG00000041126	H2az2	mmu:77605; Q3THW5; Q5NC92; Q6ZWU0	Deposition of new CENPA-containing nucleosomes at the centromere; RUNX1 regulates genes involved in megakaryocyte differentiation and platelet function; PRC2 methylates histones and DNA; Condensation of Prophase Chromosomes		4	0	1.54948e+07	9.05808e+06	1.08639e+07	2.81602e+07	3.44553e+07	2.34667e+06	3.29121e+06	3.46642e+07	3.15624e+07	4.58871e+07	1.7406e+07	1.23284e+07	1.98584e+06	3.11786e+06	2.95627e+07	1.03736e+07	2.19901e+06	1.0101e+07	6.1285e+06	7.31795e+06	1
FALSE	High	Master Protein Candidate	P0C0S6	Histone H2A.Z OS=Mus musculus OX=10090 GN=H2afz PE=1 SV=2	0	73.346	56	7	504	5	128	13.5	10.58	703.02	7	other biological processes	nucleus;other cell component	nucleic acid binding activity;other molecular function	Pf00125, Pf16211	51788	ENSMUSG00000037894	H2az1	B2RXZ3; mmu:51788; P0C0S6; P17317; Q3UA55; Q3UK43; Q68FD2		Proteasome degradation	1	0	1.54948e+07	9.05808e+06	1.08639e+07	2.81602e+07	3.44553e+07	2.34667e+06	3.29121e+06	3.46642e+07	3.15624e+07	4.58871e+07	1.7406e+07	1.23284e+07	1.98584e+06	3.11786e+06	2.95627e+07	1.03736e+07	2.19901e+06	1.0101e+07	6.1285e+06	7.31795e+06	1
FALSE	High	Master Protein	P10649	Glutathione S-transferase Mu 1 OS=Mus musculus OX=10090 GN=Gstm1 PE=1 SV=2	0	73.048	58	12	129	11	218	26	7.94	140	12	other metabolic processes;stress response;other biological processes	non-structural extracellular;cytosol;other cell component	other molecular function	Pf02798, Pf14497	14862	ENSMUSG00000058135	Gstm1	A2AE90; mmu:14862; P10649; Q58ET5	Glutathione conjugation	Metapathway biotransformation; Aflatoxin B1 metabolism; Estrogen metabolism; Oxidative stress and redox pathway	5	1	605959	1.12407e+06	590396	1.8114e+06	1.22911e+06	36930.3	17652.1	303925	878837	3.43737e+06	312372	1.53378e+06	30549.7	134408	7.48553e+06	217109	115476	1.26755e+06	633713	2.8875e+06	1
FALSE	High	Master Protein	Q922R8	Protein disulfide-isomerase A6 OS=Mus musculus OX=10090 GN=Pdia6 PE=1 SV=3	0	72.826	33	14	119	14	440	48.1	5.14	148.69	14	cell adhesion;stress response	non-structural extracellular;plasma membrane;other membranes;cytosol;ER/Golgi;other cell component	other molecular function	Pf00085	71853		Pdia6	mmu:71853; Q8BK54; Q922R8	Regulation of Insulin-like Growth Factor (IGF) transport and uptake by Insulin-like Growth Factor Binding Proteins (IGFBPs); Post-translational protein phosphorylation		2	0	4.16585e+06	1.07575e+07	1.1921e+06	2.64211e+06	8.66814e+06	818351	209703	8.95011e+06	8.89796e+06	6.92153e+06	4.01806e+06	8.98167e+06	497522	1.27333e+06	1.41605e+07	409118	1.1816e+06	2.41878e+06	7.15983e+06	6.77984e+06	1
FALSE	High	Master Protein	Q8R0X7	Sphingosine-1-phosphate lyase 1 OS=Mus musculus OX=10090 GN=Sgpl1 PE=1 SV=1	0	72.805	33	15	99	15	568	63.6	9.1	84.42	15	other metabolic processes;developmental processes;signal transduction;other biological processes	other membranes;ER/Golgi	other molecular function	Pf00282	20397	ENSMUSG00000020097	Sgpl1	mmu:20397; O54955; Q8C942; Q8R0X7	Sphingolipid de novo biosynthesis	Kennedy pathway; Sphingolipid metabolism overview; Sphingolipid metabolism (integrated pathway)	4	0	1.29906e+06	2.39026e+06	1.94622e+06	2.14456e+06	1.44134e+06	205790	112315	1.79541e+06	1.26474e+06	2.97353e+06	765851	1.75787e+06	197474	451078	2.03298e+06	357574	174815	381882	569406	589524	1
FALSE	High	Master Protein	Q9QYB1	Chloride intracellular channel protein 4 OS=Mus musculus OX=10090 GN=Clic4 PE=1 SV=3	0	72.511	50	9	70	9	253	28.7	5.59	53.75	9	transport;developmental processes;other biological processes	plasma membrane;other membranes;cytosol;cytoskeleton;mitochondrion;nucleus;other cell component	transporter activity;other molecular function	Pf13410	29876	ENSMUSG00000037242	Clic4	mmu:29876; Q8BMG5; Q9QYB1			0	0	1.31382e+06	1.38228e+06	228589	1.45844e+06	920649	12883.8	22664.9	183455	156721	1.06759e+06	113617	1.02679e+06	76165.1	281941	1.77774e+06	404801	79612.7	226012	746641	548825	1
FALSE	High	Master Protein	Q64133	Amine oxidase [flavin-containing] A OS=Mus musculus OX=10090 GN=Maoa PE=1 SV=3	0	72.345	25	14	116	12	526	59.6	7.81	103.18	14	other metabolic processes;other biological processes	other membranes;cytosol;mitochondrion	other molecular function	Pf01593	17161	ENSMUSG00000025037	Maoa	B1AX52; mmu:17161; Q64133; Q8K0Z8	Enzymatic degradation of dopamine by COMT; Norepinephrine Neurotransmitter Release Cycle; Enzymatic degradation of Dopamine by monoamine oxidase; Metabolism of serotonin; Biogenic amines are oxidatively deaminated to aldehydes by MAOA and MAOB	SIDS susceptibility pathways; Oxidative stress response; Biogenic amine synthesis	9	0	671819	1.13334e+06	101761	2.48309e+06	1.10505e+06	215999	44053.5	126146	1.50763e+06	302590	123390	240244	122633	930390	2.73651e+06	594528	213266	53208.2	1.01777e+06	623531	1
FALSE	High	Master Protein	Q60972	Histone-binding protein RBBP4 OS=Mus musculus OX=10090 GN=Rbbp4 PE=1 SV=5	0	72.063	31	10	93	5	425	47.6	4.89	56.01	10	cell cycle OR cell proliferation;cell organization and biogenesis;protein metabolism;DNA metabolism;other metabolic processes;developmental processes;other biological processes	cytosol;nucleus;other cell component	nucleic acid binding activity;other molecular function	Pf00400, Pf12265	19646	ENSMUSG00000057236	Rbbp4	A2A875; mmu:19646; Q60972	Deposition of new CENPA-containing nucleosomes at the centromere; Oxidative Stress Induced Senescence; PKMTs methylate histone lysines; Transcriptional Regulation by E2F6; HDACs deacetylate histones; Regulation of TP53 Activity through Acetylation; RNA Polymerase I Transcription Initiation; Regulation of PTEN gene transcription; PRC2 methylates histones and DNA; G0 and Early G1	Mechanisms associated with pluripotency	11	5	1.88253e+06	2.58297e+06	1.5199e+06	2.96528e+06	1.96303e+06	137527	71717.3	2.2721e+06	2.2937e+06	3.19991e+06	997739	2.35756e+06	385736	377518	4.50314e+06	242702	693329	1.28201e+06	1.01524e+06	2.19028e+06	1
FALSE	High	Master Protein	Q7TNV0	Protein DEK OS=Mus musculus OX=10090 GN=Dek PE=1 SV=1	0	71.793	30	15	124	15	380	43.1	6.86	145.74	15	cell organization and biogenesis;other biological processes	cytoskeleton;nucleus	nucleic acid binding activity;other molecular function	Pf08766	110052	ENSMUSG00000021377	Dek	mmu:110052; Q7TNV0; Q80VC5; Q8BZV6	B-WICH complex positively regulates rRNA expression; Transcriptional regulation by the AP-2 (TFAP2) family of transcription factors	A network map of Macrophage-stimulating protein (MSP) signaling	3	0	1.84365e+06	2.05317e+06	1.74211e+06	1.79264e+06	1.22179e+06	400306	73440	1.87372e+06	1.06788e+06	1.76956e+06	1.00515e+06	2.35788e+06	370590	485697	3.00412e+06	377446	636810	527392	850184	948180	1
FALSE	High	Master Protein	P39054	Dynamin-2 OS=Mus musculus OX=10090 GN=Dnm2 PE=1 SV=2	0	71.761	27	20	87	10	870	98.1	7.43	36.05	20	cell organization and biogenesis;transport;developmental processes;other biological processes	plasma membrane;other membranes;cytosol;cytoskeleton;ER/Golgi;nucleus;other cytoplasmic organelle;other cell component	signal transduction activity or receptor binding;cytoskeletal activity;other molecular function	Pf00169, Pf00350, Pf01031, Pf02212	13430	ENSMUSG00000033335	Dnm2	mmu:13430; P39054; Q9DBE1	MHC class II antigen presentation; Golgi Associated Vesicle Biogenesis; Lysosome Vesicle Biogenesis; Recycling pathway of L1; Clathrin-mediated endocytosis; Formation of annular gap junctions; Toll Like Receptor 4 (TLR4) Cascade; NOSTRIN mediated eNOS trafficking	IL-5 signaling pathway	10	10	544966	810274	421388	858844	698839	70724.7	47110.9	503897	195390	513746	169321	955903	78564.4	142812	1.69924e+06	55507.4	121329	82999.6	384926	364423	1
FALSE	High	Master Protein	P10493	Nidogen-1 OS=Mus musculus OX=10090 GN=Nid1 PE=1 SV=2	0	71.663	11	15	85	14	1245	136.5	5.44	111.76	15	cell adhesion;cell-cell signaling;cell organization and biogenesis;developmental processes;signal transduction;other biological processes	non-structural extracellular;extracellular matrix;other cell component	other molecular function	Pf00058, Pf00086, Pf06119, Pf07474, Pf07645, Pf12662, Pf12947, Pf14670	18073	ENSMUSG00000005397	Nid1	mmu:18073; P10493; Q3TKX9; Q8BQI3; Q8C3U8; Q8C9P6	Laminin interactions; Degradation of the extracellular matrix		2	1	2.43896e+06	7.33358e+06		4.82482e+06	647606	419312	23168.7	155147	1.71186e+06	2.96821e+06	893418	304334	212028	114026	5.44197e+06	434451	150699	1.17593e+06	1.94568e+06	193962	1
FALSE	High	Master Protein	P62137	Serine/threonine-protein phosphatase PP1-alpha catalytic subunit OS=Mus musculus OX=10090 GN=Ppp1ca PE=1 SV=1	0	71.548	44	13	75	4	330	37.5	6.33	80.58	13	cell adhesion;cell cycle OR cell proliferation;protein metabolism;other metabolic processes;developmental processes;other biological processes	plasma membrane;other membranes;cytosol;nucleus;other cell component	other molecular function	Pf00149, Pf16891	19045	ENSMUSG00000040385	Ppp1ca	mmu:19045; P08129; P20653; P22802; P62137; Q3U7G7; Q9Z1G2	DARPP-32 events		1	8	2.40414e+06	4.47712e+06	3.03262e+06	3.2053e+06	2.58794e+06	1.21863e+06	164370	2.2482e+06	2.35533e+06	1.59589e+06	2.37763e+06	3.46031e+06	892917	2.9174e+06	3.13833e+06	1.68696e+06	1.20307e+06	1.48065e+06	1.69077e+06	1.82345e+06	1
FALSE	High	Master Protein	P99029	Peroxiredoxin-5, mitochondrial OS=Mus musculus OX=10090 GN=Prdx5 PE=1 SV=2	0	71.341	57	12	168	12	210	21.9	8.85	237.43	12	other metabolic processes;stress response;other biological processes	cytosol;nucleus;other cytoplasmic organelle;other cell component	signal transduction activity or receptor binding;enzyme regulator activity;nucleic acid binding activity;other molecular function	Pf08534	54683	ENSMUSG00000024953	Prdx5	mmu:54683; P99029; Q9QX45; Q9QZ75	TP53 Regulates Metabolic Genes; Detoxification of Reactive Oxygen Species	Oxidative stress and redox pathway	3	0	1.50026e+06	6.25223e+06	1.84991e+06	4.12475e+06	7.34141e+06	291072	243295	6.07499e+06	3.90314e+06	5.75662e+06	615617	5.79734e+06	79297.3	702000	8.95999e+06	778641	395057	2.27814e+06	3.82362e+06	6.71482e+06	1
FALSE	High	Master Protein	P84104	Serine/arginine-rich splicing factor 3 OS=Mus musculus OX=10090 GN=Srsf3 PE=1 SV=1	0	71.32	40	10	127	9	164	19.3	11.65	92.87	10	RNA metabolism OR transcription;other metabolic processes;transport;signal transduction;other biological processes	nucleus;other cell component	nucleic acid binding activity;other molecular function	Pf00076	20383	ENSMUSG00000071172	Srsf3	mmu:20383; O08831; P23152; P84104; Q564E9	Transport of Mature mRNA derived from an Intron-Containing Transcript; mRNA Splicing - Major Pathway; mRNA 3'-end processing; RNA Polymerase II Transcription Termination	mRNA processing	6	1	1.65696e+06	1.63403e+06	727224	1.84448e+06	1.85507e+06	41136.5	50523.8	1.12951e+06	570026	2.40468e+06	329006	1.63766e+06	95122.4	81708.6	3.20939e+06	202624	145389	914286	1.86313e+06	1.68907e+06	1
FALSE	High	Master Protein	P84084	ADP-ribosylation factor 5 OS=Mus musculus OX=10090 GN=Arf5 PE=1 SV=2	0	71.313	40	6	107	1	180	20.5	6.79	164.49	6	transport	plasma membrane;other membranes;ER/Golgi;other cell component	other molecular function	Pf00025	11844	ENSMUSG00000020440	Arf5	A2RTC5; mmu:11844; P26437; P84084	COPI-dependent Golgi-to-ER retrograde traffic; COPI-mediated anterograde transport		2	0	478564	995291	304376	866901	639902	50491.2	22840.1	282103	167336	424641	113990	832200	120399	155173	868144	48971.4	126303	88338.3	224331	243096	1
FALSE	High	Master Protein	Q9JIX8	Apoptotic chromatin condensation inducer in the nucleus OS=Mus musculus OX=10090 GN=Acin1 PE=1 SV=3	0	71.112	17	16	75	16	1338	150.6	5.91	52.94	16	cell organization and biogenesis;RNA metabolism OR transcription;other metabolic processes;other biological processes	plasma membrane;other membranes;cytosol;nucleus;other cell component	nucleic acid binding activity	Pf02037, Pf16294	56215	ENSMUSG00000022185	Acin1	B8JJ87; mmu:56215; Q9CSN7; Q9CSR9; Q9CSX7; Q9JIX8; Q9R046; Q9R047	mRNA Splicing - Major Pathway; Apoptotic cleavage of cellular proteins	mRNA processing	3	0	385720	1.08146e+06	504887	469552	255739	81965.9	7893.64	345198	158637	313406	150627	372106	68970	207850	1.15772e+06	35991.3	187881	476319	130990	736534	1
FALSE	High	Master Protein	P80318	T-complex protein 1 subunit gamma OS=Mus musculus OX=10090 GN=Cct3 PE=1 SV=1	0	70.607	33	16	81	16	545	60.6	6.7	62.93	16	cell organization and biogenesis;transport;other biological processes	cytosol;cytoskeleton;other cell component	other molecular function	Pf00118	12462	ENSMUSG00000001416	Cct3	mmu:12462; P80318	Cooperation of PDCL (PhLP1) and TRiC/CCT in G-protein beta folding; Association of TriC/CCT with target proteins during biosynthesis		2	0	126114	2.51176e+06	909244	640601	2.12487e+06	146684	11151.7	111684	525654	1.23434e+06	518626	988551	93832.5	34115.7	1.19122e+06	180851	20930.6	246623	424248	752450	1
FALSE	High	Master Protein	P42932	T-complex protein 1 subunit theta OS=Mus musculus OX=10090 GN=Cct8 PE=1 SV=3	0	70.386	38	17	86	17	548	59.5	5.62	104.4	17	cell organization and biogenesis;transport;other biological processes	cytosol;cytoskeleton;nucleus;other cell component	other molecular function	Pf00118	12469	ENSMUSG00000025613	Cct8	mmu:12469; P42932	Neutrophil degranulation; Cooperation of PDCL (PhLP1) and TRiC/CCT in G-protein beta folding; Association of TriC/CCT with target proteins during biosynthesis		3	0	355121	660221	337368	742093	587247	46413.6	11820.7	493637	208240	514238	149984	709690	75524.8	119953	1.11403e+06	51168.9	83094.8	74160.9	300470	777637	1
FALSE	High	Master Protein	Q9CQI6	Coactosin-like protein OS=Mus musculus OX=10090 GN=Cotl1 PE=1 SV=3	0	70.311	73	13	146	13	142	15.9	5.4	171.24	13	cell organization and biogenesis;stress response	cytosol;cytoskeleton;nucleus;other cell component	cytoskeletal activity;other molecular function	Pf00241	72042	ENSMUSG00000031827	Cotl1	mmu:72042; Q9CQI6	Neutrophil degranulation		1	0	2.36149e+06	6.32093e+06	4.42784e+06	4.54936e+06	3.03979e+06	391691	91316.5	3785957	1.13961e+06	4438129	1.29932e+06	6.1133e+06	917844	415974	6.00248e+06	272968	700419	1.73485e+06	2.02106e+06	1.77303e+06	1
FALSE	High	Master Protein	P60766	Cell division control protein 42 homolog OS=Mus musculus OX=10090 GN=Cdc42 PE=1 SV=2	0	70.053	43	8	137	7	191	21.2	6.55	140.88	8	cell adhesion;cell organization and biogenesis;protein metabolism;other metabolic processes;stress response;transport;developmental processes;signal transduction;other biological processes	plasma membrane;other membranes;cytosol;cytoskeleton;ER/Golgi;other cytoplasmic organelle;other cell component	signal transduction activity or receptor binding;other molecular function	Pf00071	12540	ENSMUSG00000006699	Cdc42	A2A9U6; mmu:12540; P21181; P25763; P60766; Q3THZ7; Q3TJK6; Q545V0; Q6P201; Q8BQ51	MAPK6/MAPK4 signaling; RAC1 GTPase cycle; RHOG GTPase cycle; RAC2 GTPase cycle; RAC3 GTPase cycle; Regulation of actin dynamics for phagocytic cup formation; CDC42 GTPase cycle; RHOU GTPase cycle; GPVI-mediated activation cascade; RHOV GTPase cycle; VEGFA-VEGFR2 Pathway; RHOQ GTPase cycle; Factors involved in megakaryocyte development and platelet production; RHO GTPases Activate Formins; EGFR do…	Oxidative damage response; BDNF pathway; Chemokine signaling pathway; G13 signaling pathway; p38 Mapk signaling pathway; IL-3 signaling pathway; Mapk signaling pathway; Regulation of actin cytoskeleton; Comprehensive IL-17A signaling; EGFR1 signaling pathway; Integrin-mediated cell adhesion; Focal adhesion	36	0	3.02502e+06	3.84311e+06	1.15962e+06	1.94898e+06	6.51612e+07	125966	97653.5	2.79953e+06	2.29247e+06	1.95531e+06	556390	2.51212e+06	186482	521241	5.94173e+06	337840	352910	692907	2.25426e+06	2.2738e+06	1
FALSE	High	Master Protein	Q91VC3	Eukaryotic initiation factor 4A-III OS=Mus musculus OX=10090 GN=Eif4a3 PE=1 SV=3	0	70.042	38	17	106	15	411	46.8	6.73	138.94	17	RNA metabolism OR transcription;other metabolic processes;transport;developmental processes;other biological processes	nucleus;other cell component	nucleic acid binding activity;other molecular function	Pf00270, Pf00271	192170	ENSMUSG00000025580	Eif4a3	B2RY38; mmu:192170; Q3TEZ8; Q3UD29; Q8BVY3; Q91VC3	Nonsense Mediated Decay (NMD) enhanced by the Exon Junction Complex (EJC); Deadenylation of mRNA; Transport of Mature mRNA derived from an Intron-Containing Transcript; mRNA Splicing - Major Pathway; mRNA 3'-end processing; RNA Polymerase II Transcription Termination; ISG15 antiviral mechanism	mRNA processing	8	2	840973	953348	716955	1.26443e+06	902366	22964.7	11905.1	813110	463060	807640	286279	1.08262e+06	60942.2	91526.2	2.00483e+06	66747.1	132308	166530	364525	362564	1
FALSE	High	Master Protein	Q60605	Myosin light polypeptide 6 OS=Mus musculus OX=10090 GN=Myl6 PE=1 SV=3	0	70.021	63	10	115	10	151	16.9	4.65	137.2	10	other biological processes	cytoskeleton;other cell component	cytoskeletal activity;other molecular function		17904	ENSMUSG00000090841	Myl6	mmu:17904; Q60605	Smooth Muscle Contraction; RHO GTPases activate PAKs	Focal adhesion	3	0	1.89784e+06	1.40032e+06	1.66173e+06	2.53645e+06	1.26897e+06	399698	134302	1.56747e+06	1.78753e+06	3.82946e+06	480653	2.49083e+06	358877	424360	4.63363e+06	631472	412227	589490	1.10478e+06	1.48541e+06	1
FALSE	High	Master Protein	Q5SQX6	Cytoplasmic FMR1-interacting protein 2 OS=Mus musculus OX=10090 GN=Cyfip2 PE=1 SV=2	0	69.987	15	16	68	1	1253	145.6	7.05	75.09	16	cell adhesion;cell organization and biogenesis;protein metabolism;other metabolic processes;developmental processes;other biological processes	nucleus;other cell component	other molecular function	Pf05994, Pf07159	76884	ENSMUSG00000020340	Cyfip2	mmu:76884; Q3UH21; Q3UHS8; Q5SQX6; Q8BSW0; Q8CHA9; Q924D3; Q9R181	RAC1 GTPase cycle; Regulation of actin dynamics for phagocytic cup formation; VEGFA-VEGFR2 Pathway; RHO GTPases Activate WASPs and WAVEs	Regulation of actin cytoskeleton	5	0	74587.1	121974		107258	78422.2		5235.79				28793.6	84632.4		23288.2			16257.5		55513	51911.9	1
FALSE	High	Master Protein	Q99L47	Hsc70-interacting protein OS=Mus musculus OX=10090 GN=St13 PE=1 SV=1	0	69.75	27	13	121	13	371	41.6	5.26	172.48	13	other biological processes	cytosol;other cell component	other molecular function	Pf17830, Pf18253	70356	ENSMUSG00000022403	St13	mmu:70356; Q4FJT4; Q99L47	Regulation of HSF1-mediated heat shock response		1	0	551370	4.08357e+06	2.19925e+06	3.47615e+06	493759	322242	157600	2.42749e+06	1.72325e+06	2.78584e+06	1.05836e+06	3.4172e+06	425310	784332	4.11338e+06	472710	632408	1.57171e+06	1.43821e+06	2.14147e+06	1
FALSE	High	Master Protein	P07309	Transthyretin OS=Mus musculus OX=10090 GN=Ttr PE=1 SV=1	0	69.576	51	7	102	7	147	15.8	6.16	204.13	7	other metabolic processes;signal transduction	non-structural extracellular;other cell component	signal transduction activity or receptor binding;other molecular function	Pf00576	22139	ENSMUSG00000061808	Ttr	mmu:22139; P07309	Neutrophil degranulation; Retinoid metabolism and transport; The canonical retinoid cycle in rods (twilight vision)		3	0	550710	747234	2.1496e+06	4.65604e+06	2.67909e+06	1.13499e+06	10807.2	1.20166e+06	1.22675e+06	8.2566e+06	3.4778e+06	1.97148e+06	338450	145105	1.42655e+06	922472	93385.1	425846	1.83673e+06	4.02259e+06	1
FALSE	High	Master Protein	Q9DCW4	Electron transfer flavoprotein subunit beta OS=Mus musculus OX=10090 GN=Etfb PE=1 SV=3	0	69.343	45	11	110	11	255	27.6	8.1	164.58	11	other metabolic processes	mitochondrion;other cell component	other molecular function	Pf01012	110826	ENSMUSG00000004610	Etfb	mmu:110826; Q810V3; Q9DCW4	Respiratory electron transport; Protein methylation		2	0	1.8842e+06	1.40519e+06	940926	2.46678e+06	1.35575e+06	228146	89959.7	1.27997e+06	790129	2.91989e+06	761127	1.74734e+06	143174	122309	2.42256e+06	101649	297346	652109	975324	1.51857e+06	1
FALSE	High	Master Protein	Q8BG07	Phospholipase D4 OS=Mus musculus OX=10090 GN=Pld4 PE=1 SV=1	0	69.325	36	14	107	14	503	56.1	7.31	129.23	14	DNA metabolism;stress response;transport;other biological processes	other membranes;ER/Golgi;nucleus;other cytoplasmic organelle;other cell component	other molecular function	Pf00614, Pf13918	104759	ENSMUSG00000052160	Pld4	mmu:104759; Q3TD59; Q3UA19; Q6PDR0; Q8BG07; Q8BR69	Role of phospholipids in phagocytosis; Synthesis of IP3 and IP4 in the cytosol		2	0	1.62759e+06	2.07481e+06	2.91291e+06	2.24577e+06	2.33821e+06	250692	109854	3.28357e+06	2.16837e+06	1.9717e+06	1.30979e+06	2.73899e+06	247739	294076	4.06742e+06	579585	390069	897466	1.48045e+06	1.73078e+06	1
FALSE	High	Master Protein	Q91VR2	ATP synthase subunit gamma, mitochondrial OS=Mus musculus OX=10090 GN=Atp5f1c PE=1 SV=1	0	69.251	37	11	196	11	298	32.9	9.01	255.38	11	other metabolic processes;transport	other membranes;mitochondrion	transporter activity;other molecular function	Pf00231	11949	ENSMUSG00000025781	Atp5f1c	mmu:11949; Q91VR2	Formation of ATP by chemiosmotic coupling; Cristae formation	Electron transport chain	3	0	1.77138e+07	1.62361e+07	2.33103e+07	2.51991e+07	2.5848e+07	618416	376435	1.85942e+07	8.2656e+06	1.61202e+07	8.21644e+06	1.70881e+07	956890	1.61813e+06	3.23585e+07	769782	2.59931e+06	4.26912e+06	9.0858e+06	7.14366e+06	1
FALSE	High	Master Protein	Q11011	Puromycin-sensitive aminopeptidase OS=Mus musculus OX=10090 GN=Npepps PE=1 SV=2	0	69.178	20	15	76	15	920	103.3	5.9	71.23	15	protein metabolism;other metabolic processes;stress response	cytosol;nucleus;other cell component	other molecular function	Pf01433, Pf11838, Pf17900	19155	ENSMUSG00000001441	Npepps	mmu:19155; Q11011; Q3UZE0; Q5PR74; Q91VJ8	Antigen processing: Ubiquitination & Proteasome degradation		1	0	1.75307e+06	1.61337e+06	308428	1.76236e+06	919111	67619.7		943023		327556	612449	1.74989e+06	27226	252544	2.45527e+06	144920	148154	136010	532798	436611	1
FALSE	High	Master Protein	Q8CHH9	Septin-8 OS=Mus musculus OX=10090 GN=Septin8 PE=1 SV=4	0	68.976	50	19	104	16	429	49.8	6	87.85	19	cell cycle OR cell proliferation;other biological processes	other membranes;cytoskeleton;ER/Golgi;other cell component	other molecular function	Pf00735	20362	ENSMUSG00000018398	Septin8	B1AQY7; mmu:20362; Q80YC7; Q8CHH9; Q9ESF7			0	3	3.61624e+06	5.54396e+06	1.74971e+06	4.78471e+06	3.76064e+06	476749	418176	1.90684e+06	1.89615e+06	2.93227e+06	1.34007e+06	4191542	411882	3.41783e+06	6.31624e+06	1.30331e+06	1.18391e+06	1.00539e+06	1.79392e+06	3.10984e+06	1
FALSE	High	Master Protein	Q62167	ATP-dependent RNA helicase DDX3X OS=Mus musculus OX=10090 GN=Ddx3x PE=1 SV=3	0	68.566	27	16	86	4	662	73.1	7.18	95	16	cell-cell signaling;cell cycle OR cell proliferation;cell organization and biogenesis;protein metabolism;RNA metabolism OR transcription;other metabolic processes;stress response;signal transduction;other biological processes	plasma membrane;other membranes;cytosol;cytoskeleton;translational apparatus;nucleus;other cell component	enzyme regulator activity;cytoskeletal activity;translation activity;nucleic acid binding activity;other molecular function	Pf00270, Pf00271	13205	ENSMUSG00000000787	Ddx3x	mmu:13205; O09060; O09143; Q62167	Neutrophil degranulation	mRNA processing	2	10	634761	825229	437289	1.52393e+06	551565	58408.1	26607.8	582006	570345	737622	369641	688585	47536.6	91273.8	1.02398e+06	163681	105968	139969	472684	492014	1
FALSE	High	Master Protein	P61750	ADP-ribosylation factor 4 OS=Mus musculus OX=10090 GN=Arf4 PE=1 SV=2	0	68.466	34	5	121	1	180	20.4	7.14	186.63	5	cell organization and biogenesis;transport;developmental processes;signal transduction;other biological processes	plasma membrane;other membranes;cytosol;ER/Golgi;other cell component	signal transduction activity or receptor binding;other molecular function	Pf00025	11843	ENSMUSG00000021877	Arf4	mmu:11843; P36403; P61750; Q3TGC2; Q9CXX3	COPI-dependent Golgi-to-ER retrograde traffic; COPI-mediated anterograde transport; VxPx cargo-targeting to cilium	EGFR1 signaling pathway	4	0	399629	829094	425288	792883	485771	74896.5	32067.6	408512	250705	545881	222985	660975	153480	177066	973489	84308.1	136271	126098	344446	351567	1
FALSE	High	Master Protein	P28352	DNA-(apurinic or apyrimidinic site) lyase OS=Mus musculus OX=10090 GN=Apex1 PE=1 SV=2	0	68.408	29	8	72	8	317	35.5	7.91	77.39	8	cell organization and biogenesis;DNA metabolism;RNA metabolism OR transcription;other metabolic processes;stress response;other biological processes	cytoskeleton;mitochondrion;ER/Golgi;nucleus;other cell component	nucleic acid binding activity;other molecular function	Pf03372	11792	ENSMUSG00000035960	Apex1	mmu:11792; P28352	POLB-Dependent Long Patch Base Excision Repair; Displacement of DNA glycosylase by APEX1; PCNA-Dependent Long Patch Base Excision Repair; Abasic sugar-phosphate removal via the single-nucleotide replacement pathway		6	0	1.0239e+06	1.51739e+06	1.5757e+06	1.55422e+06	961531	51080.8	23831.5	1.63292e+06	522342	1.64536e+06	235337	1372796	177951	113942	1.44645e+06	145149	129102	589519	546074	980629	1
FALSE	High	Master Protein	P15532	Nucleoside diphosphate kinase A OS=Mus musculus OX=10090 GN=Nme1 PE=1 SV=1	0	68.378	61	9	185	4	152	17.2	7.37	193.47	9	DNA metabolism;other metabolic processes;transport;developmental processes;other biological processes	plasma membrane;other membranes;cytosol;cytoskeleton;mitochondrion;nucleus;other cell component	cytoskeletal activity;translation activity;nucleic acid binding activity;kinase activity;other molecular function	Pf00334	18102	ENSMUSG00000037601	Nme1	mmu:18102; P15532	Azathioprine ADME; Interconversion of nucleotide di- and triphosphates; Ribavirin ADME	Purine metabolism	4	0	489436	988008	503029	933068	807222	48399	51142.9	469877	325879	615069	183190	950074	98028.4	176621	1.53336e+06	72046.5	182957	100748	332362	438255	1
FALSE	High	Master Protein	P62264	40S ribosomal protein S14 OS=Mus musculus OX=10090 GN=Rps14 PE=1 SV=3	0	67.758	42	9	115	9	151	16.3	10.05	155.47	9	cell organization and biogenesis;protein metabolism;RNA metabolism OR transcription;other metabolic processes;other biological processes	cytosol;translational apparatus;nucleus;other cell component	nucleic acid binding activity;other molecular function	Pf00411	20044	ENSMUSG00000024608	Rps14	mmu:20044; P06366; P62264; Q544W4	L13a-mediated translational silencing of Ceruloplasmin expression; SRP-dependent cotranslational protein targeting to membrane; Major pathway of rRNA processing in the nucleolus and cytosol; Formation of a pool of free 40S subunits; GTP hydrolysis and joining of the 60S ribosomal subunit; Nonsense Mediated Decay (NMD) independent of the Exon Junction Complex (EJC); Nonsense Mediated Decay (NMD) e…	Cytoplasmic ribosomal proteins; mRNA processing	12	0	817483	1.1963e+06	650458	1.09127e+06	693187	78833.1	55595.4	907005	446235	1.12539e+06	370485	1.10071e+06	149374	184516	2.23535e+06	95902.9	136052	230990	514231	445088	1
FALSE	High	Master Protein	O08692	Neutrophilic granule protein OS=Mus musculus OX=10090 GN=Ngp PE=1 SV=1	0	67.749	63	10	103	10	167	19.3	5.31	145.61	10	stress response;other biological processes	non-structural extracellular;other cell component	enzyme regulator activity	Pf00666	18054	ENSMUSG00000032484	Ngp	mmu:18054; O08692; Q61903			0	0	597561	2.84914e+06	2.98399e+06	2.92084e+06	3.77433e+06	490061	2079.34	437993	1.81406e+06	1.03684e+06	2.83217e+06	3.34447e+06	565870	2.91984e+06	10612619	1.7744e+06	1.37425e+06	417858	789124	1.05363e+06	1
FALSE	High	Master Protein	Q3U7R1	Extended synaptotagmin-1 OS=Mus musculus OX=10090 GN=Esyt1 PE=1 SV=2	0	67.674	18	15	87	15	1092	121.5	5.95	72.85	15	cell organization and biogenesis;transport	plasma membrane;other membranes;ER/Golgi	transporter activity;other molecular function	Pf00168, Pf17047	23943	ENSMUSG00000025366	Esyt1	mmu:23943; Q3U7R1; Q8C8R1; Q91X62; Q9CVH0; Q9Z1X5; Q9Z1X6	RAC1 GTPase cycle; RHOG GTPase cycle; RAC2 GTPase cycle; RAC3 GTPase cycle; RHOF GTPase cycle; RHOD GTPase cycle; Glycosphingolipid metabolism		7	0	1.24476e+06	622249	324247	1.05453e+06	640051	74372.9	14496.4	297295	292540	1.0658e+06	191912	512820	43365.7	174996	1.31076e+06	59937	106280	134755	298560	271887	1
FALSE	High	Master Protein	P97315	Cysteine and glycine-rich protein 1 OS=Mus musculus OX=10090 GN=Csrp1 PE=1 SV=3	0	67.543	65	9	69	9	193	20.6	8.57	84.66	9	cell organization and biogenesis;other biological processes	cytoskeleton;nucleus;other cell component	cytoskeletal activity;other molecular function	Pf00412	13007	ENSMUSG00000026421	Csrp1	mmu:13007; P97315			0	0	474964	644520	260723	1.10038e+06	408821	48432	41329.5	255109	214471	628259	183450	479295	37012.5	78706.8	1.2089e+06	25165.7	109068	50495.3	344522	616921	1
FALSE	High	Master Protein	P39447	Tight junction protein ZO-1 OS=Mus musculus OX=10090 GN=Tjp1 PE=1 SV=2	0	67.525	13	17	52	17	1745	194.6	6.64	36.1	17	cell adhesion;cell organization and biogenesis;developmental processes;other biological processes	plasma membrane;other membranes;cytosol;cytoskeleton;nucleus;other cell component	other molecular function	Pf00595, Pf00625, Pf00791, Pf07653	21872	ENSMUSG00000030516	Tjp1	E9QK00; mmu:21872; P39447	Apoptotic cleavage of cell adhesion proteins; Regulation of gap junction activity; Signaling by Hippo	A network map of Macrophage-stimulating protein (MSP) signaling	4	0	123464	116586	1.27102e+06	280334	158231	9206.47	2593.44	106644	332956	173239	55033.4	180189	3126.39	8513.12	339865	18433.7	23772.6	29657.5	157460	113791	1
FALSE	High	Master Protein	Q9CZU6	Citrate synthase, mitochondrial OS=Mus musculus OX=10090 GN=Cs PE=1 SV=1	0	67.407	28	13	159	13	464	51.7	8.57	172.34	13	other metabolic processes	mitochondrion	other molecular function	Pf00285	12974	ENSMUSG00000005683	Cs	mmu:12974; Q3UDP3; Q9CZU6	Citric acid cycle (TCA cycle)	TCA cycle	2	0	2.09068e+06	5.7976e+06	1.89207e+06	7.87416e+06	5.21444e+06	281648	216028	3.21892e+06	1.95334e+06	3.12146e+06	1.65793e+06	5.79981e+06	439218	1.84128e+06	9.60898e+06	950300	1.39039e+06	1.15034e+06	3.38582e+06	3.78578e+06	1
FALSE	High	Master Protein	Q9QUM9	Proteasome subunit alpha type-6 OS=Mus musculus OX=10090 GN=Psma6 PE=1 SV=1	0	67.284	54	14	117	14	246	27.4	6.76	143.91	14	protein metabolism;other metabolic processes;other biological processes	cytosol;cytoskeleton;nucleus;other cell component	nucleic acid binding activity;other molecular function	Pf00227, Pf10584	26443	ENSMUSG00000021024	Psma6	mmu:26443; Q0VGS3; Q3TT07; Q3U6Y2; Q9QUM9	Antigen processing: Ubiquitination & Proteasome degradation; Separation of Sister Chromatids; Downstream TCR signaling; FCERI mediated NF-kB activation; Neddylation; Asymmetric localization of PCP proteins; Degradation of AXIN; Hedgehog 'on' state; Ub-specific processing proteases; Regulation of RUNX3 expression and activity; Autodegradation of Cdh1 by Cdh1:APC/C; APC/C:Cdc20 mediated degradation…	Proteasome degradation	49	0	1.55471e+06	2.40421e+06	1.54348e+06	2.74327e+06	1.48359e+06	412699	59144.2	2.13339e+06	985059	3.91079e+06	742375	1.11563e+06	381998	163829	1.40342e+06	533460	292434	751218	531215	1.15566e+06	1
FALSE	High	Master Protein	Q7TMK9	Heterogeneous nuclear ribonucleoprotein Q OS=Mus musculus OX=10090 GN=Syncrip PE=1 SV=2	0	67.209	23	15	123	15	623	69.6	8.59	71.98	15	RNA metabolism OR transcription;other metabolic processes;stress response;other biological processes	other membranes;cytosol;ER/Golgi;nucleus;other cell component	nucleic acid binding activity	Pf00076, Pf18360	56403	ENSMUSG00000032423	Syncrip	mmu:56403; O88991; Q2YDV8; Q68ED6; Q7TMK9; Q80YV6; Q8BGP1; Q8C5K6; Q8CGC2; Q91ZR0; Q99KU9; Q9QYF4		mRNA processing	1	0	2.6099e+06	2.80421e+06	1.05848e+06	2.82046e+06	1.7767e+06	162017	16554.8	1.45511e+06	849510	1.19397e+06	945285	746200	162227	277488	1.04502e+06	235500	500298	866408	797008	1.09402e+06	1
FALSE	High	Master Protein	Q3UV17	Keratin, type II cytoskeletal 2 oral OS=Mus musculus OX=10090 GN=Krt76 PE=1 SV=1	0	67.141	14	16	189	3	594	62.8	8.43	191.45	16	other biological processes	cytoskeleton	bone, tooth or skin structural activity	Pf00038, Pf16208	77055	ENSMUSG00000075402	Krt76	mmu:77055; Q3UV17	Formation of the cornified envelope		2	1	6.2274e+06	4.83971e+06	1.10253e+07	6.08314e+06	4.53391e+06	1.75138e+06	984424	1.0252e+07	2.44631e+07	3.73342e+06	4.44569e+06	6.32893e+06	9.9495e+06	4510904	7.01636e+06	1.18779e+06	2.76416e+06	1.02632e+06	1.02974e+06	9.40923e+06	1
FALSE	High	Master Protein	P62270	40S ribosomal protein S18 OS=Mus musculus OX=10090 GN=Rps18 PE=1 SV=3	0	67.108	49	10	208	10	152	17.7	10.99	290.52	10	protein metabolism;other metabolic processes	cytosol;translational apparatus;nucleus;other cell component	nucleic acid binding activity;other molecular function	Pf00416	20084	ENSMUSG00000008668	Rps18	mmu:20084; P25232; P62270	L13a-mediated translational silencing of Ceruloplasmin expression; SRP-dependent cotranslational protein targeting to membrane; Major pathway of rRNA processing in the nucleolus and cytosol; Formation of a pool of free 40S subunits; GTP hydrolysis and joining of the 60S ribosomal subunit; Nonsense Mediated Decay (NMD) independent of the Exon Junction Complex (EJC); Nonsense Mediated Decay (NMD) e…	Cytoplasmic ribosomal proteins	11	0	3.1434e+06	6.73456e+06	5.48482e+06	5.34269e+06	2.75326e+06	440430	127373	5.2822e+06	3.11776e+06	4.45824e+06	2.33367e+06	4.56784e+06	465325	381753	8.78578e+06	363367	635197	1.88646e+06	2.39024e+06	2.99738e+06	1
FALSE	High	Master Protein	Q9D8N0	Elongation factor 1-gamma OS=Mus musculus OX=10090 GN=Eef1g PE=1 SV=3	0	66.553	29	11	109	11	437	50	6.74	130.16	11	protein metabolism;other metabolic processes;other biological processes	ER/Golgi;nucleus;other cell component	nucleic acid binding activity	Pf00043, Pf00647, Pf02798	67160	ENSMUSG00000071644	Eef1g	mmu:67160; Q920C5; Q9CRT5; Q9CSU3; Q9D004; Q9D8N0	Eukaryotic Translation Elongation	Translation factors	2	0	1.06457e+06	1.51323e+06	1.04296e+06	1.75789e+06	906228	90807.5	13508.6	553287	239950	639357	552702	1.43907e+06	108168	164282	1.25646e+06	77501	146972	486583	378674	432636	1
FALSE	High	Master Protein	Q9Z1X4	Interleukin enhancer-binding factor 3 OS=Mus musculus OX=10090 GN=Ilf3 PE=1 SV=2	0	66.509	17	14	78	14	898	96	8.76	64.1	14	protein metabolism;other metabolic processes;stress response;other biological processes	mitochondrion;nucleus;other cell component	nucleic acid binding activity;other molecular function	Pf00035, Pf07528	16201	ENSMUSG00000032178	Ilf3	mmu:16201; Q80VD5; Q812A1; Q8BP80; Q8C2H8; Q8K588; Q9Z1X4	Regulation of CDH11 gene transcription	mRNA processing	2	0	1.27391e+06	1.13529e+06	346297	1.95249e+06	902196	5581.69	11765.4	1.05736e+06	615110	2.08352e+06	789320	871788	59949.4	277932	2.06441e+06	179349	72847.4	133188	217288	820368	1
FALSE	High	Master Protein	Q8BFR5	Elongation factor Tu, mitochondrial OS=Mus musculus OX=10090 GN=Tufm PE=1 SV=1	0	66.48	36	14	87	14	452	49.5	7.56	51.44	14	protein metabolism;other metabolic processes;other biological processes	mitochondrion;other cell component	nucleic acid binding activity;other molecular function	Pf00009, Pf03143, Pf03144	233870	ENSMUSG00000073838	Tufm	mmu:233870; Q497E7; Q6P919; Q8BFR5			0	0	975238	328411	376541	293782	265647	113407	31417.2	749937	69240.2	241002	336449	724615	124864	349794	717285		37008	28980.8	758003	143213	1
FALSE	High	Master Protein	Q99MN9	Propionyl-CoA carboxylase beta chain, mitochondrial OS=Mus musculus OX=10090 GN=Pccb PE=1 SV=2	0	66.436	29	14	66	14	541	58.4	7.66	63.3	14		mitochondrion;other cell component	other molecular function	Pf01039	66904	ENSMUSG00000032527	Pccb	mmu:66904; Q99MN9; Q9DBG2	Biotin transport and metabolism; Propionyl-CoA catabolism		2	0	88674.9	115727	53916.8	390998	1.01709e+06	145709	7997.56	21938.4	545573	1.54648e+06	27668.9	227256		58215.4	489775	15649.4	23958.3	13093	639072	97724.5	1
FALSE	High	Master Protein	P42208	Septin-2 OS=Mus musculus OX=10090 GN=Septin2 PE=1 SV=2	0	66.404	45	14	84	14	361	41.5	6.55	63.85	14	cell cycle OR cell proliferation;cell organization and biogenesis;developmental processes;signal transduction;other biological processes	plasma membrane;other membranes;cytoskeleton;ER/Golgi;nucleus;other cell component	enzyme regulator activity;other molecular function	Pf00735	18000	ENSMUSG00000026276; ENSMUSG00000116048	Septin2	B2RRZ2; mmu:18000; P42208; Q3U9Y5	Anchoring of the basal body to the plasma membrane		1	0	727606	1940303	549635	163962	1.19562e+06	199575	80514.9		491599	915830		1.431e+06	149745	511825	1.04624e+06		109847	286460	992153		1
FALSE	High	Master Protein	Q91ZW3	SWI/SNF-related matrix-associated actin-dependent regulator of chromatin subfamily A member 5 OS=Mus musculus OX=10090 GN=Smarca5 PE=1 SV=1	0	66.389	20	19	52	19	1051	121.6	8.15	45.72	19	cell organization and biogenesis;DNA metabolism;RNA metabolism OR transcription;other metabolic processes;stress response;other biological processes	nucleus;other cell component	nucleic acid binding activity;other molecular function	Pf00176, Pf00271, Pf09110, Pf09111	93762	ENSMUSG00000031715	Smarca5	mmu:93762; Q8C791; Q8CA22; Q8VDG1; Q91ZW3; Q925M9	Deposition of new CENPA-containing nucleosomes at the centromere; B-WICH complex positively regulates rRNA expression	Mechanisms associated with pluripotency	3	0	279356	356576	279813	357077	319342	26365.3	6237.61	255632	188215	305833	157543	450282	72518.1	65998.5	734286	26246.5	90091.5	92763.8	125919	110008	1
FALSE	High	Master Protein	Q3U1J4	DNA damage-binding protein 1 OS=Mus musculus OX=10090 GN=Ddb1 PE=1 SV=2	0	66.123	20	17	48	17	1140	126.8	5.26	22.55	17	cell-cell signaling;protein metabolism;DNA metabolism;other metabolic processes;stress response;signal transduction;other biological processes	nucleus;other cell component	nucleic acid binding activity;other molecular function	Pf03178, Pf10433	13194	ENSMUSG00000024740	Ddb1	mmu:13194; Q3U1J4; Q3U4D0; Q3U8G3; Q3UJC4; Q99LV3; Q9QYK0; Q9WV39	Neddylation; DNA Damage Recognition in GG-NER; Formation of TC-NER Pre-Incision Complex; Dual incision in TC-NER; Gap-filling DNA repair synthesis and ligation in TC-NER; Recognition of DNA damage by PCNA-containing replication complex; Formation of Incision Complex in GG-NER; Dual Incision in GG-NER	Mechanisms associated with pluripotency	9	0	195262	504558	283964	510589	254209	11154	6242.71	187056	95649.2	414952	52329	282382	12498.2	16077.6	786899	25303.8	34589.9	37955.5	118996	118539	1
FALSE	High	Master Protein	P61264	Syntaxin-1B OS=Mus musculus OX=10090 GN=Stx1b PE=1 SV=1	0	65.95	47	15	93	12	288	33.2	5.38	69.61	15	cell-cell signaling;cell organization and biogenesis;transport;other biological processes	plasma membrane;other membranes;cytoskeleton;nucleus;other cell component	signal transduction activity or receptor binding;other molecular function	Pf00804, Pf05739	56216	ENSMUSG00000030806	Stx1b	A2RSB4; mmu:56216; O35525; P32853; P61264	LGI-ADAM interactions		1	3	895826	1.47919e+06	687153	1.2745e+06	1.19502e+06	98052.2	197667	696144	319993	860612	316905	1.90049e+06	150844	436252	2.93768e+06	135305	366350	129088	664766	714575	1
FALSE	High	Master Protein	P70168	Importin subunit beta-1 OS=Mus musculus OX=10090 GN=Kpnb1 PE=1 SV=2	0	65.91	19	11	60	11	876	97.1	4.78	54.23	11	cell cycle OR cell proliferation;cell organization and biogenesis;transport;signal transduction;other biological processes	other membranes;cytosol;ER/Golgi;nucleus;other cell component	cytoskeletal activity;other molecular function	Pf03810, Pf13513	16211	ENSMUSG00000001440	Kpnb1	mmu:16211; P70168; Q62117; Q6GTI5	Neutrophil degranulation; Interferon alpha/beta signaling; Initiation of Nuclear Envelope (NE) Reformation; Assembly of the ORC complex at the origin of replication; Apoptosis induced DNA fragmentation; Regulation of cholesterol biosynthesis by SREBP (SREBF)	Mechanisms associated with pluripotency	7	0	1.27927e+06	444307	1.04688e+06	2.4137e+06	340454	71886.9	13524.3	1.4876e+06	381437	781342	101280	1.0212e+06	32754.2	30168.9	3.13658e+06	22808	25917.7	25611.9	241892	141031	1
FALSE	High	Master Protein	P63085	Mitogen-activated protein kinase 1 OS=Mus musculus OX=10090 GN=Mapk1 PE=1 SV=3	0	65.754	29	9	100	3	358	41.2	6.98	112.52	9	cell cycle OR cell proliferation;protein metabolism;RNA metabolism OR transcription;other metabolic processes;stress response;transport;developmental processes;signal transduction;other biological processes	plasma membrane;other membranes;cytosol;cytoskeleton;mitochondrion;ER/Golgi;nucleus;other cytoplasmic organelle;other cell component	nucleic acid binding activity;kinase activity;other molecular function	Pf00069	26413	ENSMUSG00000063358	Mapk1	mmu:26413; P27703; P63085; Q3V1U6	Neutrophil degranulation; Spry regulation of FGF signaling; Regulation of actin dynamics for phagocytic cup formation; FCERI mediated MAPK activation; Regulation of HSF1-mediated heat shock response; PI5P, PP2A and IER3 Regulate PI3K/AKT Signaling; NCAM signaling for neurite out-growth; Downregulation of SMAD2/3:SMAD4 transcriptional activity; Senescence-Associated Secretory Phenotype (SASP); MAP…	EBV LMP1 signaling; Estrogen signaling; EPO receptor signaling; ErbB signaling pathway; IL-5 signaling pathway; MicroRNAs in cardiomyocyte hypertrophy; Mechanisms associated with pluripotency; Heart development; Alzheimer's disease; Chemokine signaling pathway; Spinal cord injury; Mapk cascade; Delta-Notch signaling pathway; Focal adhesion: PI3K-Akt-mTOR signaling pathway; IL-7 signaling pathway;…	74	0	531425	855452	556076	813091	628804	29173.7	29712.9	353366	176303	471282	229512	763609	25618.5	32770.9	884502	29359.3	43691.2	173656	322134	234330	1
FALSE	High	Master Protein	Q791V5	Mitochondrial carrier homolog 2 OS=Mus musculus OX=10090 GN=Mtch2 PE=1 SV=1	0	65.603	44	11	81	11	303	33.5	8.25	79.87	11	cell organization and biogenesis;other metabolic processes;transport;other biological processes	other membranes;mitochondrion	other molecular function	Pf00153	56428	ENSMUSG00000027282	Mtch2	mmu:56428; Q3TPS5; Q791V5; Q99LZ6; Q9D060; Q9D7Y2; Q9QZP3			0	0	1.19406e+06	1.50586e+06	658662	3.15843e+06	1.50997e+06	11129.3	10500.3	1.44476e+06	708656	407178	536499	2.20222e+06	17358.4	51545.2	2.86671e+06	130643	84254.7	237412	654328	916073	1
FALSE	High	Master Protein	P62301	40S ribosomal protein S13 OS=Mus musculus OX=10090 GN=Rps13 PE=1 SV=2	0	65.552	46	10	138	10	151	17.2	10.54	161.95	10	protein metabolism;other metabolic processes;other biological processes	cytosol;translational apparatus;nucleus;other cell component	nucleic acid binding activity;other molecular function	Pf00312, Pf08069	68052	ENSMUSG00000090862	Rps13	mmu:68052; P62301	L13a-mediated translational silencing of Ceruloplasmin expression; SRP-dependent cotranslational protein targeting to membrane; Major pathway of rRNA processing in the nucleolus and cytosol; Formation of a pool of free 40S subunits; GTP hydrolysis and joining of the 60S ribosomal subunit; Nonsense Mediated Decay (NMD) independent of the Exon Junction Complex (EJC); Nonsense Mediated Decay (NMD) e…	Cytoplasmic ribosomal proteins; mRNA processing	12	0	9.26439e+06	1.10008e+07	5.87467e+06	1.15882e+07	4.96917e+06	771914	78643.8	7645275	4.33402e+06	6.67737e+06	4.34684e+06	6.23986e+06	549764	861842	9.8671e+06	2.34872e+06	850350	2.92383e+06	2.33549e+06	3.60796e+06	1
FALSE	High	Master Protein	Q9CR62	Mitochondrial 2-oxoglutarate/malate carrier protein OS=Mus musculus OX=10090 GN=Slc25a11 PE=1 SV=3	0	65.521	48	14	172	14	314	34.1	9.94	157.23	14	other metabolic processes;transport	other membranes;mitochondrion	transporter activity	Pf00153	67863	ENSMUSG00000014606	Slc25a11	mmu:67863; Q9CR62	Gluconeogenesis		1	0	876213	2.28979e+06	1.23719e+06	810323	1.4183e+06	46267.2	32512.1	823388	2.02808e+06	826076	432905	3.43656e+06	43519	59659.2	1.96458e+06	46167.4	150302	958181	770652	699717	1
FALSE	High	Master Protein	P53994	Ras-related protein Rab-2A OS=Mus musculus OX=10090 GN=Rab2a PE=1 SV=1	0	65.347	55	11	83	11	212	23.5	6.54	137.64	11	cell organization and biogenesis;transport	other membranes;ER/Golgi;other cell component	other molecular function	Pf00071	59021	ENSMUSG00000047187	Rab2a	mmu:59021; P53994; Q3UK45	RAB geranylgeranylation; Golgi Cisternae Pericentriolar Stack Reorganization	Focal adhesion: PI3K-Akt-mTOR signaling pathway	3	0	285070	3.52651e+06	1.91225e+06	2.5205e+06	1.12792e+06	302194	21177	862774	1.18135e+06	2.03915e+06	474773	2.48624e+06	177443	135081	3.35546e+06	140062	434180	856617	1.40888e+06	1.42693e+06	1
FALSE	High	Master Protein	Q9EQ20	Methylmalonate-semialdehyde dehydrogenase [acylating], mitochondrial OS=Mus musculus OX=10090 GN=Aldh6a1 PE=1 SV=1	0	65.078	33	14	59	14	535	57.9	8.07	60.33	14	other metabolic processes;other biological processes	nucleus	other molecular function	Pf00171	104776	ENSMUSG00000021238	Aldh6a1	mmu:104776; Q3TDA2; Q8CIB4; Q9EQ20	Branched-chain amino acid catabolism		1	0	777146		870021	807000	1.22402e+06	158755		960192	712052		1.24612e+06		136506	92680.6	1.38595e+06	554392		325534		1.96193e+06	1
FALSE	High	Master Protein	P10852	4F2 cell-surface antigen heavy chain OS=Mus musculus OX=10090 GN=Slc3a2 PE=1 SV=1	0	64.888	25	13	110	13	526	58.3	5.91	134.02	13	other metabolic processes;transport;other biological processes	plasma membrane;other membranes;nucleus;other cytoplasmic organelle;other cell component	transporter activity;nucleic acid binding activity	Pf00128, Pf16028	17254	ENSMUSG00000010095	Slc3a2	G3UWA6; mmu:17254; P10852; Q54AH5	Amino acid transport across the plasma membrane; Tryptophan catabolism		2	0	489460	643429	411380	1.30143e+06	781061	28847	24485.3	468770	461409	723548	193163	804689	67098	119070	2.93462e+06	38396	154112	110970	354906	392710	1
FALSE	High	Master Protein	Q922P9	Putative oxidoreductase GLYR1 OS=Mus musculus OX=10090 GN=Glyr1 PE=1 SV=1	0	64.807	30	15	62	15	546	59.7	9.22	40.78	15	cell organization and biogenesis;other biological processes	cytosol;nucleus;other cell component	nucleic acid binding activity;other molecular function	Pf00855, Pf03446, Pf14833	74022	ENSMUSG00000022536	Glyr1	mmu:74022; Q3TX02; Q922P9; Q9CYQ1			0	0	1.26061e+06	651748	1.7021e+06	538608	966475		42059.4	638007	488940	1.76623e+06	377485	1.29062e+06			941017	37224.8	113352	578239	234903	1.06939e+06	1
FALSE	High	Master Protein	Q8K0U4	Heat shock 70 kDa protein 12A OS=Mus musculus OX=10090 GN=Hspa12a PE=1 SV=1	0	64.647	23	14	81	12	675	74.8	6.77	119.27	14		nucleus;other cell component	other molecular function		73442	ENSMUSG00000025092	Hspa12a	mmu:73442; Q3UQZ8; Q8CHF6; Q8K0U4	Regulation of HSF1-mediated heat shock response		1	2	105863	2.60318e+06		584541	1.83569e+06	114284	131444	200399		356679	65849.2	46724.9	87104.2	781714	4.06652e+06	123783	126707	28770.8	244220	195126	1
FALSE	High	Master Protein	Q921H8	3-ketoacyl-CoA thiolase A, peroxisomal OS=Mus musculus OX=10090 GN=Acaa1a PE=1 SV=1	0	64.64	38	11	50	11	424	43.9	8.44	56.56	11	other metabolic processes;other biological processes	other cytoplasmic organelle	other molecular function	Pf00108, Pf02803	113868	ENSMUSG00000036138	Acaa1a	mmu:113868; Q921H8		PPAR signaling pathway; Eicosanoid metabolism via cyclooxygenases (COX)	2	0	1.02934e+06		221244	367021	177046	122553		697365	305761	546406	209599	173112	22893.2	461941	1.04374e+06	143315	231013	277044	430166	818471	1
FALSE	High	Master Protein	P62761	Visinin-like protein 1 OS=Mus musculus OX=10090 GN=Vsnl1 PE=1 SV=2	0	64.606	71	14	73	11	191	22.1	5.15	51.13	14	other biological processes	other membranes;cytosol	other molecular function	Pf00036, Pf13499	26950	ENSMUSG00000054459	Vsnl1	mmu:26950; P28677; P29103; P42323; P62761; Q9UM20			0	4	1.18587e+06	2.46536e+06	903107	2.04418e+06	2.23642e+06	197392	204811	1.2462e+06	926069	2.00368e+06	702460	2.33648e+06	283577	1.00639e+06	2.86764e+06	245559	672708	259177	673471	875512	1
FALSE	High	Master Protein	B2RSH2	Guanine nucleotide-binding protein G(i) subunit alpha-1 OS=Mus musculus OX=10090 GN=Gnai1 PE=1 SV=1	0	64.538	32	11	240	4	354	40.3	5.97	288.86	11	cell cycle OR cell proliferation;signal transduction;other biological processes	plasma membrane;other membranes;cytoskeleton;nucleus;other cell component	signal transduction activity or receptor binding;other molecular function	Pf00503	14677	ENSMUSG00000057614	Gnai1	B2RSH2; mmu:14677	G alpha (i) signalling events; Adenylate cyclase inhibitory pathway; ADP signalling through P2Y purinoceptor 12; Adrenaline,noradrenaline inhibits insulin secretion; Extra-nuclear estrogen signaling	Chemokine signaling pathway; G protein signaling pathways; Calcium regulation in cardiac cells; Signal transduction of S1P receptor	9	0	175375	372154	112131	252986	257844	8391.53	40427.2	106072	52753.8	194822	70357.8	289732	25686.7	66439.5	601090	21634.9	59242	8252.49	129784	128302	1
FALSE	High	Master Protein	P06151	L-lactate dehydrogenase A chain OS=Mus musculus OX=10090 GN=Ldha PE=1 SV=3	0	64.367	40	13	210	11	332	36.5	7.74	298.93	13	other metabolic processes;other biological processes	cytosol;cytoskeleton;other cell component	other molecular function	Pf00056, Pf02866	16828	ENSMUSG00000063229	Ldha	mmu:16828; P06151	Pyruvate metabolism	Glycolysis and gluconeogenesis	2	0	367461	2.49792e+06	607911	1.89536e+06	774921	36454	75323.6	420878	1.31191e+06	1.73564e+06	284111	821482	22628.2	81284.5	2.50977e+06	449185	291547	547781	1.34314e+06	496283	1
FALSE	High	Master Protein	Q9WVJ5	Beta-crystallin B1 OS=Mus musculus OX=10090 GN=Crybb1 PE=1 SV=3	0	64.067	60	15	104	15	250	28	7.3	118.23	15	developmental processes;other biological processes		other molecular function	Pf00030	12960	ENSMUSG00000029343	Crybb1	mmu:12960; Q9WVJ5			0	0	1.69887e+06	3740234	2.08894e+06	3.23266e+06	1.83515e+06	335776	158260	2.7328e+06	2.95795e+06	4.07505e+06	1.0265e+06	3.01214e+06	402540	524730	4483334	362615	795961	1.55328e+06	1.78717e+06	1.85972e+06	1
FALSE	High	Master Protein	Q60675	Laminin subunit alpha-2 OS=Mus musculus OX=10090 GN=Lama2 PE=1 SV=2	0	63.784	8	18	32	18	3118	343.6	6.09	13.02	18	cell adhesion;cell organization and biogenesis;developmental processes;other biological processes	non-structural extracellular;extracellular matrix;plasma membrane;other membranes;other cell component	signal transduction activity or receptor binding;extracellular structural activity	Pf00052, Pf00053, Pf00054, Pf00055, Pf02210, Pf06008, Pf06009	16773	ENSMUSG00000019899	Lama2	F8VQ43; mmu:16773; Q05003; Q60675; Q64061		Focal adhesion: PI3K-Akt-mTOR signaling pathway; Alpha 6 beta 4 integrin signaling pathway; Focal adhesion	3	0	154997	132985	19321.7	262302	150227	3439.85	4677.92	22096.5	131548	153176	120007	37951		111947	612844	18795.6	37184.6	55272	111821	93779.1	1
FALSE	High	Master Protein	P14148	60S ribosomal protein L7 OS=Mus musculus OX=10090 GN=Rpl7 PE=1 SV=2	0	63.642	39	13	195	13	270	31.4	10.89	158.74	13	protein metabolism;RNA metabolism OR transcription;other metabolic processes;other biological processes	cytosol;cytoskeleton;translational apparatus;other cell component	nucleic acid binding activity;other molecular function	Pf00327, Pf08079	19989	ENSMUSG00000043716	Rpl7	mmu:19989; P14148; Q80UR0	L13a-mediated translational silencing of Ceruloplasmin expression; SRP-dependent cotranslational protein targeting to membrane; Major pathway of rRNA processing in the nucleolus and cytosol; Formation of a pool of free 40S subunits; GTP hydrolysis and joining of the 60S ribosomal subunit; Nonsense Mediated Decay (NMD) independent of the Exon Junction Complex (EJC); Nonsense Mediated Decay (NMD) e…	Cytoplasmic ribosomal proteins; mRNA processing	9	0	2.06963e+06	1483138	2.69562e+06	1.68944e+06	2.42269e+06	88145.3	91469.4	1.23976e+06	1.75474e+06	2.97709e+06	1.36531e+06	3.11663e+06	160253	350111	3.4293e+06	362377	473689	1.16864e+06	618149	1.06497e+06	1
FALSE	High	Master Protein	Q6ZQM8	UDP-glucuronosyltransferase 1-7C OS=Mus musculus OX=10090 GN=Ugt1a7c PE=1 SV=1	0	63.511	26	12	67	12	531	59.7	8.35	74.91	12	other metabolic processes;developmental processes	other membranes;ER/Golgi	enzyme regulator activity;other molecular function	Pf00201	394432	ENSMUSG00000090124	Ugt1a7	B2RUL6; mmu:394432; Q6XL45; Q6ZQM8	Glucuronidation; Aspirin ADME; Paracetamol ADME		3	0	945809	1.43649e+06	2.13156e+06	916225	678345	16707.9	11070	2.09027e+06	1.09473e+06	920280	196648	1.74915e+06	157752	414332	1.33087e+06	429779		323841	432990	95743.6	1
FALSE	High	Master Protein	Q6DFW4	Nucleolar protein 58 OS=Mus musculus OX=10090 GN=Nop58 PE=1 SV=1	0	63.461	21	9	51	9	536	60.3	8.34	66.22	9	other biological processes	cytosol;nucleus;other cell component	nucleic acid binding activity;other molecular function	Pf01798, Pf08156	55989	ENSMUSG00000026020	Nop58	mmu:55989; O70396; Q3UYX9; Q3UZA3; Q6DFW4; Q8C8Y7	Major pathway of rRNA processing in the nucleolus and cytosol; SUMOylation of RNA binding proteins		2	0	470956	206023	250035	499823	446511	6901.41	2570.56	237939	289509	733319	447045	283920	15748.2	14179.3	1.0633e+06	17934.9	33353.8	107387	114563	61931.2	1
FALSE	High	Master Protein	P50429	Arylsulfatase B OS=Mus musculus OX=10090 GN=Arsb PE=1 SV=3	0	63.417	20	12	197	12	534	59.6	7.24	189.74	12	protein metabolism;other metabolic processes;developmental processes;other biological processes	mitochondrion;ER/Golgi;other cytoplasmic organelle;other cell component	other molecular function	Pf00884	11881		Arsb	mmu:11881; P50429; Q32KJ1; Q3TYV7; Q3U4Q6; Q8C404	Neutrophil degranulation; Glycosphingolipid metabolism; CS/DS degradation; The activation of arylsulfatases		4	0	1.69229e+06	1.4748e+06	1.82978e+06	1.19954e+06	1.228e+06	530064	151682	1.31372e+06	1.63489e+06	975819	381818	1.59957e+06	279918	483204	3.9108e+06	189609	309055	272492	2.20933e+06	2.08228e+06	1
FALSE	High	Master Protein	Q91V61	Sideroflexin-3 OS=Mus musculus OX=10090 GN=Sfxn3 PE=1 SV=1	0	63.184	43	10	66	9	321	35.4	9.51	77.11	10	other metabolic processes;transport	other membranes;mitochondrion	transporter activity	Pf03820	94280	ENSMUSG00000025212	Sfxn3	mmu:94280; Q544M7; Q8C1Z2; Q91V61			0	1	1.5488e+06	862485	1.60887e+06	1.14264e+06	999601	81727	13131.1	1.434e+06	8.39425e+06	470899	59408.4	1.14117e+06	808196	179191	1.90068e+06	26077.3	341699	47160.4	190711	2.74963e+06	1
FALSE	High	Master Protein	P62141	Serine/threonine-protein phosphatase PP1-beta catalytic subunit OS=Mus musculus OX=10090 GN=Ppp1cb PE=1 SV=3	0	63.099	36	11	56	2	327	37.2	6.19	63.82	11	cell cycle OR cell proliferation;protein metabolism;other metabolic processes;other biological processes	cytosol;nucleus;other cell component	other molecular function	Pf00149, Pf16891	19046	ENSMUSG00000014956	Ppp1cb	mmu:19046; P37140; P62141; Q3TBE5; Q3TL90; Q542E7; Q8C285; Q9DBY2	Regulation of PLK1 Activity at G2/M Transition; RHO GTPases activate PAKs; RAF activation; RHO GTPases activate PKNs	G13 signaling pathway	5	0	132843	222725	50881.6	167798	136558	7157.28		81185.9	24783.4	169224	36134.3	143986		18774.1	282974	6017.66	12317.9	9627.04	81840.4	48354.3	1
FALSE	High	Master Protein	P62082	40S ribosomal protein S7 OS=Mus musculus OX=10090 GN=Rps7 PE=2 SV=1	0	62.946	48	11	130	11	194	22.1	10.1	186.33	11	protein metabolism;RNA metabolism OR transcription;other metabolic processes;developmental processes;other biological processes	cytosol;cytoskeleton;translational apparatus;nucleus;other cell component	enzyme regulator activity;nucleic acid binding activity;other molecular function	Pf01251	20115	ENSMUSG00000061477	Rps7	mmu:20115; P23821; P24818; P62082	L13a-mediated translational silencing of Ceruloplasmin expression; SRP-dependent cotranslational protein targeting to membrane; Major pathway of rRNA processing in the nucleolus and cytosol; Formation of a pool of free 40S subunits; GTP hydrolysis and joining of the 60S ribosomal subunit; Nonsense Mediated Decay (NMD) independent of the Exon Junction Complex (EJC); Nonsense Mediated Decay (NMD) e…	Cytoplasmic ribosomal proteins; mRNA processing	12	0	858839	3.54632e+06	4.20486e+06	1.03805e+06	3676740		42704.8	2.80745e+06	3.52171e+06	849767	1.09976e+06	3.96849e+06	31704.6	32683	4.55609e+06	220211	43876.7	1.72958e+06	772205	5.70327e+06	1
FALSE	High	Master Protein	Q9R171	Cerebellin-1 OS=Mus musculus OX=10090 GN=Cbln1 PE=1 SV=1	0	62.904	19	5	95	5	193	21.1	7.28	93.21	5	cell adhesion;cell organization and biogenesis;transport;developmental processes;other biological processes	non-structural extracellular;plasma membrane;other membranes;other cell component	other molecular function	Pf00386	12404	ENSMUSG00000031654	Cbln1	mmu:12404; P28655; Q9QVT5; Q9R171			0	0	714986	811011	637930	1.02595e+06	948368	78971.7	27260.2	755753	1.88805e+06	864748	300075	1.38535e+06	430440	243026	1.58947e+06	51377.4	392698	193744	394161	992974	1
FALSE	High	Master Protein	Q9D154	Leukocyte elastase inhibitor A OS=Mus musculus OX=10090 GN=Serpinb1a PE=1 SV=1	0	62.833	36	14	53	14	379	42.5	6.21	46.59	14	cell cycle OR cell proliferation;stress response;other biological processes	non-structural extracellular;other cytoplasmic organelle;other cell component	enzyme regulator activity	Pf00079	66222	ENSMUSG00000044734	Serpinb1a	mmu:66222; Q3TV23; Q5SUV7; Q9D0S8; Q9D154; Q9D7S8	Neutrophil degranulation		1	0	880964	6.32616e+06	867346	5.07867e+06	2.10494e+06	485413	215574	3.91249e+06	889632	1.17292e+06	927313	1.38227e+06	311683	1097126	4.13245e+06	727217	847552	404607	895721	3.24385e+06	1
FALSE	High	Master Protein	Q9D051	Pyruvate dehydrogenase E1 component subunit beta, mitochondrial OS=Mus musculus OX=10090 GN=Pdhb PE=1 SV=1	0	62.812	33	9	106	9	359	38.9	6.87	147.16	9	other metabolic processes	mitochondrion;nucleus;other cell component	other molecular function	Pf02779, Pf02780	68263	ENSMUSG00000021748	Pdhb	mmu:68263; Q3TL86; Q505N8; Q99LW9; Q9D051	Glyoxylate metabolism and glycine degradation; Regulation of pyruvate dehydrogenase (PDH) complex; Signaling by Retinoic Acid	Glycolysis and gluconeogenesis; TCA cycle	6	0	3.35514e+06	5.98439e+06	2.1102e+06	2.95567e+06	3.66614e+06	1.79477e+06	236817	1.58882e+07	2.54498e+06	3.81365e+06	771852	3.92952e+07	382235	1.13055e+06	9.79148e+06	561143	733374	549641	2039967	3.23524e+06	1
FALSE	High	Master Protein	Q8K1X4	Nck-associated protein 1-like OS=Mus musculus OX=10090 GN=Nckap1l PE=1 SV=1	0	62.76	15	14	54	13	1134	128.8	6.64	27.32	14	cell organization and biogenesis;developmental processes;signal transduction;other biological processes	plasma membrane;other membranes;cytosol;other cell component	enzyme regulator activity;other molecular function	Pf09735	105855	ENSMUSG00000022488	Nckap1l	mmu:105855; Q8K1X4	Neutrophil degranulation; RAC1 GTPase cycle; RAC2 GTPase cycle; RAC3 GTPase cycle; Regulation of actin dynamics for phagocytic cup formation; VEGFA-VEGFR2 Pathway; RHO GTPases Activate WASPs and WAVEs	Tyrobp causal network in microglia; Microglia pathogen phagocytosis pathway	9	1	1.51189e+06	533618	661720	516210	642598	114479	15984.7	508546	144481	379021	178927	1.08584e+06	62046	54231.6	1.43139e+06	46895.8	87501.3	132679	393508	190873	1
FALSE	High	Master Protein	O35129	Prohibitin-2 OS=Mus musculus OX=10090 GN=Phb2 PE=1 SV=1	0	62.496	43	11	103	11	299	33.3	9.83	107.13	11	cell cycle OR cell proliferation;cell organization and biogenesis;other metabolic processes;stress response;transport;developmental processes;signal transduction;other biological processes	plasma membrane;other membranes;mitochondrion;nucleus;other cell component	other molecular function	Pf01145	12034	ENSMUSG00000004264	Phb2	mmu:12034; O35129; O89075; Q61336	Processing of SMDT1		1	0	1.82462e+06	2.53958e+06	1.38037e+06	3.36701e+06	2.05451e+06	349124	162879	2.01308e+06	1.15625e+06	3.55876e+06	1.82903e+06	3.59896e+06	432831	943408	2.86845e+06	1.32574e+06	473279	1.90887e+06	1.35201e+06	3.16154e+06	1
FALSE	High	Master Protein	P19973	Lymphocyte-specific protein 1 OS=Mus musculus OX=10090 GN=Lsp1 PE=1 SV=2	0	62.353	51	9	38	9	330	36.7	4.82	28.92	9	cell organization and biogenesis;stress response;signal transduction;other biological processes	plasma membrane;other membranes	cytoskeletal activity	Pf02029	16985	ENSMUSG00000018819	Lsp1	A2A6J5; A2A6J6; mmu:16985; P19973; P97339; Q04950; Q62022; Q62023; Q62024; Q8CD28; Q99L65			0	0	195730	213227	194583	222662	126927	13704.8	12006.8	213260	65399.5	234096	60621.3	251445	54216.8	58566.9	575745	16418.1	46282.3	64744.1	100171	160360	1
FALSE	High	Master Protein	P50247	Adenosylhomocysteinase OS=Mus musculus OX=10090 GN=Ahcy PE=1 SV=3	0	62.346	33	14	129	12	432	47.7	6.54	123.33	14	other metabolic processes;stress response;other biological processes	cytosol;nucleus;other cell component	other molecular function	Pf00670, Pf05221	11615; 269378	ENSMUSG00000027597; ENSMUSG00000048087	Ahcy	mmu:11615; mmu:269378; P50247; Q91WF1	Methylation; Sulfur amino acid metabolism	One-carbon metabolism; Glutathione and one-carbon metabolism	4	0	747622	1398331	953298	1.27315e+06	895799	66174.8	52888.8	908537	477669	980440	330698	1.25071e+06	125231	171141	2.16959e+06	101938	201398	215542	567222	557171	1
FALSE	High	Master Protein	Q6PDQ2	Chromodomain-helicase-DNA-binding protein 4 OS=Mus musculus OX=10090 GN=Chd4 PE=1 SV=1	0	62.178	13	18	43	18	1915	217.6	5.81	50.13	18	cell organization and biogenesis;protein metabolism;DNA metabolism;RNA metabolism OR transcription;other metabolic processes;stress response;other biological processes	cytoskeleton;nucleus;other cell component	nucleic acid binding activity;other molecular function	Pf00176, Pf00271, Pf00385, Pf00628, Pf06461, Pf06465, Pf08073, Pf08074	107932	ENSMUSG00000063870	Chd4	mmu:107932; Q6PDQ2	HDACs deacetylate histones; Regulation of TP53 Activity through Acetylation; RNA Polymerase I Transcription Initiation; Regulation of PTEN gene transcription; NGF-stimulated transcription	Mechanisms associated with pluripotency	6	0	182128	119400	163306	260058	166193	5460.41		169706	87474.4	231052	67136.3	531722	19257.7	19817.7	527323	10290.9	30503	43544.8	92059	96648.9	1
FALSE	High	Master Protein	Q9CX86	Heterogeneous nuclear ribonucleoprotein A0 OS=Mus musculus OX=10090 GN=Hnrnpa0 PE=1 SV=1	0	62.135	40	11	104	10	305	30.5	9.31	96.22	11	stress response;other biological processes	nucleus;other cell component	nucleic acid binding activity;other molecular function	Pf00076	77134	ENSMUSG00000007836	Hnrnpa0	mmu:77134; Q9CX86		mRNA processing	1	0	1.00322e+06	1.61382e+06	2027100	1.20713e+06	711584	170681	45620.6	1.1571e+06	2.57408e+06	1.82034e+06	482146	1.36458e+06	148837	200904	3.09858e+06	89973.1	173583	351646	598064	584157	1
FALSE	High	Master Protein	Q9JIK5	Nucleolar RNA helicase 2 OS=Mus musculus OX=10090 GN=Ddx21 PE=1 SV=3	0	61.943	27	17	66	17	851	93.5	9.11	49.74	17	cell organization and biogenesis;RNA metabolism OR transcription;other metabolic processes;stress response;other biological processes	cytosol;mitochondrion;nucleus;other cell component	nucleic acid binding activity;other molecular function	Pf00270, Pf00271, Pf08152	56200	ENSMUSG00000020075	Ddx21	mmu:56200; Q3TVJ3; Q9JIK5; Q9WV45	Major pathway of rRNA processing in the nucleolus and cytosol; B-WICH complex positively regulates rRNA expression	mRNA processing	3	0	6.53768e+06	1.73875e+07	6.82816e+06	1.01793e+07	9.13105e+06	1.14923e+06	608384	8.85107e+06	8.20546e+06	1.01977e+07	2.96007e+06	7.79588e+06	337122	1.08802e+06	8.67506e+06	1.98657e+06	625856	1.13725e+06	6.80155e+06	5.89213e+06	1
FALSE	High	Master Protein	Q9R1P4	Proteasome subunit alpha type-1 OS=Mus musculus OX=10090 GN=Psma1 PE=1 SV=1	0	61.859	50	13	68	13	263	29.5	6.46	55.83	13	protein metabolism;other metabolic processes;other biological processes	cytosol;cytoskeleton;nucleus;other cell component	other molecular function	Pf00227, Pf10584	26440	ENSMUSG00000030751	Psma1	mmu:26440; Q9R1P4	Antigen processing: Ubiquitination & Proteasome degradation; Ub-specific processing proteases; Downstream TCR signaling; FCERI mediated NF-kB activation; Neddylation; Asymmetric localization of PCP proteins; Degradation of AXIN; Hedgehog 'on' state; Regulation of RUNX3 expression and activity; Autodegradation of Cdh1 by Cdh1:APC/C; APC/C:Cdc20 mediated degradation of Securin; APC/C:Cdh1 mediated …		48	0	528475	705274	2.20805e+06	962029	571432	118937	41420	662254	284183	393564	300196	810196	104976	103054	803661	85094.7	105394	156287	248160	326552	1
FALSE	High	Master Protein	Q9EP69	Phosphatidylinositide phosphatase SAC1 OS=Mus musculus OX=10090 GN=Sacm1l PE=1 SV=1	0	61.746	27	14	65	14	587	66.9	7.3	46.04	14	other metabolic processes;transport	plasma membrane;other membranes;ER/Golgi;other cell component	other molecular function	Pf02383	83493	ENSMUSG00000025240	Sacm1l	mmu:83493; Q80TQ1; Q99K33; Q9EP69	Synthesis of PIPs at the ER membrane; Synthesis of PIPs at the Golgi membrane		2	0	652015	1.80609e+06	99749.6	1.68438e+06	1.38182e+06	16366.6	20295	701558	55540.6	1.15409e+06	231120	2.19988e+06	74292.9	508760	1.93928e+06	144546	312711	214239	1.35974e+06	874970	1
FALSE	High	Master Protein	Q9ERU3	Zinc finger protein 22 OS=Mus musculus OX=10090 GN=Znf22 PE=1 SV=2	0	61.413	44	10	85	8	237	27.3	10.29	29.27	10	other biological processes	nucleus	nucleic acid binding activity;other molecular function	Pf00096	67255	ENSMUSG00000059878	Znf22	mmu:67255; Q3TF83; Q8VEK7; Q9ERU3			0	2	2.21067e+06	2.29615e+06	1.62497e+06	2.96639e+06	1.96331e+06	66303.2	36267.1	1.72129e+06	1.20941e+06	2.90058e+06	1.1022e+06	2.48086e+06	150631	379535	5.85439e+06	159631	298233	444133	1.23766e+06	962301	1
FALSE	High	Master Protein	Q6PDM2	Serine/arginine-rich splicing factor 1 OS=Mus musculus OX=10090 GN=Srsf1 PE=1 SV=3	0	61.202	53	16	202	15	248	27.7	10.36	228.77	16	cell organization and biogenesis;RNA metabolism OR transcription;other metabolic processes;transport;developmental processes;signal transduction;other biological processes	nucleus;other cell component	nucleic acid binding activity;other molecular function	Pf00076	110809	ENSMUSG00000018379	Srsf1	B2KGJ5; mmu:110809; Q3UCH2; Q5SXC5; Q6PDM2; Q8BJV3; Q8C1H9	mRNA Splicing - Major Pathway; Transport of Mature mRNA derived from an Intron-Containing Transcript; mRNA 3'-end processing; RNA Polymerase II Transcription Termination; mRNA Splicing - Minor Pathway	mRNA processing	7	1	1.64668e+06	1.77182e+06	1.39253e+06	2.01037e+06	1.51981e+06	93458.4	42121.6	1.62804e+06	986170	1.8631e+06	679018	1.84733e+06	218914	294348	4.05748e+06	135307	404308	458609	878859	1.00474e+06	1
FALSE	High	Master Protein	P62754	40S ribosomal protein S6 OS=Mus musculus OX=10090 GN=Rps6 PE=1 SV=1	0	61.159	37	11	77	11	249	28.7	10.84	83.78	11	cell cycle OR cell proliferation;cell organization and biogenesis;protein metabolism;RNA metabolism OR transcription;other metabolic processes;developmental processes;signal transduction;other biological processes	cytosol;ER/Golgi;translational apparatus;nucleus;other cell component	nucleic acid binding activity;other molecular function	Pf01092	20104	ENSMUSG00000028495	Rps6	mmu:20104; P08227; P10660; P62754	L13a-mediated translational silencing of Ceruloplasmin expression; Formation of a pool of free 40S subunits; GTP hydrolysis and joining of the 60S ribosomal subunit; Translation initiation complex formation; Formation of the ternary complex, and subsequently, the 43S complex; Ribosomal scanning and start codon recognition; SRP-dependent cotranslational protein targeting to membrane; Major pathway…	Cytoplasmic ribosomal proteins; Focal adhesion: PI3K-Akt-mTOR signaling pathway; mRNA processing	14	0	7.50782e+08	7.96863e+08	1.16129e+09	8.49912e+08	9.8275e+08	2.18183e+08	3.13745e+08	8.90694e+08	8.52797e+08	6.31786e+08	7.29686e+08	7.96384e+08	7.57995e+07	1.23122e+08	9.34404e+08	6.03847e+07	3.20942e+08	3.2716e+08	5.956e+08	4.32624e+08	1
FALSE	High	Master Protein	P12970	60S ribosomal protein L7a OS=Mus musculus OX=10090 GN=Rpl7a PE=1 SV=2	0	60.988	44	13	154	13	266	30	10.56	189.23	13	protein metabolism;other metabolic processes;other biological processes	other membranes;cytosol;translational apparatus;nucleus;other cell component	other molecular function	Pf01248	27176	ENSMUSG00000062647	Rpl7a	mmu:27176; P12970; Q91YM3		Cytoplasmic ribosomal proteins	1	0	3.25794e+06	2.20044e+06	2.18162e+06	3.23099e+06	1.74654e+06	417823	69839.3	2.76044e+06	1.86418e+06	2.65316e+06	1.32792e+06	2.42004e+06	510357	884973	4.04767e+06	877382	420767	782118	1.13259e+06	1.51041e+06	1
FALSE	High	Master Protein	O55029	Coatomer subunit beta' OS=Mus musculus OX=10090 GN=Copb2 PE=1 SV=2	0	60.892	19	13	66	13	905	102.4	5.3	50.85	13	transport	other membranes;cytosol;ER/Golgi	other molecular function	Pf00400, Pf04053	50797	ENSMUSG00000032458	Copb2	mmu:50797; O55029; Q3U5Z9	COPI-dependent Golgi-to-ER retrograde traffic; COPI-mediated anterograde transport		2	0	264517	198660	192189	490753	249333	25880.4	9571.32	192170	140483	278819	104543	331436	34680.5	70838.5	595698	43849.3	56289.7	60000.8	167142	150620	1
FALSE	High	Master Protein	Q9D7B6	Isobutyryl-CoA dehydrogenase, mitochondrial OS=Mus musculus OX=10090 GN=Acad8 PE=1 SV=2	0	60.832	42	13	65	13	413	45	8.13	52.49	13	other metabolic processes		other molecular function	Pf00441, Pf02770, Pf02771	66948		Acad8	mmu:66948; Q8BK36; Q8BKQ8; Q8CFY9; Q9D2L8; Q9D7B6	Branched-chain amino acid catabolism		1	0	1.51502e+06	3.5925e+06	1.61559e+06	2.43297e+06	2.03775e+06	471300	25830	1.57397e+06	1.10188e+06	2.58779e+06	1.38639e+06	4.05791e+06	580622	819048	3.07785e+06	364807	527357	647917	1.2539e+06	1.57917e+06	1
FALSE	High	Master Protein	Q64436	Potassium-transporting ATPase alpha chain 1 OS=Mus musculus OX=10090 GN=Atp4a PE=1 SV=3	0	60.828	7	7	210	1	1033	113.9	5.88	265.21	7											0	0	1.04727e+06	3.00972e+06	1.32575e+06	1.69148e+06	2.23432e+06	353540	307225	681784	358832	2.19958e+06	669676	2.34243e+06	363317	777044	3.35508e+06	458605	400149	209140	1.47522e+06	793255	1
FALSE	High	Master Protein	Q9EQH3	Vacuolar protein sorting-associated protein 35 OS=Mus musculus OX=10090 GN=Vps35 PE=1 SV=1	0	60.801	19	13	62	13	796	91.7	5.44	65.48	13	cell organization and biogenesis;protein metabolism;other metabolic processes;transport;other biological processes	other membranes;cytosol;mitochondrion;other cytoplasmic organelle;other cell component	signal transduction activity or receptor binding	Pf03635	65114	ENSMUSG00000031696	Vps35	mmu:65114; Q61123; Q9EQH3	WNT ligand biogenesis and trafficking		1	0	3.34224e+06	7.22657e+06	3.95149e+06	4.46807e+06	4.22288e+06	576134	265566	3.56206e+06	2.00523e+06	5.55987e+06	1.74481e+06	4.71334e+06	306730	1.02938e+06	7.74919e+06	882420	831263	1.26856e+06	2.64624e+06	3.14564e+06	1
FALSE	High	Master Protein Rejected	P08730	Keratin, type I cytoskeletal 13 OS=Mus musculus OX=10090 GN=Krt13 PE=1 SV=2	0	60.753	13	10	247	0	437	47.7	4.86	220.68	10	cell organization and biogenesis;stress response;other biological processes	non-structural extracellular;cytoskeleton	other molecular function	Pf00038	16663	ENSMUSG00000044041	Krt13	mmu:16663; P08730; Q3V176; Q6PAI1	Formation of the cornified envelope		2	0																					0
FALSE	High	Master Protein	P19157	Glutathione S-transferase P 1 OS=Mus musculus OX=10090 GN=Gstp1 PE=1 SV=2	0	59.944	49	8	69	8	210	23.6	7.87	53.51	8	cell cycle OR cell proliferation;other metabolic processes;stress response;developmental processes;other biological processes	plasma membrane;other membranes;cytosol;mitochondrion;nucleus;other cell component	enzyme regulator activity;other molecular function	Pf02798, Pf14497	14870	ENSMUSG00000060803	Gstp1	mmu:14870; P19157; Q8BNY4	Detoxification of Reactive Oxygen Species; Neutrophil degranulation; Glutathione conjugation; Paracetamol ADME	Metapathway biotransformation; Oxidative stress and redox pathway	6	0	334775	526983	990068	680273	381703	38230.4	67412.6	579246	1.53361e+06	1.75503e+06	317495	678844	4.0853e+06	3663.36	1.00545e+06	1.27464e+06	63947.3	193873	427271	520829	1
FALSE	High	Master Protein	Q9D8Y0	EF-hand domain-containing protein D2 OS=Mus musculus OX=10090 GN=Efhd2 PE=1 SV=1	0	59.811	49	15	101	15	240	26.8	5.06	81.48	15		other membranes	other molecular function	Pf13499			Efhd2	Q9D0P4; Q9D8Y0	RHOD GTPase cycle		1	0	823672	2.24844e+06	2.07287e+06	1.99736e+06	1.46939e+06	848476	647828	1.08867e+06	930720	862493	1.08594e+06	1.27045e+06	499245	657011	3.51372e+06	884615	622926	670862	601041	1.13301e+06	1
FALSE	High	Master Protein	Q6PDG5	SWI/SNF complex subunit SMARCC2 OS=Mus musculus OX=10090 GN=Smarcc2 PE=1 SV=2	0	59.701	15	16	73	16	1213	132.5	5.59	32.85	16	cell organization and biogenesis;RNA metabolism OR transcription;other metabolic processes;developmental processes;other biological processes	nucleus;other cell component	other molecular function	Pf00249, Pf04433, Pf16495, Pf16496, Pf16498	68094	ENSMUSG00000025369	Smarcc2	mmu:68094; Q6P6P3; Q6PDG5	RUNX1 interacts with co-factors whose precise effect on RUNX1 targets is not known; RMTs methylate histone arginines		2	0	487714	966576	486196	180736	84859.3	100287	36524.7	151325	224045	772262	205573	366402	55614.1	168974	304828	22198.8	115182	280745	62614.2	110182	1
FALSE	High	Master Protein	O70172	Phosphatidylinositol 5-phosphate 4-kinase type-2 alpha OS=Mus musculus OX=10090 GN=Pip4k2a PE=1 SV=1	0	59.592	32	14	90	8	405	46.1	6.99	94.9	14	cell organization and biogenesis;other metabolic processes;transport;other biological processes	plasma membrane;other membranes;cytosol;nucleus;other cytoplasmic organelle;other cell component	kinase activity;other molecular function	Pf01504	18718	ENSMUSG00000026737	Pip4k2a	mmu:18718; O70172	PI5P, PP2A and IER3 Regulate PI3K/AKT Signaling; PI5P Regulates TP53 Acetylation; Synthesis of PIPs at the plasma membrane; Synthesis of PIPs in the nucleus	G13 signaling pathway; Regulation of actin cytoskeleton	6	6	1.74576e+06	2.44763e+06	1.66213e+06	1.99261e+06	2.15879e+06	184621	205850	2.08243e+06	1.05774e+06	805957	998173	2.74723e+06	349891	334983	3.5226e+06	507112	558176	153992	1.18378e+06	443907	1
FALSE	High	Master Protein	Q8VED5	Keratin, type II cytoskeletal 79 OS=Mus musculus OX=10090 GN=Krt79 PE=1 SV=2	0	59.241	11	13	178	1	531	57.5	7.69	216.09	13	other biological processes	cytoskeleton	bone, tooth or skin structural activity;other molecular function	Pf00038, Pf16208	223917	ENSMUSG00000061397	Krt79	mmu:223917; Q8K2E4; Q8VED5	Formation of the cornified envelope		2	0	25514648	17792556	7.76241e+07	2.95733e+06	11920567	15999323	1.53162e+06	50195612	200611408	30770438	19845028	26546318	1.94672e+07	15086452	30558080	4.1902e+06	6.53866e+06	20431912	3.29618e+06	81264616	1
FALSE	High	Master Protein	Q8VDJ3	Vigilin OS=Mus musculus OX=10090 GN=Hdlbp PE=1 SV=1	0	59.227	15	14	55	14	1268	141.7	6.87	55.17	14	other metabolic processes;transport	non-structural extracellular;cytosol;nucleus;other cell component	nucleic acid binding activity	Pf00013	110611	ENSMUSG00000034088	Hdlbp	mmu:110611; Q8VDJ3	HDL clearance		1	0	387634	222106	327026	328425	188486	3379.2	3008.01	181066	98585.3	506945	92739	268391	19044.6	23200.8	420251	54047.5	66710.2	39528.5	242098	233079	1
FALSE	High	Master Protein	P46096	Synaptotagmin-1 OS=Mus musculus OX=10090 GN=Syt1 PE=1 SV=1	0	59.148	31	13	107	8	421	47.4	8.53	79.91	13	cell-cell signaling;cell organization and biogenesis;transport;developmental processes;other biological processes	plasma membrane;other membranes;ER/Golgi;other cell component	signal transduction activity or receptor binding;other molecular function	Pf00168	20979	ENSMUSG00000035864	Syt1	mmu:20979; P46096	Dopamine Neurotransmitter Release Cycle; Serotonin Neurotransmitter Release Cycle; Norepinephrine Neurotransmitter Release Cycle; Glutamate Neurotransmitter Release Cycle; Acetylcholine Neurotransmitter Release Cycle; GABA synthesis, release, reuptake and degradation; Cargo recognition for clathrin-mediated endocytosis		8	7	1.48929e+06	1.53672e+06	774646	722108	324563	477538	67197.4	797423	497234	979473	213787	1.59178e+06	116348	95330	1.0022e+06	712316	440064	492263	418918	451580	1
FALSE	High	Master Protein	Q91WD5	NADH dehydrogenase [ubiquinone] iron-sulfur protein 2, mitochondrial OS=Mus musculus OX=10090 GN=Ndufs2 PE=1 SV=1	0	58.93	35	12	58	12	463	52.6	6.99	38.9	12	cell cycle OR cell proliferation;cell organization and biogenesis;other metabolic processes;stress response;transport;developmental processes;other biological processes	other membranes;mitochondrion;nucleus	transporter activity;other molecular function	Pf00346	226646	ENSMUSG00000013593	Ndufs2	mmu:226646; Q3TNA8; Q3U5Y9; Q3UJX7; Q91WD5; Q99L23	Complex I biogenesis	Oxidative phosphorylation; Electron transport chain	4	0	292895	501732	209840	586663	414532	11052	21459	231683	208079	498550	132092	460157	4816.71	8962.48	889057	11826.1	70254.5	82823.7	299886	290311	1
FALSE	High	Master Protein	Q9QYR6	Microtubule-associated protein 1A OS=Mus musculus OX=10090 GN=Map1a PE=1 SV=2	0	58.689	7	16	54	15	2776	300	5	57.35	16	cell organization and biogenesis;transport;developmental processes;other biological processes	cytosol;cytoskeleton;other cell component	signal transduction activity or receptor binding;cytoskeletal activity;other molecular function		17754	ENSMUSG00000027254	Map1a	A2ARN9; mmu:17754; Q3TQM8; Q3TUV8; Q3UHB7; Q9QYR6; Q9QZH9; Q9QZI0; Q9QZI1			0	0	765037	1.82724e+06		912719	952998	5671	28159.1	73599.3	17296.6	671815		1.27114e+06	14438.3	444986	1.94465e+06	137327	268719		638815	142488	1
FALSE	High	Master Protein	P62281	40S ribosomal protein S11 OS=Mus musculus OX=10090 GN=Rps11 PE=1 SV=3	0	58.547	58	11	161	11	158	18.4	10.3	134.44	11	protein metabolism;other metabolic processes;other biological processes	cytosol;translational apparatus;nucleus;other cell component	nucleic acid binding activity;other molecular function	Pf00366, Pf16205	27207	ENSMUSG00000003429	Rps11	mmu:27207; P04643; P62281	L13a-mediated translational silencing of Ceruloplasmin expression; GTP hydrolysis and joining of the 60S ribosomal subunit; Translation initiation complex formation; Ribosomal scanning and start codon recognition; SRP-dependent cotranslational protein targeting to membrane; Major pathway of rRNA processing in the nucleolus and cytosol; Formation of a pool of free 40S subunits; Nonsense Mediated D…	Cytoplasmic ribosomal proteins; mRNA processing	12	0	2.66772e+06	3.65124e+06	2.22433e+06	2.85607e+06	1.78461e+06	72371.7	147073	2.70569e+06	533459	3.66136e+06	1.70586e+06	1.72697e+06	199994	408155	4.48469e+06	289373	348681	383420	1.48825e+06	1.04587e+06	1
FALSE	High	Master Protein	P56399	Ubiquitin carboxyl-terminal hydrolase 5 OS=Mus musculus OX=10090 GN=Usp5 PE=1 SV=1	0	58.187	19	12	49	12	858	95.8	5.01	36.26	12	protein metabolism;other metabolic processes;other biological processes	cytosol;nucleus	other molecular function	Pf00443, Pf00627, Pf02148, Pf17807	22225	ENSMUSG00000038429	Usp5	mmu:22225; P56399	Ub-specific processing proteases; Synthesis of active ubiquitin: roles of E1 and E2 enzymes		2	0	240812	1.46355e+06	1.68509e+06	531328	1.26176e+06	297072		372575	955603	4.27502e+06	678343	1.35566e+06	284266	522243	1.37944e+06	143633	143843	549956	421329	1.43719e+06	1
FALSE	High	Master Protein	P19783	Cytochrome c oxidase subunit 4 isoform 1, mitochondrial OS=Mus musculus OX=10090 GN=Cox4i1 PE=1 SV=2	0	58.126	50	8	97	8	169	19.5	9.23	98.63	8	other metabolic processes;transport	other membranes;cytosol;mitochondrion;nucleus		Pf02936	12857	ENSMUSG00000031818	Cox4i1	mmu:12857; P19783; Q545A9	Respiratory electron transport; Cytoprotection by HMOX1; TP53 Regulates Metabolic Genes	Electron transport chain	4	0	1.10829e+06	2.31551e+06	1.39952e+06	1.6214e+06	1.65165e+06	268547	129292	785389	397551	2.0458e+06	520694	2.33168e+06	254203	859468	2.63357e+06	247353	413569	171992	1.02512e+06	624268	1
FALSE	High	Master Protein	P61358	60S ribosomal protein L27 OS=Mus musculus OX=10090 GN=Rpl27 PE=1 SV=2	0	58.123	55	9	139	9	136	15.8	10.56	141.47	9	protein metabolism;RNA metabolism OR transcription;other metabolic processes	other membranes;cytosol;ER/Golgi;translational apparatus;nucleus;other cell component	other molecular function	Pf00467, Pf01777	19942	ENSMUSG00000063316	Rpl27	mmu:19942; P61358	L13a-mediated translational silencing of Ceruloplasmin expression; SRP-dependent cotranslational protein targeting to membrane; Major pathway of rRNA processing in the nucleolus and cytosol; Formation of a pool of free 40S subunits; GTP hydrolysis and joining of the 60S ribosomal subunit; Nonsense Mediated Decay (NMD) independent of the Exon Junction Complex (EJC); Nonsense Mediated Decay (NMD) e…	Cytoplasmic ribosomal proteins	8	0	2.3844e+06	2.36453e+06	2.35823e+06	3.22049e+06	2.43831e+06	105566	75198	2.27466e+06	1.01655e+06	2.66409e+06	1.33082e+06	3.04738e+06	318799	416712	4.12285e+06	254556	427945	732786	1.50043e+06	1.57091e+06	1
FALSE	High	Master Protein	P62835	Ras-related protein Rap-1A OS=Mus musculus OX=10090 GN=Rap1a PE=1 SV=1	0	58.03	45	10	119	1	184	21	6.67	154.53	10	cell-cell signaling;transport;developmental processes;signal transduction;other biological processes	plasma membrane;other membranes;cytoskeleton;other cytoplasmic organelle;other cell component	enzyme regulator activity;other molecular function	Pf00071	109905	ENSMUSG00000068798	Rap1a	mmu:109905; P10113; P62835	Neutrophil degranulation; MAP2K and MAPK activation; Rap1 signalling; GRB2:SOS provides linkage to MAPK signaling for Integrins ; p130Cas linkage to MAPK signaling for integrins; ARMS-mediated activation; Glucagon-like Peptide-1 (GLP1) regulates insulin secretion; Frs2-mediated activation; MET activates RAP1 and RAC1	Chemokine signaling pathway; IL-3 signaling pathway; Mapk signaling pathway; Integrin-mediated cell adhesion; Focal adhesion	15	8	1.77162e+06	5450036	2.90929e+06	2.5359e+06	3.52652e+06	77678.9	127447	4.02168e+06	2.78714e+06	1.54328e+06	646413	3.60731e+06	214140	371487	8.86596e+06	195711	519714	323084	2.53421e+06	2.1207e+06	1
FALSE	High	Master Protein	Q921F2	TAR DNA-binding protein 43 OS=Mus musculus OX=10090 GN=Tardbp PE=1 SV=1	0	57.747	29	9	114	9	414	44.5	6.7	150.9	9	cell organization and biogenesis;protein metabolism;RNA metabolism OR transcription;other metabolic processes;other biological processes	mitochondrion;nucleus;other cell component	nucleic acid binding activity;other molecular function	Pf00076, Pf18694	230908	ENSMUSG00000041459	Tardbp	mmu:230908; Q3U591; Q3V0E7; Q921F2		mRNA processing	1	0	2.00109e+06	3.52858e+06	640230	1.7997e+06	1.5966e+06	50657.1	22110.5	2.31167e+06	2.5904e+06	2.8538e+06	329946	4.30929e+06	179590	292500	3.53414e+06	360477	265350	1.77226e+06	763991	4.76448e+06	1
FALSE	High	Master Protein	Q62465	Synaptic vesicle membrane protein VAT-1 homolog OS=Mus musculus OX=10090 GN=Vat1 PE=1 SV=3	0	57.694	27	8	72	8	406	43.1	6.37	74.78	8	other biological processes	other membranes;mitochondrion	other molecular function	Pf08240, Pf13602	26949	ENSMUSG00000034993	Vat1	mmu:26949; Q62465; Q8R3G0; Q8R3T8	Neutrophil degranulation		1	0	1.75473e+06	1.79746e+06	1.556e+06	2.22786e+06	2157975	369328	182058	1.7981e+06	1.57233e+06	2.15493e+06	938617	2.11587e+06	436606	1.00656e+06	4.26391e+06	292256	891167	592213	1.9416e+06	1.45924e+06	1
FALSE	High	Master Protein	P53026	60S ribosomal protein L10a OS=Mus musculus OX=10090 GN=Rpl10a PE=1 SV=3	0	57.587	39	9	111	9	217	24.9	9.98	69.3	9	protein metabolism;other metabolic processes	cytosol;translational apparatus;other cell component	nucleic acid binding activity;other molecular function	Pf00687			Rpl10a	P53026	L13a-mediated translational silencing of Ceruloplasmin expression; SRP-dependent cotranslational protein targeting to membrane; Major pathway of rRNA processing in the nucleolus and cytosol; Formation of a pool of free 40S subunits; GTP hydrolysis and joining of the 60S ribosomal subunit; Nonsense Mediated Decay (NMD) independent of the Exon Junction Complex (EJC); Nonsense Mediated Decay (NMD) e…		7	0	1.02591e+06	1.34333e+06	1.09634e+06	2148013	1.13384e+06	102769	37551.1	1.09486e+06	537502	1.26528e+06	570187	1.85883e+06	205435	224131	2.20385e+06	152746	209440	329600	513696	637621	1
FALSE	High	Master Protein	Q9DCX2	ATP synthase subunit d, mitochondrial OS=Mus musculus OX=10090 GN=Atp5pd PE=1 SV=3	0	57.576	56	7	60	7	161	18.7	5.69	45.23	7	other metabolic processes;transport	other membranes;mitochondrion	transporter activity;other molecular function	Pf05873	71679	ENSMUSG00000034566	Atp5pd	B1ASE1; mmu:71679; Q542H1; Q7M0I0; Q91YK9; Q9DCX2	Formation of ATP by chemiosmotic coupling; Cristae formation	Oxidative phosphorylation; Electron transport chain	4	0	936319	2.19788e+06	2.17505e+06	3.54702e+06	1.71388e+06	35399.8	78770.3	842520	737377	1.40897e+06	596284	3.44129e+06	78807.3	176069	5.89296e+06	110809	256374	719053	912164	2.4892e+06	1
FALSE	High	Master Protein	P62821	Ras-related protein Rab-1A OS=Mus musculus OX=10090 GN=Rab1A PE=1 SV=3	0	57.562	52	11	223	5	205	22.7	6.21	289.24	11	cell adhesion;cell-cell signaling;cell organization and biogenesis;other metabolic processes;stress response;transport;other biological processes	other membranes;cytosol;ER/Golgi;other cytoplasmic organelle;other cell component	other molecular function	Pf00071	19324	ENSMUSG00000020149	Rab1A	mmu:19324; P11476; P62821; Q3TX44; Q811M4; Q96N61; Q9Y3T2	RAB GEFs exchange GTP for GDP on RABs; COPII-mediated vesicle transport; COPI-dependent Golgi-to-ER retrograde traffic; COPI-mediated anterograde transport; RAB geranylgeranylation; Golgi Cisternae Pericentriolar Stack Reorganization		6	4	1.71274e+06	1.51623e+06	1.58874e+06	1.51971e+06	2.41545e+06	134898	71782.3	1.97936e+06	2.50043e+06	1.92794e+06	350247	2.88677e+06	331447	795093	3.75094e+06	471570	558734	807170	755056	1.69897e+06	1
FALSE	High	Master Protein	P27048	Small nuclear ribonucleoprotein-associated protein B OS=Mus musculus OX=10090 GN=Snrpb PE=1 SV=1	0	57.262	30	9	112	9	231	23.6	10.9	62.25	9	cell organization and biogenesis;protein metabolism;RNA metabolism OR transcription;other metabolic processes;developmental processes	cytosol;nucleus;other cell component	nucleic acid binding activity;other molecular function	Pf01423	20638	ENSMUSG00000027404	Snrpb	mmu:20638; P27048; Q3UJT1	mRNA Splicing - Major Pathway; snRNP Assembly; RNA Polymerase II Transcription Termination; mRNA Splicing - Minor Pathway; SLBP independent Processing of Histone Pre-mRNAs; SLBP Dependent Processing of Replication-Dependent Histone Pre-mRNAs	mRNA processing	7	0	2.84806e+06	7.22485e+06	6.05649e+06	5.52805e+06	5.96139e+06	256716	125616	4.7949e+06	2.98308e+06	6.93204e+06	4.19307e+06	6.7961e+06	162110	241894	6.25612e+06	405966	373943	512082	644504	790597	1
FALSE	High	Master Protein Candidate	P63163	Small nuclear ribonucleoprotein-associated protein N OS=Mus musculus OX=10090 GN=Snrpn PE=1 SV=1	0	57.262	29	9	112	9	240	24.6	11.19	62.25	9	RNA metabolism OR transcription;other metabolic processes;other biological processes	nucleus;other cell component	nucleic acid binding activity	Pf01423	20646	ENSMUSG00000102252	Snrpn	mmu:20646; P14648; P17135; P63163	mRNA Splicing - Major Pathway	mRNA processing	2	0	2.84806e+06	7.22485e+06	6.05649e+06	5.52805e+06	5.96139e+06	256716	125616	4.7949e+06	2.98308e+06	6.93204e+06	4.19307e+06	6.7961e+06	162110	241894	6.25612e+06	405966	373943	512082	644504	790597	1
[truncated: 2,633 more rows]

## Sheet: Processing
Table S4. Proteomic analysis of the effects of Mt1 overexpression in wt and Csf1r+/- microglia
[truncated: 2,701 more rows]
[truncated: 45 more columns]

## Sheet: uG het vs WT
Table S4. Proteomic analysis of the effects of Mt1 overexpression in wt and Csf1r+/- brain macrophages. Related to Figure 3.
[truncated: 2,701 more rows]

## Sheet: uG hetMt1Tg vs WT
Table S4. Proteomic analysis of the effects of Mt1 overexpression in wt and Csf1r+/- microglia
[truncated: 2,701 more rows]

[truncated: 2 more sheets: uG Mt1Tg vs WT, uG hetMt1Tg vs het]
