# Supplementary material for: Disruption of CSF-1 receptor–mediated metal ion homeostasis in the murine brain promotes neurodegenerative disease
Source: J Clin Invest. 2026 Feb 26;136(9):e200121. doi: 10.1172/JCI200121 (PMC13132378; doi:10.1172/JCI200121)
Supplement: Supplemental table 5 [file jci-136-200121-s188.xlsx]

## Sheet: Processing
Table S5. Proteomic analysis of the effects of Mt1 overexpression oligodendrocytes of wt and Csf1r+/- mice
Accession	Description	Gene Symbol	Coverage [%]	# Peptides	# PSMs	# Unique Peptides	# AAs	MW [kDa]	Biological Process	Cellular Component	Molecular Function	Mt1_wt1_OL_21	Mt1_wt2_OL_22	Mt1_wt3_OL_23	Mt1_wt4_OL_24	Mt1_wt5_OL_25	Mt1_het1_OL_26	Mt1_het2_OL_27	Mt1_het3_OL_28	Mt1_het4_OL_29	Mt1_het5_OL_30	Mt1_HTg1_OL_31	Mt1_HTg2_OL_32	Mt1_HTg3_OL_33	Mt1_HTg4_OL_34	Mt1_HTg5_OL_35	Mt1_Tg1_OL_36	Mt1_Tg2_OL_37	Mt1_Tg3_OL_38	Mt1_Tg4_OL_39	Mt1_Tg5_OL_40	log2 transform	Mt1_wt1_OL_21	Mt1_wt2_OL_22	Mt1_wt3_OL_23	Mt1_wt4_OL_24	Mt1_wt5_OL_25	Mt1_het1_OL_26	Mt1_het2_OL_27	Mt1_het3_OL_28	Mt1_het4_OL_29	Mt1_het5_OL_30	Mt1_HTg1_OL_31	Mt1_HTg2_OL_32	Mt1_HTg3_OL_33	Mt1_HTg4_OL_34	Mt1_HTg5_OL_35	Mt1_Tg1_OL_36	Mt1_Tg2_OL_37
P16546	Spectrin alpha chain, non-erythrocytic 1 OS=Mus musculus OX=10090 GN=Sptan1 PE=1 SV=4	Sptan1	76	231	4369	230	2472	284.4	cell organization and biogenesis	plasma membrane;other membranes;cytosol;cytoskeleton;other cell component	cytoskeletal activity;other molecular function	5.45585e+07	1.57317e+08	1.80852e+08	4.14286e+06	134801827	4.33258e+07	2.11113e+07	1.52763e+08	8.19428e+07	9.01261e+07	3.08213e+07	2.25173e+08	1.74946e+08	1.79499e+08	1.4519e+08	9.55144e+07	2.28625e+08	1.30296e+08	1.5365e+08	1.71976e+08		25.7013	27.2291	27.4302	21.9822	27.0063	25.3687	24.3315	27.1867	26.2881	26.4254	24.8774	27.7465	27.3823	27.4194	27.1134	26.5092	27.7684
Q62261	Spectrin beta chain, non-erythrocytic 1 OS=Mus musculus OX=10090 GN=Sptbn1 PE=1 SV=2	Sptbn1	75	216	3739	207	2363	274.1	cell cycle OR cell proliferation;cell organization and biogenesis;protein metabolism;other metabolic processes;transport;developmental processes;signal transduction;other biological processes	plasma membrane;other membranes;cytosol;cytoskeleton;nucleus;other cell component	cytoskeletal activity;other molecular function	1.86182e+07	7.29523e+07	4.0368e+08	472830	6.29435e+07	2.31254e+06	1.60102e+06	1.31829e+08	3.02566e+07	1.95841e+07	629059	8.94575e+07	1.04694e+08	1.12116e+08	1.26229e+08	3.6533e+07	1.24873e+08	4.69778e+07	9.79861e+07	1.11366e+08		24.1502	26.1205	28.5886	18.851	25.9076	21.141	20.6106	26.9741	24.8507	24.2232	19.2628	26.4147	26.6416	26.7404	26.9115	25.1227	26.8959
Q9JHU4	Cytoplasmic dynein 1 heavy chain 1 OS=Mus musculus OX=10090 GN=Dync1h1 PE=1 SV=2	Dync1h1	57	264	3119	264	4644	531.7	cell cycle OR cell proliferation;cell organization and biogenesis;transport;other biological processes	cytoskeleton;nucleus;other cell component	cytoskeletal activity;other molecular function	2.82624e+06	5.34999e+07	1.06952e+08	182846	1.01657e+07	3.33859e+06	166447	3.92867e+07	4.33015e+06	3.59049e+07	452614	1.60879e+08	8.75777e+06	13870240	1.36074e+07	2.35819e+06	2.00891e+07	8.42016e+06	1.43814e+07	74694695		21.4305	25.673	26.6724	17.4803	23.2772	21.6708	17.3447	25.2275	22.046	25.0977	18.7879	27.2614	23.0621	23.7255	23.6979	21.1693	24.2599
P08553	Neurofilament medium polypeptide OS=Mus musculus OX=10090 GN=Nefm PE=1 SV=4	Nefm	87	138	6881	131	848	95.9	cell organization and biogenesis;transport	cytoskeleton;other cell component	signal transduction activity or receptor binding;cytoskeletal activity;other molecular function	1.38914e+08	1.16337e+09	7.04059e+08	3.15795e+06	3.90501e+08	2.77078e+07	1.23954e+07	6.54874e+08	1.70194e+08	1.78244e+08	4.37309e+07	789938720	7.31484e+08	5.13819e+08	6.24704e+08	2.10425e+08	8.35539e+08	2.98911e+08	7.97345e+08	7.349e+08		27.0496	30.1157	29.3911	21.5906	28.5407	24.7238	23.5633	29.2866	27.3426	27.4093	25.3821	29.5572	29.4463	28.9367	29.2186	27.6487	29.6381
Q6PIC6	Sodium/potassium-transporting ATPase subunit alpha-3 OS=Mus musculus OX=10090 GN=Atp1a3 PE=1 SV=1	Atp1a3	68	93	5854	62	1013	111.6	cell organization and biogenesis;transport;signal transduction;other biological processes	plasma membrane;other membranes;ER/Golgi;nucleus;other cell component	signal transduction activity or receptor binding;transporter activity;other molecular function	1.19113e+08	1.14035e+09	8.33972e+08	9.25495e+06	3.96475e+08	2.23077e+07	2.32596e+07	4.53392e+08	2.12677e+08	1.9429e+08	2.79993e+07	8.97874e+08	5.21309e+08	4.63403e+08	6.03214e+08	1.88291e+08	6.39952e+08	3.19003e+08	4.69861e+08	5.70692e+08		26.8278	30.0868	29.6354	23.1418	28.5627	24.411	24.4713	28.7562	27.6641	27.5336	24.7389	29.7419	28.9576	28.7877	29.1681	27.4884	29.2534
Q9QXS1	Plectin OS=Mus musculus OX=10090 GN=Plec PE=1 SV=3	Plec	57	281	2543	280	4691	533.9	cell cycle OR cell proliferation;cell organization and biogenesis;other metabolic processes;stress response;developmental processes;other biological processes	plasma membrane;other membranes;cytosol;cytoskeleton;mitochondrion;other cell component	cytoskeletal activity;other molecular function	769348	6.01095e+06	5.18616e+07	6593.31	1.31578e+08	81174.1		1.64304e+08	1.1096e+06	1.04279e+06	30579.7	2.55192e+08	1.33197e+08	1.3937e+08	2.04122e+08	1.60325e+06	2.59331e+08	1.41034e+08	1.95206e+08	1.81502e+08		19.5533	22.5192	25.6282	12.6868	26.9713	16.3087		27.2918	20.0816	19.992	14.9003	27.927	26.989	27.0543	27.6049	20.6126	27.9502
P19246	Neurofilament heavy polypeptide OS=Mus musculus OX=10090 GN=Nefh PE=1 SV=3	Nefh	78	136	4528	130	1090	116.9	cell organization and biogenesis;stress response;developmental processes;other biological processes	cytoskeleton;nucleus;other cell component	cytoskeletal activity;other molecular function	1.00447e+08	5.54323e+08	5.19826e+08	3.39773e+06	3.03974e+08	2.46244e+07	1.053e+07	4.90265e+08	1.28663e+08	1.05529e+08	2.58903e+07	4.35613e+08	4.59068e+08	531330274	5.46411e+08	1.25712e+08	6.04867e+08	1.47736e+08	4.52059e+08	4.73964e+08		26.5819	29.0462	28.9535	21.6961	28.1794	24.5536	23.328	28.869	26.939	26.6531	24.6259	28.6985	28.7741	28.985	29.0254	26.9056	29.172
Q68FD5	Clathrin heavy chain 1 OS=Mus musculus OX=10090 GN=Cltc PE=1 SV=3	Cltc	63	105	1904	105	1675	191.4	cell cycle OR cell proliferation;cell organization and biogenesis;other metabolic processes;transport;other biological processes	plasma membrane;other membranes;cytosol;cytoskeleton;ER/Golgi;nucleus;other cytoplasmic organelle;other cell component	signal transduction activity or receptor binding;cytoskeletal activity;nucleic acid binding activity;other molecular function	2.29574e+07	3.41117e+07	4.32548e+07	1.49228e+06	1.69665e+08	6.89803e+06	3.55518e+06	2.58555e+08	2.51432e+07	2.97787e+07	6.55512e+06	2.89284e+07	2.21089e+08	2.54584e+08	2.75074e+08	2.76735e+07	3.43105e+08	3.31908e+07	277682762	2.74322e+08		24.4525	25.0238	25.3664	20.5091	27.3381	22.7178	21.7615	27.9459	24.5837	24.8278	22.6442	24.786	27.7201	27.9236	28.0352	24.722	28.3541
P08551	Neurofilament light polypeptide OS=Mus musculus OX=10090 GN=Nefl PE=1 SV=5	Nefl	92	84	3582	79	543	61.5	cell organization and biogenesis;stress response;transport;developmental processes;other biological processes	cytoskeleton;other cell component	cytoskeletal activity;other molecular function	1.5956e+08	1.27862e+09	1.13905e+09	3.9597e+06	2.73086e+08	3.40909e+07	1.05721e+07	4.10649e+08	1.891e+08	1.88581e+08	3.96726e+07	1.05144e+09	3.57334e+08	4.37981e+08	4.6377e+08	2.04462e+08	5.70205e+08	3.66104e+08	5.21567e+08	5.24835e+08		27.2495	30.2519	30.0852	21.917	28.0248	25.0229	23.3338	28.6133	27.4946	27.4906	25.2416	29.9697	28.4127	28.7063	28.7888	27.6073	29.0869
P16330	2',3'-cyclic-nucleotide 3'-phosphodiesterase OS=Mus musculus OX=10090 GN=Cnp PE=1 SV=3	Cnp	91	73	4523	72	420	47.1	cell organization and biogenesis;other metabolic processes;transport;developmental processes;other biological processes	non-structural extracellular;plasma membrane;other membranes;cytoskeleton;mitochondrion;other cell component	nucleic acid binding activity;other molecular function	4.09316e+08	3.00756e+09	2.2569e+09	2.22721e+07	6.1376e+08	9.44297e+07	7.00309e+07	2.30124e+09	5.15063e+08	4.67344e+08	8.35764e+07	3.09338e+09	1.79269e+09	1.90606e+09	2.37446e+09	4.85089e+08	2.58366e+09	7.59731e+08	2.36998e+09	2.12695e+09		28.6086	31.4859	31.0717	24.4087	29.1931	26.4927	26.0615	31.0998	28.9402	28.7999	26.3166	31.5265	30.7395	30.8279	31.145	28.8537	31.2668
P52480	Pyruvate kinase PKM OS=Mus musculus OX=10090 GN=Pkm PE=1 SV=4	Pkm	83	61	2378	61	531	57.8	cell organization and biogenesis;RNA metabolism OR transcription;other metabolic processes;developmental processes;other biological processes	cytosol;ER/Golgi;nucleus;other cell component	nucleic acid binding activity;kinase activity;other molecular function	7.29627e+07	7.58953e+08	5.63468e+08	3.26739e+06	2.88965e+08	1.82394e+07	9.11371e+06	3.74812e+08	9.13662e+07	7.21351e+07	2.00293e+07	5.68562e+08	4.04455e+08	6.25276e+08	5.06867e+08	1.02116e+08	5.28158e+08	1.96646e+08	4.27952e+08	4.55702e+08		26.1207	29.4994	29.0698	21.6397	28.1063	24.1206	23.1196	28.4816	26.4452	26.1042	24.2556	29.0827	28.5914	29.2199	28.917	26.6056	28.9764
Q8VDN2	Sodium/potassium-transporting ATPase subunit alpha-1 OS=Mus musculus OX=10090 GN=Atp1a1 PE=1 SV=1	Atp1a1	53	74	3470	45	1023	112.9	transport;other biological processes	plasma membrane;other membranes;cytoskeleton;ER/Golgi;other cytoplasmic organelle;other cell component	transporter activity;cytoskeletal activity;other molecular function	3.84136e+07	2.04286e+08	1.30256e+08	1.47209e+06	6.64792e+07	6.86265e+06	4.0193e+06	6.84168e+07	5.42382e+07	4.93575e+07	1.0265e+07	1.68996e+08	7.85147e+07	8.1506e+07	9.65346e+07	5.52586e+07	1.00967e+08	8.09116e+07	7.49775e+07	7.72297e+07		25.1951	27.606	26.9568	20.4894	25.9864	22.7103	21.9385	26.0278	25.6928	25.5568	23.2912	27.3324	26.2265	26.2804	26.5245	25.7197	26.5893
P68372	Tubulin beta-4B chain OS=Mus musculus OX=10090 GN=Tubb4b PE=1 SV=1	Tubb4b	77	39	3908	2	445	49.8	cell cycle OR cell proliferation;cell organization and biogenesis;other biological processes	cytoskeleton;other cell component	cytoskeletal activity;nucleic acid binding activity;other molecular function	2.20267e+08	1.07439e+09	1.07972e+09	3.3953e+07	5.45148e+08	7.45715e+07	4.30397e+07	6.8489e+08	2.83313e+08	2.99735e+08	6.69686e+07	1.29212e+09	8.11214e+08	7.99077e+08	6.54593e+08	3.41678e+08	8.99001e+08	5.17216e+08	6.89948e+08	8.18177e+08		27.7147	30.0009	30.008	25.017	29.0221	26.1521	25.3592	29.3513	28.0778	28.1591	25.997	30.2671	29.5955	29.5738	29.286	28.3481	29.7437
Q7TMM9	Tubulin beta-2A chain OS=Mus musculus OX=10090 GN=Tubb2a PE=1 SV=1	Tubb2a	77	37	3707	2	445	49.9	cell cycle OR cell proliferation;cell organization and biogenesis;developmental processes	cytoskeleton;other cell component	cytoskeletal activity;other molecular function	4.72214e+07	1.37513e+08	1.26159e+08	1.10808e+07	8.34279e+07	2.43735e+07	1.47368e+07	1.4608e+08	5.92137e+07	4.88268e+07	9.81359e+06	1.74499e+08	1.30853e+08	1.2583e+08	1.45607e+08	5.80058e+07	1.56804e+08	7.58287e+07	1.31908e+08	1.53093e+08		25.4929	27.035	26.9107	23.4016	26.314	24.5388	23.8129	27.1222	25.8194	25.5412	23.2264	27.3786	26.9634	26.9069	27.1175	25.7897	27.2244
Q9CWF2	Tubulin beta-2B chain OS=Mus musculus OX=10090 GN=Tubb2b PE=1 SV=1	Tubb2b	77	37	3643	2	445	49.9	cell cycle OR cell proliferation;cell organization and biogenesis;developmental processes;other biological processes	cytoskeleton;other cell component	cytoskeletal activity;other molecular function	7.95503e+06	5.76806e+07	3.51322e+07	132516	1.90655e+07	1.66227e+06	872341	2.47675e+07	1.15528e+07	1.06123e+07	2220407	4.84857e+07	1.52545e+07	2.46899e+07	37576032	1.23506e+07	4.56247e+07	18245180	4.2619e+07	4.16253e+07		22.9234	25.7816	25.0663	17.0158	24.1845	20.6647	19.7345	24.5619	23.4617	23.3392	21.0824	25.5311	23.8627	24.5574	25.1633	23.5581	25.4433
O08553	Dihydropyrimidinase-related protein 2 OS=Mus musculus OX=10090 GN=Dpysl2 PE=1 SV=2	Dpysl2	90	48	2650	42	572	62.2	cell organization and biogenesis;transport;developmental processes;other biological processes	plasma membrane;other membranes;cytosol;cytoskeleton;other cell component	other molecular function	9.07721e+07	5.49605e+08	6.79586e+08	5.2392e+06	2.28362e+08	1.9419e+07	1.18512e+07	5.19963e+08	1.24134e+08	1.03657e+08	2.61017e+07	7.27536e+08	4.16455e+08	5.21246e+08	5.53427e+08	1.54746e+08	6.1107e+08	2.41571e+08	4.05873e+08	5.73422e+08		26.4357	29.0338	29.3401	22.3209	27.7667	24.211	23.4985	28.9538	26.8873	26.6272	24.6376	29.4384	28.6336	28.9574	29.0438	27.2053	29.1868
Q9QYR6	Microtubule-associated protein 1A OS=Mus musculus OX=10090 GN=Map1a PE=1 SV=2	Map1a	37	102	1429	100	2776	300	cell organization and biogenesis;transport;developmental processes;other biological processes	cytosol;cytoskeleton;other cell component	signal transduction activity or receptor binding;cytoskeletal activity;other molecular function	5.58846e+06	6.2812e+08	3.78599e+08	189801	2.57526e+07	777266	506116	4.55e+07	1.00663e+07	8.76984e+06	1.50955e+06	3.86021e+08	5.02828e+07	5.43169e+07	6.30078e+07	1.06221e+07	6.94665e+07	2.28147e+07	4.33474e+07	5.37802e+07		22.414	29.2265	28.4961	17.5341	24.6182	19.568	18.9491	25.4394	23.263	23.0641	20.5257	28.5241	25.5836	25.6949	25.909	23.3406	26.0498
P99024	Tubulin beta-5 chain OS=Mus musculus OX=10090 GN=Tubb5 PE=1 SV=1	Tubb5	71	37	3720	5	444	49.6	cell cycle OR cell proliferation;cell organization and biogenesis;other biological processes	other membranes;cytosol;cytoskeleton;nucleus;other cell component	signal transduction activity or receptor binding;cytoskeletal activity;other molecular function	5.42719e+07	8.89106e+07	1.05214e+08	1.18315e+07	1.05877e+08	2.74689e+07	7.89678e+06	1.02021e+08	59461153	8.35371e+07	2.62148e+07	8.69456e+07	1.59583e+08	1.08946e+08	1.07817e+08	1.00651e+08	1.17814e+08	97853599	1.14366e+08	1.46749e+08		25.6937	26.4059	26.6488	23.4961	26.6578	24.7113	22.9128	26.6043	25.8254	26.3159	24.6439	26.3736	27.2497	26.699	26.684	26.5848	26.8119
Q9D6F9	Tubulin beta-4A chain OS=Mus musculus OX=10090 GN=Tubb4a PE=1 SV=3	Tubb4a	77	35	3655	8	444	49.6	cell cycle OR cell proliferation;cell organization and biogenesis;other biological processes	cytoskeleton;other cell component	cytoskeletal activity;other molecular function	5.11811e+07	9.7283e+07	8.15906e+07	1.06236e+07	7.54437e+07	4.94043e+07	3.05189e+07	9.3573e+07	6.67164e+07	7.63176e+07	2.92859e+07	1.04711e+08	8.72504e+07	9.64185e+07	8.4488e+07	8.17093e+07	1.24178e+08	7.33382e+07	1.05837e+08	1.0633e+08		25.6091	26.5357	26.2819	23.3408	26.1689	25.5581	24.8632	26.4796	25.9915	26.1855	24.8037	26.6418	26.3787	26.5228	26.3322	26.284	26.8878
P63017	Heat shock cognate 71 kDa protein OS=Mus musculus OX=10090 GN=Hspa8 PE=1 SV=1	Hspa8	81	64	2595	47	646	70.8	cell cycle OR cell proliferation;cell organization and biogenesis;protein metabolism;RNA metabolism OR transcription;other metabolic processes;stress response;transport;developmental processes;other biological processes	non-structural extracellular;plasma membrane;other membranes;cytosol;cytoskeleton;ER/Golgi;nucleus;other cytoplasmic organelle;other cell component	signal transduction activity or receptor binding;nucleic acid binding activity;other molecular function	1.07291e+08	7.65077e+08	3.51806e+08	1.55043e+06	3.9497e+08	1.55897e+07	8.39221e+06	1.77312e+08	8.58047e+07	8.80658e+07	2.34676e+07	2.70589e+08	4.60464e+08	1.901e+08	1.67211e+08	1.06016e+08	3.80884e+08	4.20559e+08	2.90105e+08	2.9468e+08		26.6769	29.511	28.3902	20.5642	28.5572	23.8941	23.0006	27.4017	26.3546	26.3921	24.4842	28.0115	28.7785	27.5022	27.3171	26.6597	28.5048
P16858	Glyceraldehyde-3-phosphate dehydrogenase OS=Mus musculus OX=10090 GN=Gapdh PE=1 SV=2	Gapdh	85	37	2465	37	333	35.8	cell organization and biogenesis;protein metabolism;other metabolic processes;stress response;signal transduction;other biological processes	plasma membrane;other membranes;cytosol;cytoskeleton;nucleus;other cytoplasmic organelle;other cell component	enzyme regulator activity;cytoskeletal activity;other molecular function	4.66575e+08	3.1597e+08	3.22299e+08	7.53093e+06	1.03981e+08	1.01888e+07	9.26293e+06	6.28246e+07	4.76845e+08	5.99852e+08	1.51602e+07	2.14668e+08	1.15412e+08	1.2905e+08	7.48616e+07	4.78199e+08	2.15554e+08	5.12384e+08	2.60001e+08	2.1291e+08		28.7975	28.2352	28.2638	22.8444	26.6317	23.2805	23.143	25.9048	28.8289	29.16	23.8538	27.6775	26.7822	26.9434	26.1577	28.833	27.6835
P46660	Alpha-internexin OS=Mus musculus OX=10090 GN=Ina PE=1 SV=3	Ina	90	74	2913	67	501	55.3	cell organization and biogenesis;developmental processes;other biological processes	cytoskeleton;other cell component	cytoskeletal activity;other molecular function	4.74172e+07	7.39114e+08	6.45973e+08	2.7278e+06	2.29611e+08	8.5208e+06	3.55486e+06	4.11501e+08	9.26549e+07	7.86178e+07	1.32672e+07	6.01515e+08	3.47393e+08	3.82894e+08	4.11603e+08	9.24767e+07	5.50014e+08	1.45009e+08	3.64643e+08	4.32621e+08		25.4989	29.4612	29.2669	21.3793	27.7746	23.0226	21.7614	28.6163	26.4654	26.2284	23.6614	29.164	28.372	28.5124	28.6167	26.4626	29.0349
P56480	ATP synthase subunit beta, mitochondrial OS=Mus musculus OX=10090 GN=Atp5f1b PE=1 SV=2	Atp5f1b	77	34	1840	34	529	56.3	other metabolic processes;transport;developmental processes;other biological processes	plasma membrane;other membranes;mitochondrion;other cell component	signal transduction activity or receptor binding;transporter activity;other molecular function	2.54877e+07	2.9278e+08	2.58314e+08	2.25819e+06	6.39113e+07	8.09566e+06	5.33633e+06	1.44751e+08	4.18006e+07	3.19551e+07	7.85541e+06	2.44385e+08	9.02122e+07	1.35698e+08	1.52305e+08	3.6152e+07	1.44511e+08	5.95719e+07	1.0446e+08	9.31862e+07		24.6033	28.1252	27.9445	21.1067	25.9296	22.9487	22.3474	27.109	25.317	24.9295	22.9053	27.8646	26.4268	27.0158	27.1824	25.1076	27.1066
Q9ERD7	Tubulin beta-3 chain OS=Mus musculus OX=10090 GN=Tubb3 PE=1 SV=1	Tubb3	76	35	3552	13	450	50.4	cell cycle OR cell proliferation;cell organization and biogenesis;developmental processes;signal transduction	cytoskeleton;other cell component	signal transduction activity or receptor binding;cytoskeletal activity;other molecular function	6.59024e+07	3.57067e+08	2.95993e+08	3.045e+06	1.79599e+08	2.61443e+07	1.36398e+07	2.01098e+08	9.7283e+07	9.7674e+07	2.28864e+07	3.51141e+08	2.61187e+08	2.43153e+08	2.79972e+08	1.01801e+08	2.68856e+08	1.37023e+08	2.46368e+08	2.24997e+08		25.9738	28.4116	28.141	21.538	27.4202	24.64	23.7013	27.5833	26.5357	26.5415	24.448	28.3875	27.9605	27.8573	28.0607	26.6012	28.0023
P11881	Inositol 1,4,5-trisphosphate receptor type 1 OS=Mus musculus OX=10090 GN=Itpr1 PE=1 SV=2	Itpr1	46	115	1311	115	2749	313	cell-cell signaling;stress response;transport;developmental processes;signal transduction;other biological processes	plasma membrane;other membranes;cytosol;ER/Golgi;nucleus;other cell component	transporter activity;other molecular function	3.2904e+06	4.05437e+07	5.61403e+07	243697	3.99956e+07	3.53303e+06	829390	2.99138e+07	6.88464e+06	3.12164e+06	2.35162e+06	5.0397e+07	2.78979e+07	3.46862e+07	5.25689e+07	1.492e+06	3.88693e+07	2.91901e+07	4.09941e+07	5.58315e+07		21.6498	25.273	25.7425	17.8947	25.2533	21.7525	19.6617	24.8343	22.7149	21.5739	21.1652	25.5868	24.7337	25.0479	25.6477	20.5088	25.2121
Q61879	Myosin-10 OS=Mus musculus OX=10090 GN=Myh10 PE=1 SV=2	Myh10	46	96	1001	76	1976	228.9	cell adhesion;cell cycle OR cell proliferation;cell organization and biogenesis;stress response;transport;developmental processes;other biological processes	plasma membrane;other membranes;cytosol;cytoskeleton;other cell component	cytoskeletal activity;nucleic acid binding activity;other molecular function	3.89198e+06	3.04081e+07	3.96587e+07	22198.5	1.49894e+07	137567	84451.2	2.42687e+07	7.37546e+06	5.01318e+06	132984	2.04004e+07	1.78868e+07	2.69015e+07	3.42638e+07	8.5248e+06	3.05606e+07	1.77598e+07	3.32101e+07	2.60602e+07		21.8921	24.858	25.2411	14.4382	23.8374	17.0698	16.3658	24.5326	22.8143	22.2573	17.0209	24.2821	24.0924	24.6812	25.0302	23.0232	24.8652
P68369	Tubulin alpha-1A chain OS=Mus musculus OX=10090 GN=Tuba1a PE=1 SV=1	Tuba1a	83	45	2341	2	451	50.1	cell cycle OR cell proliferation;cell organization and biogenesis;other metabolic processes;transport;developmental processes;signal transduction;other biological processes	plasma membrane;other membranes;cytosol;cytoskeleton;other cytoplasmic organelle;other cell component	cytoskeletal activity;other molecular function	1.817e+08	1.08939e+09	1.13336e+09	6.80038e+06	7.10313e+08	5.789e+07	2.90795e+07	7.87182e+08	2.38588e+08	2.25619e+08	6.24161e+07	1.37925e+09	8.62703e+08	7.36125e+08	9.39431e+08	2.90399e+08	8.29e+08	3.80165e+08	5.82042e+08	6.13244e+08		27.437	30.0209	30.078	22.6972	29.4039	25.7868	24.7935	29.5521	27.8299	27.7493	25.8954	30.3612	29.6843	29.4554	29.8072	28.1135	29.6268
P17182	Alpha-enolase OS=Mus musculus OX=10090 GN=Eno1 PE=1 SV=3	Eno1	84	45	1682	39	434	47.1	RNA metabolism OR transcription;other metabolic processes;developmental processes;other biological processes	plasma membrane;other membranes;cytosol;nucleus;other cell component	nucleic acid binding activity;other molecular function	9.32176e+07	4.83058e+08	5.02557e+08	3.90537e+06	3.42796e+08	1.54859e+07	9.87843e+06	4.73499e+08	1.4998e+08	1.29446e+08	1.73745e+07	6.52094e+08	5.11772e+08	5.06432e+08	4.78879e+08	1.52417e+08	4.74764e+08	2.75292e+08	3.69138e+08	4.79323e+08		26.4741	28.8476	28.9047	21.897	28.3528	23.8845	23.2359	28.8188	27.1602	26.9478	24.0505	29.2805	28.9309	28.9158	28.8351	27.1834	28.8226
P14873	Microtubule-associated protein 1B OS=Mus musculus OX=10090 GN=Map1b PE=1 SV=2	Map1b	44	98	1181	96	2464	270.1	cell organization and biogenesis;stress response;transport;developmental processes;other biological processes	plasma membrane;other membranes;cytosol;cytoskeleton;other cell component	cytoskeletal activity;other molecular function	1.64016e+07	4.21762e+07	3.94884e+07	320232	4.44572e+07	4.77675e+06	935657	6.24145e+07	2.13694e+07	1.66793e+07	3.58035e+06	4.72534e+07	6.5589e+07	8.09139e+07	4.08317e+07	2.82179e+07	5.65148e+07	2.02079e+07	5.08096e+07	4.83742e+07		23.9673	25.3299	25.2349	18.2888	25.4059	22.1876	19.8356	25.8954	24.349	23.9916	21.7717	25.4939	25.9669	26.2699	25.2832	24.7501	25.7521
Q6PIE5	Sodium/potassium-transporting ATPase subunit alpha-2 OS=Mus musculus OX=10090 GN=Atp1a2 PE=1 SV=1	Atp1a2	60	72	2658	41	1020	112.1	other metabolic processes;stress response;transport;developmental processes;other biological processes	plasma membrane;other membranes;other cytoplasmic organelle;other cell component	transporter activity;other molecular function	8.96482e+06	1.59789e+06	4.56866e+06	1.11051e+07	1.57393e+07	8.6241e+06	2.36595e+06	1.22634e+07	1.58748e+07	1.62343e+07	8.46614e+06	1.6714e+07	1.47332e+07	1.23469e+07	2.99766e+07	1.89473e+07	1.43922e+07	1.86227e+07	2.81487e+07	3.40012e+07		23.0958	20.6077	22.1233	23.4047	23.9079	23.0399	21.174	23.5479	23.9202	23.9525	23.0133	23.9946	23.8126	23.5576	24.8373	24.1755	23.7788
P68373	Tubulin alpha-1C chain OS=Mus musculus OX=10090 GN=Tuba1c PE=1 SV=1	Tuba1c	83	45	2309	1	449	49.9	cell cycle OR cell proliferation;cell organization and biogenesis	other membranes;cytoskeleton;nucleus;other cell component	cytoskeletal activity;other molecular function	5.87965e+07	7.22798e+07	8.64435e+07	1.44274e+08	8.68942e+07	5.9663e+07	1.62699e+07	6.71303e+07	7.14027e+07	9.90099e+07	2.70592e+07	7.67702e+07	9.34304e+07	1.14689e+08	7.10671e+07	8.08563e+07	1.09231e+08	1.03992e+08	8.51123e+07	1.56586e+08		25.8092	26.1071	26.3653	27.1042	26.3728	25.8303	23.9557	26.0005	26.0895	26.5611	24.6896	26.194	26.4774	26.7731	26.0827	26.2689	26.7028
P07901	Heat shock protein HSP 90-alpha OS=Mus musculus OX=10090 GN=Hsp90aa1 PE=1 SV=4	Hsp90aa1	62	68	2215	46	733	84.7	cell organization and biogenesis;DNA metabolism;other metabolic processes;stress response;transport;developmental processes;other biological processes	extracellular matrix;plasma membrane;other membranes;cytosol;cytoskeleton;mitochondrion;nucleus;other cell component	signal transduction activity or receptor binding;enzyme regulator activity;cytoskeletal activity;nucleic acid binding activity;other molecular function	3.56658e+07	2.01468e+08	1.78942e+08	1.40693e+06	8.23319e+07	5.05399e+06	3.36688e+06	1.98405e+08	4.78228e+07	4.46384e+07	7.72563e+06	2.10322e+08	1.74549e+08	1.57516e+08	1.72413e+08	6.17416e+07	1.95984e+08	6.7806e+07	1.72818e+08	1.5268e+08		25.088	27.586	27.4149	20.4241	26.2949	22.269	21.683	27.5639	25.5112	25.4118	22.8812	27.648	27.3791	27.2309	27.3613	25.8797	27.5462
Q99KI0	Aconitate hydratase, mitochondrial OS=Mus musculus OX=10090 GN=Aco2 PE=1 SV=1	Aco2	64	59	1548	59	780	85.4	other metabolic processes;stress response;developmental processes	cytosol;mitochondrion	other molecular function	1.29005e+07	1.72732e+08	7.92279e+07	1.01094e+06	4.29999e+07	3.79875e+06	2.54679e+06	6.0464e+07	2.0866e+07	2.02317e+07	4.67727e+06	1.16518e+08	4.24255e+07	5.77602e+07	7.28897e+07	1.87707e+07	7.41015e+07	2.78785e+07	4.85313e+07	6.06291e+07		23.6209	27.364	26.2395	19.9473	25.3578	21.8571	21.2802	25.8496	24.3147	24.2701	22.1572	26.796	25.3384	25.7836	26.1192	24.162	26.143
P11499	Heat shock protein HSP 90-beta OS=Mus musculus OX=10090 GN=Hsp90ab1 PE=1 SV=3	Hsp90ab1	61	64	1973	40	724	83.2	cell organization and biogenesis;DNA metabolism;other metabolic processes;stress response;developmental processes;other biological processes	non-structural extracellular;plasma membrane;other membranes;cytosol;nucleus;other cytoplasmic organelle;other cell component	signal transduction activity or receptor binding;enzyme regulator activity;cytoskeletal activity;nucleic acid binding activity;other molecular function	2.41495e+07	7.66347e+07	8.67751e+07	903537	54043800	9.03176e+06	1.70447e+06	6.15564e+07	5.44529e+07	2.94452e+07	1.14138e+07	7.23316e+07	5.79404e+07	5.71008e+07	6.82592e+07	6.11077e+07	1.50076e+08	5.31653e+07	5.14869e+07	6.3895e+07		24.5255	26.1915	26.3708	19.7852	25.6876	23.1066	20.7009	25.8754	25.6985	24.8115	23.4443	26.1081	25.7881	25.767	26.0245	25.8648	27.1611
P14824	Annexin A6 OS=Mus musculus OX=10090 GN=Anxa6 PE=1 SV=3	Anxa6	68	61	1172	61	673	75.8	cell organization and biogenesis;stress response;transport;developmental processes;signal transduction;other biological processes	plasma membrane;other membranes;cytosol;mitochondrion;nucleus;other cytoplasmic organelle;other cell component	transporter activity;cytoskeletal activity;other molecular function	1.03331e+07	8.21267e+07	1.2713e+08	300748	5.91674e+07	2.69661e+06	922882	1.12346e+08	1.33035e+07	1.54152e+07	5.09751e+06	1.10626e+08	7.32757e+07	8.15608e+07	70932305	1.38233e+07	1.09432e+08	3.93463e+07	8.54495e+07	7.17632e+07		23.3008	26.2913	26.9217	18.1982	25.8183	21.3627	19.8158	26.7434	23.6653	23.8779	22.2814	26.7211	26.1268	26.2814	26.0799	23.7206	26.7055
Q5SYD0	Unconventional myosin-Id OS=Mus musculus OX=10090 GN=Myo1d PE=1 SV=1	Myo1d	67	71	1210	70	1006	116	cell organization and biogenesis;transport;other biological processes	plasma membrane;other membranes;cytosol;cytoskeleton;ER/Golgi;other cytoplasmic organelle;other cell component	cytoskeletal activity;other molecular function	1.27634e+07	5.30014e+07	4.57488e+07	1.03537e+06	3.63809e+07	3.06525e+06	2.41968e+06	4.84953e+07	1.60431e+07	1.07902e+07	2.5045e+06	3.19361e+07	5.18148e+07	4.32662e+07	4.76401e+07	1.73698e+07	5.28567e+07	3.82723e+07	3.1337e+07	3.66718e+07		23.6055	25.6595	25.4472	19.9817	25.1167	21.5476	21.2064	25.5313	23.9355	23.3632	21.2561	24.9287	25.6269	25.3667	25.5057	24.0501	25.6556
P60710	Actin, cytoplasmic 1 OS=Mus musculus OX=10090 GN=Actb PE=1 SV=1	Actb	90	34	1715	15	375	41.7	cell organization and biogenesis;protein metabolism;other metabolic processes;developmental processes;other biological processes	plasma membrane;other membranes;cytosol;cytoskeleton;nucleus;other cell component	cytoskeletal activity;other molecular function	1.01421e+08	8.6161e+08	6.96578e+08	5.77372e+06	3.42319e+08	2.2504e+07	1.39742e+07	4.22477e+08	1.55177e+08	1.16346e+08	3.29986e+07	6.33747e+08	3.93799e+08	4.53099e+08	4.87314e+08	1.40833e+08	5.58634e+08	3.32287e+08	6.74747e+08	6.40141e+08		26.5958	29.6825	29.3757	22.4611	28.3508	24.4237	23.7363	28.6543	27.2093	26.7938	24.9759	29.2393	28.5529	28.7552	28.8603	27.0694	29.0573
Q04447	Creatine kinase B-type OS=Mus musculus OX=10090 GN=Ckb PE=1 SV=1	Ckb	78	36	2015	35	381	42.7	other metabolic processes;developmental processes;other biological processes	plasma membrane;other membranes;cytosol;mitochondrion;nucleus;other cell component	kinase activity;other molecular function	1.10945e+08	3.41491e+08	3.45488e+08	1.03875e+07	1.78009e+08	4.72248e+07	2.64234e+06	2.21915e+08	1.34759e+08	1.72554e+08	3.75376e+07	3.6725e+08	2.71715e+08	2.62225e+08	2.22071e+08	1.45552e+08	3.68257e+08	1.55722e+08	2.97897e+08	3.39773e+08		26.7253	28.3473	28.3641	23.3084	27.4074	25.493	21.3334	27.7254	27.0058	27.3625	25.1618	28.4522	28.0175	27.9662	27.7264	27.117	28.4561
P68368	Tubulin alpha-4A chain OS=Mus musculus OX=10090 GN=Tuba4a PE=1 SV=1	Tuba4a	74	41	2220	14	448	49.9	cell cycle OR cell proliferation;cell organization and biogenesis	cytoskeleton;other cell component	cytoskeletal activity;other molecular function	4.41822e+07	1.65911e+08	1.58069e+08	1.47343e+06	7.02485e+07	2.02945e+07	1.11471e+07	1.06186e+08	5.07315e+07	6.81941e+07	1.86068e+07	1.73887e+08	1.01128e+08	1.27968e+08	131352497	5.03947e+07	1.37996e+08	7.22954e+07	1.36136e+08	1.26679e+08		25.397	27.3058	27.236	20.4907	26.066	24.2746	23.4102	26.662	25.5964	26.0231	24.1493	27.3736	26.5916	26.9312	26.9689	25.5868	27.04
Q8CHH9	Septin-8 OS=Mus musculus OX=10090 GN=Septin8 PE=1 SV=4	Septin8	77	43	1001	36	429	49.8	cell cycle OR cell proliferation;other biological processes	other membranes;cytoskeleton;ER/Golgi;other cell component	other molecular function	1.65648e+07	1.10706e+08	3.89326e+07	110180	4.66242e+07	1.69599e+06	918879	6.10423e+07	2.22045e+07	1.0611e+07	1.23814e+06	4.37696e+07	5.7691e+07	6.80765e+07	7.69495e+07	1.80529e+07	1.32373e+08	3.70127e+07	7.11423e+07	7.3853e+07		23.9816	26.7222	25.2145	16.7495	25.4746	20.6937	19.8095	25.8633	24.4043	23.3391	20.2397	25.3834	25.7818	26.0207	26.1974	24.1057	26.98
Q03265	ATP synthase subunit alpha, mitochondrial OS=Mus musculus OX=10090 GN=Atp5f1a PE=1 SV=1	Atp5f1a	71	57	1724	57	553	59.7	other metabolic processes;transport;other biological processes	plasma membrane;other membranes;mitochondrion;nucleus;other cell component	signal transduction activity or receptor binding;transporter activity;other molecular function	6.73439e+07	3.09263e+08	3.16628e+08	3.08063e+06	1.47762e+08	8.53451e+06	5.68824e+06	1.64896e+08	9.79583e+07	7.87246e+07	1.25262e+07	3.31371e+08	1.3591e+08	1.946e+08	2.17246e+08	1.04763e+08	2.1409e+08	1.47983e+08	1.89178e+08	1.9886e+08		26.005	28.2043	28.2382	21.5548	27.1387	23.0249	22.4395	27.297	26.5457	26.2303	23.5784	28.3039	27.0181	27.5359	27.6948	26.6426	27.6736
P50396	Rab GDP dissociation inhibitor alpha OS=Mus musculus OX=10090 GN=Gdi1 PE=1 SV=3	Gdi1	80	43	1004	35	447	50.5	cell organization and biogenesis;transport;signal transduction;other biological processes	cytosol;ER/Golgi;other cell component	enzyme regulator activity;other molecular function	1.85977e+07	1.19924e+08	1.24188e+08	5.49059e+06	1.0291e+08	3.26845e+06	2.28993e+06	1.02591e+08	3.16681e+07	1.78627e+07	3.66954e+06	1.37756e+08	1.20369e+08	1.36171e+08	1.48951e+08	3.62499e+07	1.07098e+08	8.26083e+07	1.31288e+08	1.07002e+08		24.1486	26.8375	26.888	22.3885	26.6168	21.6402	21.1269	26.6123	24.9165	24.0904	21.8072	27.0375	26.8429	27.0208	27.1503	25.1115	26.6744
P46460	Vesicle-fusing ATPase OS=Mus musculus OX=10090 GN=Nsf PE=1 SV=2	Nsf	79	66	1035	66	744	82.6	cell organization and biogenesis;transport;other biological processes	plasma membrane;other membranes;cytosol;ER/Golgi;other cell component	signal transduction activity or receptor binding;other molecular function	2.47133e+07	8.85484e+07	125918145	287736	3.36575e+07	3.32717e+06	1.68248e+06	1.10448e+08	3.13307e+07	1.63671e+07	3.03472e+06	1.22165e+08	5.76705e+07	9.59941e+07	9.84711e+07	3.93157e+07	1.08952e+08	2.55102e+07	9.18664e+07	8.02021e+07		24.5588	26.4	26.9079	18.1344	25.0044	21.6659	20.6822	26.7188	24.9011	23.9643	21.5331	26.8643	25.7813	26.5164	26.5532	25.2286	26.6991
O55131	Septin-7 OS=Mus musculus OX=10090 GN=Septin7 PE=1 SV=1	Septin7	68	45	1115	43	436	50.5	cell cycle OR cell proliferation;cell organization and biogenesis;developmental processes;other biological processes	plasma membrane;other membranes;cytoskeleton;nucleus;other cell component	other molecular function	2.24526e+07	2.6392e+08	2.70294e+08	7.24149e+06	5.99365e+07	9.01856e+06	1.07813e+07	1.47377e+08	2.98405e+07	4.01022e+07	1.30368e+07	3.16943e+08	1.09282e+08	1.32874e+08	1.37551e+08	3.35982e+07	1.59448e+08	5.00884e+07	1.30914e+08	1.30043e+08		24.4204	27.9755	28.01	22.7879	25.8369	23.1045	23.362	27.1349	24.8308	25.2572	23.6361	28.2396	26.7035	26.9855	27.0354	25.0019	27.2485
Q01853	Transitional endoplasmic reticulum ATPase OS=Mus musculus OX=10090 GN=Vcp PE=1 SV=4	Vcp	73	61	999	61	806	89.3	cell cycle OR cell proliferation;cell organization and biogenesis;protein metabolism;DNA metabolism;other metabolic processes;stress response;transport;other biological processes	other membranes;cytosol;ER/Golgi;nucleus;other cell component	signal transduction activity or receptor binding;enzyme regulator activity;other molecular function	2.72484e+07	1.63694e+07	1.87395e+07	1.42192e+06	3.04548e+07	5.70027e+06	2.26055e+06	2.52009e+07	2.90132e+07	2.66564e+07	4.29569e+06	1.49861e+07	4.18044e+07	2.61483e+07	4.02772e+07	3.48268e+07	3.07274e+07	2.07556e+07	3.18898e+07	5.16907e+07		24.6997	23.9645	24.1596	20.4394	24.8602	22.4426	21.1082	24.587	24.7902	24.668	22.0345	23.8371	25.3172	24.6402	25.2635	25.0537	24.873
P05064	Fructose-bisphosphate aldolase A OS=Mus musculus OX=10090 GN=Aldoa PE=1 SV=2	Aldoa	93	40	1628	31	364	39.3	cell organization and biogenesis;other metabolic processes;other biological processes	non-structural extracellular;plasma membrane;other membranes;cytosol;cytoskeleton;mitochondrion;other cell component	cytoskeletal activity;other molecular function	1.06989e+08	5.13924e+08	5.47719e+08	3.48928e+06	1.8882e+08	1.136e+07	8.82857e+06	2.83809e+08	1.10628e+08	1.44416e+08	1.71823e+07	5.01331e+08	2.88168e+08	278396717	2.83302e+08	1.13353e+08	3.51433e+08	1.62413e+08	3.32451e+08	3.5822e+08		26.6729	28.937	29.0289	21.7345	27.4924	23.4375	23.0737	28.0803	26.7211	27.1057	24.0344	28.9012	28.1023	28.0526	28.0778	26.7563	28.3887
P39053	Dynamin-1 OS=Mus musculus OX=10090 GN=Dnm1 PE=1 SV=2	Dnm1	66	69	1282	49	867	97.7	cell organization and biogenesis;transport;other biological processes	plasma membrane;other membranes;cytoskeleton;ER/Golgi;other cell component	signal transduction activity or receptor binding;cytoskeletal activity;other molecular function	5.05867e+07	1.13345e+08	1.93904e+08	1.21911e+06	9.9141e+07	7.21238e+06	2.57054e+06	1.1772e+08	6.80717e+07	3.25234e+07	1.05634e+07	2.2117e+08	9.46673e+07	1.42071e+08	1.33496e+08	6.57367e+07	1.77671e+08	9.80399e+07	1.57123e+08	1.31131e+08		25.5923	26.7561	27.5308	20.2174	26.563	22.782	21.2936	26.8108	26.0206	24.955	23.3326	27.7206	26.4964	27.082	26.9922	25.9702	27.4046
Q9WV92	Band 4.1-like protein 3 OS=Mus musculus OX=10090 GN=Epb41l3 PE=1 SV=1	Epb41l3	57	61	872	53	929	103.3	cell organization and biogenesis;developmental processes;other biological processes	plasma membrane;other membranes;cytosol;cytoskeleton;other cell component	cytoskeletal activity;other molecular function	8.52583e+06	4.96508e+07	6.65149e+07	33945.2	2.58868e+07	1.75061e+06	1.21035e+06	7.03351e+07	1.41387e+07	1.14898e+07	1.79972e+06	9.74792e+07	3.9664e+07	6.06636e+07	7.04047e+07	1.24249e+07	74619144	2.18021e+07	6.38744e+07	6.98083e+07		23.0234	25.5653	25.9872	15.0509	24.6257	20.7394	20.207	26.0677	23.7531	23.4538	20.7793	26.5386	25.2413	25.8543	26.0692	23.5667	26.153
P17183	Gamma-enolase OS=Mus musculus OX=10090 GN=Eno2 PE=1 SV=2	Eno2	87	38	1546	31	434	47.3	other metabolic processes;other biological processes	plasma membrane;other membranes;cytosol;other cell component	other molecular function	5.65467e+07	3.79859e+08	5.21147e+08	1.42077e+06	2.20502e+08	1.13574e+07	6.35363e+06	3.45343e+08	1.16628e+08	9.9099e+07	1.64977e+07	4.4221e+08	2.75785e+08	3.66216e+08	3.64618e+08	1.10898e+08	4.15394e+08	2.01913e+08	3.69314e+08	3.71024e+08		25.7529	28.5009	28.9571	20.4382	27.7162	23.4371	22.5991	28.3635	26.7973	26.5624	23.9758	28.7202	28.039	28.4481	28.4418	26.7247	28.6299
P09411	Phosphoglycerate kinase 1 OS=Mus musculus OX=10090 GN=Pgk1 PE=1 SV=4	Pgk1	89	42	1386	42	417	44.5	protein metabolism;other metabolic processes;stress response;other biological processes	non-structural extracellular;other membranes;cytosol;other cell component	kinase activity;other molecular function	5.06154e+07	1.41816e+08	1.94353e+08	1.28365e+07	1.03113e+08	2.06796e+07	4.10872e+06	139429303	6.00889e+07	6.39852e+07	8.92532e+06	1.52933e+08	1.67257e+08	1.83186e+08	1.61282e+08	6.37396e+07	1.92038e+08	8.75153e+07	196981290	1.89593e+08		25.5931	27.0794	27.5341	23.6138	26.6197	24.3017	21.9703	27.055	25.8406	25.9312	23.0895	27.1883	27.3175	27.4487	27.265	25.9257	27.5168
Q9DBJ1	Phosphoglycerate mutase 1 OS=Mus musculus OX=10090 GN=Pgam1 PE=1 SV=3	Pgam1	91	30	982	25	254	28.8	other metabolic processes	cytosol;cytoskeleton;nucleus;other cell component	other molecular function	3.58409e+07	2.56243e+08	2.12391e+08	756004	1.23736e+08	5.78119e+06	4.03322e+06	2.17971e+08	6.78419e+07	6.23614e+07	8.67483e+06	2.13628e+08	1.87188e+08	2.28045e+08	2.32772e+08	6.54861e+07	2.40627e+08	1.05232e+08	2.28713e+08	2.40712e+08		25.0951	27.9329	27.6622	19.528	26.8827	22.4629	21.9435	27.6996	26.0157	25.8941	23.0484	27.6705	27.4799	27.7647	27.7943	25.9647	27.8422
P63038	60 kDa heat shock protein, mitochondrial OS=Mus musculus OX=10090 GN=Hspd1 PE=1 SV=1	Hspd1	79	45	1217	45	573	60.9	cell cycle OR cell proliferation;cell organization and biogenesis;DNA metabolism;other metabolic processes;stress response;transport;developmental processes;signal transduction;other biological processes	non-structural extracellular;plasma membrane;other membranes;cytosol;cytoskeleton;mitochondrion;ER/Golgi;other cytoplasmic organelle;other cell component	nucleic acid binding activity;other molecular function	5.76651e+07	4.10026e+07	2.32895e+07	7.56569e+06	9.55027e+07	2.68214e+07	1.20907e+06	88438988	7.72951e+07	6.92064e+07	1.57589e+07	2.61592e+07	1.54393e+08	131015508	1.1763e+08	9.45516e+07	1.63793e+08	4.90422e+07	1.02016e+08	1.25603e+08		25.7812	25.2892	24.4732	22.851	26.509	24.6769	20.2055	26.3982	26.2039	26.0444	23.9097	24.6408	27.202	26.9652	26.8097	26.4946	27.2873
O08599	Syntaxin-binding protein 1 OS=Mus musculus OX=10090 GN=Stxbp1 PE=1 SV=2	Stxbp1	70	48	1096	48	594	67.5	cell adhesion;cell-cell signaling;cell organization and biogenesis;stress response;transport;developmental processes;other biological processes	plasma membrane;other membranes;cytosol;cytoskeleton;nucleus;other cell component	other molecular function	1.31582e+07	130918942	1.42023e+08	231400	5.09228e+07	4.0526e+06	2.68411e+06	1.05488e+08	2.2082e+07	1.63862e+07	3.99025e+06	1.48676e+08	6.68489e+07	1.07422e+08	1.14354e+08	3.27378e+07	1.27469e+08	4.33321e+07	1.0422e+08	1.01719e+08		23.6495	26.9641	27.0816	17.82	25.6018	21.9504	21.356	26.6525	24.3964	23.966	21.928	27.1476	25.9944	26.6787	26.7689	24.9645	26.9256
P06745	Glucose-6-phosphate isomerase OS=Mus musculus OX=10090 GN=Gpi PE=1 SV=4	Gpi	66	42	920	42	558	62.7	other metabolic processes;stress response;developmental processes;signal transduction;other biological processes	plasma membrane;other membranes;cytosol;other cell component	signal transduction activity or receptor binding;other molecular function	2.27779e+07	1.25638e+08	1.24501e+08	1.38858e+07	5.26771e+07	7.28806e+06	4.73402e+06	9.44641e+07	3.18059e+07	1.96477e+07	6.36111e+06	1.24491e+08	8.05464e+07	1.09206e+08	6.35063e+07	1.06773e+08	1.50057e+08	3.89532e+07	7.0951e+07	3.26135e+07		24.4411	26.9047	26.8916	23.7271	25.6507	22.7971	22.1746	26.4933	24.9228	24.2279	22.6008	26.8915	26.2633	26.7025	25.9204	26.67	27.1609
Q8VDQ8	NAD-dependent protein deacetylase sirtuin-2 OS=Mus musculus OX=10090 GN=Sirt2 PE=1 SV=2	Sirt2	83	38	1092	38	389	43.2	cell cycle OR cell proliferation;cell organization and biogenesis;protein metabolism;other metabolic processes;stress response;developmental processes;other biological processes	plasma membrane;other membranes;cytosol;cytoskeleton;mitochondrion;nucleus;other cell component	other molecular function	7.12796e+07	5.19308e+08	6.09874e+08	7.02846e+06	1.55679e+08	2.91221e+07	1.66478e+07	2.33753e+08	1.02885e+08	7.70512e+07	1.83413e+07	4.28488e+08	1.77166e+08	2.12285e+08	2.77173e+08	2.84856e+08	3.43081e+08	1.35915e+08	2.68172e+08	2.65344e+08		26.087	28.952	29.1839	22.7448	27.214	24.7956	23.9888	27.8004	26.6165	26.1993	24.1286	28.6747	27.4005	27.6614	28.0462	28.0857	28.354
P40142	Transketolase OS=Mus musculus OX=10090 GN=Tkt PE=1 SV=1	Tkt	65	42	936	42	623	67.6	other metabolic processes;other biological processes	other membranes;cytosol;ER/Golgi;nucleus;other cytoplasmic organelle;other cell component	other molecular function	2.06269e+07	1.05553e+08	79983336	1.71284e+06	7.39887e+07	7.46337e+06	3.95256e+06	94844732	2.90057e+07	2.71046e+07	7.86751e+06	5.23858e+07	9.06246e+07	1.0092e+08	94741522	3.63113e+07	1.14018e+08	6.77026e+07	1.06665e+08	1.22751e+08		24.298	26.6534	26.2532	20.708	26.1408	22.8314	21.9144	26.4991	24.7898	24.692	22.9075	25.6427	26.4334	26.5886	26.4975	25.1139	26.7647
Q61598	Rab GDP dissociation inhibitor beta OS=Mus musculus OX=10090 GN=Gdi2 PE=1 SV=1	Gdi2	80	38	918	30	445	50.5	transport;signal transduction;other biological processes	other membranes;ER/Golgi;other cell component	enzyme regulator activity;other molecular function	1.94759e+07	1.31476e+08	1.12625e+08	1.07131e+06	3.21758e+07	4.06439e+06	1.40277e+06	7.15569e+07	2.20147e+07	1.58121e+07	3.41374e+06	1.15314e+08	5.56072e+07	6.33881e+07	7.45163e+07	2.21437e+07	7.99714e+07	1.61475e+07	6.84184e+07	6.21281e+07		24.2152	26.9702	26.747	20.0309	24.9395	21.9546	20.4199	26.0926	24.392	23.9145	21.7029	26.781	25.7288	25.9177	26.1511	24.4004	26.253
Q99104	Unconventional myosin-Va OS=Mus musculus OX=10090 GN=Myo5a PE=1 SV=2	Myo5a	38	70	702	70	1853	215.4	cell-cell signaling;cell organization and biogenesis;other metabolic processes;stress response;transport;developmental processes;other biological processes	other membranes;cytosol;cytoskeleton;ER/Golgi;other cytoplasmic organelle;other cell component	cytoskeletal activity;other molecular function	3.62312e+06	4.29751e+07	1.62876e+07	167999	1.56497e+07	497000	159718	2.447e+07	5.54587e+06	4.5692e+06	331175	3.19382e+07	2.65009e+07	2.88046e+07	2.73452e+07	4.53856e+06	3.01655e+07	1.31736e+07	3.15202e+07	3.19695e+07		21.7888	25.357	23.9573	17.3581	23.8996	18.9229	17.2852	24.5445	22.403	22.1235	18.3372	24.9288	24.6595	24.7798	24.7048	22.1138	24.8464
Q6URW6	Myosin-14 OS=Mus musculus OX=10090 GN=Myh14 PE=1 SV=1	Myh14	48	86	551	74	2000	228.4	cell organization and biogenesis;other biological processes	cytoskeleton;other cell component	cytoskeletal activity;other molecular function	6.37656e+06	1.33511e+07	1.66348e+07	13500.4	2.67319e+07	173444	24039.6	6.66773e+06	6.81922e+06	661085	138035	1.67541e+07	4.3203e+06	6.66593e+06	7.91647e+06	6.61186e+06	7.07432e+06	2.37059e+07	1.48957e+07	1.74316e+07		22.6043	23.6705	23.9877	13.7207	24.6721	17.4041	14.5531	22.6688	22.7012	19.3345	17.0747	23.998	22.0427	22.6684	22.9164	22.6566	22.7542
P05202	Aspartate aminotransferase, mitochondrial OS=Mus musculus OX=10090 GN=Got2 PE=1 SV=1	Got2	81	35	1390	35	430	47.4	other metabolic processes;transport;other biological processes	plasma membrane;other membranes;mitochondrion;other cell component	other molecular function	3.95536e+07	1.49021e+08	1.66668e+08	2.52949e+06	6.70452e+07	1.19167e+07	5.39865e+06	1.55205e+08	3.44512e+07	3.11471e+07	1.1096e+07	2.20676e+08	1.06351e+08	1.50427e+08	1.5289e+08	4.71485e+07	1.77666e+08	5.70548e+07	1.29054e+08	1.37342e+08		25.2373	27.1509	27.3124	21.2704	25.9986	23.5065	22.3642	27.2096	25.0381	24.8926	23.4035	27.7174	26.6643	27.1645	27.1879	25.4907	27.4046
Q8CI94	Glycogen phosphorylase, brain form OS=Mus musculus OX=10090 GN=Pygb PE=1 SV=3	Pygb	60	52	752	40	843	96.7	other metabolic processes	other cell component	other molecular function	3.70882e+07	5.18787e+06	1.03411e+07	744977	5.88643e+07	4.00083e+06	4.09072e+06	6.10473e+07	4.56674e+07	1.1119e+07	3.95094e+06	5.97538e+06	6.18133e+07	6.15252e+07	9.16673e+07	3.78769e+07	6.14694e+07	5.73548e+07	83083421	6.7349e+07		25.1445	22.3067	23.3019	19.5068	25.8109	21.9319	21.9639	25.8634	25.4447	23.4065	21.9138	22.5106	25.8814	25.8747	26.4499	25.1748	25.8734
Q8VDD5	Myosin-9 OS=Mus musculus OX=10090 GN=Myh9 PE=1 SV=4	Myh9	39	75	543	55	1960	226.2	cell adhesion;cell cycle OR cell proliferation;cell organization and biogenesis;protein metabolism;stress response;transport;developmental processes;signal transduction;other biological processes	plasma membrane;other membranes;cytosol;cytoskeleton;mitochondrion;nucleus;other cytoplasmic organelle;other cell component	signal transduction activity or receptor binding;cytoskeletal activity;other molecular function	2.75501e+06	2.41458e+07	5.72303e+06	63492.8	6.64622e+06	609006	128288	2.23465e+07	3.06453e+06	1.92033e+06	650079	8.89825e+06	9.36524e+06	1.41655e+07	1.19502e+07	2.55761e+06	1.57769e+07	4.78841e+06	1.19871e+07	9.95699e+06		21.3936	24.5253	22.4483	15.9543	22.6641	19.2161	16.969	24.4135	21.5472	20.8729	19.3103	23.0851	23.1589	23.7559	23.5105	21.2864	23.9113
P04370	Myelin basic protein OS=Mus musculus OX=10090 GN=Mbp PE=1 SV=2	Mbp	42	28	8918	28	250	27.2	cell organization and biogenesis;developmental processes;signal transduction;other biological processes	plasma membrane;other membranes;nucleus;other cell component	other molecular function	1.40393e+10	8.86958e+10	1.02036e+11	6.32822e+08	4.42851e+10	1.67752e+09	1.01446e+09	6.23225e+10	1.65906e+10	1.93067e+10	1.48837e+09	9.06773e+10	6.97208e+10	6.48544e+10	5.96827e+10	2.15364e+10	7.24312e+10	3.11322e+10	7.17399e+10	6.79272e+10		33.7088	36.3681	36.5703	29.2372	35.3661	30.6437	29.9181	35.859	33.9496	34.1684	30.4711	36.4	36.0209	35.9165	35.7966	34.3261	36.0759
P16125	L-lactate dehydrogenase B chain OS=Mus musculus OX=10090 GN=Ldhb PE=1 SV=2	Ldhb	78	34	1168	31	334	36.5	other metabolic processes	other membranes;cytosol;mitochondrion;other cell component	other molecular function	4.49649e+07	575842908	6.23232e+08	7.14983e+06	1.32135e+08	1.21906e+07	7.24028e+06	2.91298e+08	7.66783e+07	8.01599e+07	2.17955e+07	4.58369e+08	2.40477e+08	3.89073e+08	2.68508e+08	8.30834e+07	3.67802e+08	1.22043e+08	2.619e+08	3.19352e+08		25.4223	29.1011	29.2152	22.7695	26.9774	23.5393	22.7876	28.1179	26.1923	26.2564	24.3775	28.7719	27.8413	28.5355	28.0004	26.3081	28.4544
P20029	Endoplasmic reticulum chaperone BiP OS=Mus musculus OX=10090 GN=Hspa5 PE=1 SV=3	Hspa5	61	47	915	44	655	72.4	protein metabolism;other metabolic processes;stress response;transport;developmental processes;signal transduction;other biological processes	non-structural extracellular;plasma membrane;other membranes;cytosol;mitochondrion;ER/Golgi;nucleus;other cell component	translation activity;other molecular function	5.81675e+06	8.66063e+08	2.41701e+07	466974	1.2602e+07	1.86158e+06	635952	1.16407e+07	6.02458e+06	6.68832e+06	1.77798e+06	3.0644e+07	1.25583e+07	1.26034e+07	1.94817e+07	6.54329e+06	1.78737e+07	1.09914e+07	1.69155e+07	1.82825e+07		22.4718	29.6899	24.5267	18.833	23.5871	20.8281	19.2786	23.4727	22.5224	22.6732	20.7618	24.8691	23.5821	23.5873	24.2156	22.6416	24.0913
P19096	Fatty acid synthase OS=Mus musculus OX=10090 GN=Fasn PE=1 SV=2	Fasn	40	80	751	80	2504	272.3	other metabolic processes;stress response;other biological processes	plasma membrane;other membranes;cytosol;ER/Golgi;other cell component	other molecular function	652887	3.28164e+07	1.90481e+07	53749.3	1.99005e+06	301107	112284	3.64474e+06	1.13857e+06	566504	414118	2.29165e+07	3.57341e+06	3.43287e+06	5289329	1.24747e+06	1.14152e+07	2.27577e+06	6.78879e+06	1.0971e+07		19.3165	24.9679	24.1831	15.714	20.9244	18.1999	16.7768	21.7974	20.1188	19.1117	18.6597	24.4499	21.7689	21.711	22.3347	20.2506	23.4445
P00920	Carbonic anhydrase 2 OS=Mus musculus OX=10090 GN=Ca2 PE=1 SV=4	Ca2	78	23	975	23	260	29	transport;signal transduction;other biological processes	non-structural extracellular;plasma membrane;other membranes;cytosol;other cell component	other molecular function	1.31415e+08	4.03893e+08	3.86722e+08	3.62016e+06	2.83937e+08	1.18879e+07	9.06552e+06	5.08782e+08	1.97884e+08	1.17611e+08	1.64814e+07	4.4123e+08	4.5285e+08	5.15302e+08	5.19625e+08	2.53942e+08	4.50579e+08	2.05126e+08	2.96978e+08	3.92648e+08		26.9696	28.5894	28.5267	21.7876	28.081	23.503	23.112	28.9225	27.5601	26.8094	23.9743	28.717	28.7545	28.9408	28.9529	27.9199	28.7472
P55012	Solute carrier family 12 member 2 OS=Mus musculus OX=10090 GN=Slc12a2 PE=1 SV=2	Slc12a2	35	43	724	43	1205	131	cell-cell signaling;cell organization and biogenesis;stress response;transport;developmental processes;other biological processes	plasma membrane;other membranes;cytosol;other cell component	transporter activity;other molecular function	6.23371e+06	7.72734e+07	5.68626e+07	106750	1.98177e+07	629594	555947	3.12981e+07	9.51789e+06	2.05944e+07	728233	7.92013e+07	4.47717e+07	2.96356e+07	2.56691e+07	9.55939e+06	2.34955e+07	1.40343e+07	3.19691e+07	2.31613e+07		22.5717	26.2035	25.761	16.7039	24.2403	19.2641	19.0846	24.8996	23.1822	24.2957	19.474	26.239	25.4161	24.8208	24.6135	23.1885	24.4859
P63101	14-3-3 protein zeta/delta OS=Mus musculus OX=10090 GN=Ywhaz PE=1 SV=1	Ywhaz	77	33	741	24	245	27.8	cell-cell signaling;cell organization and biogenesis;protein metabolism;other metabolic processes;stress response;transport;developmental processes;signal transduction;other biological processes	cytosol;nucleus;other cell component	other molecular function	3.5658e+07	3.14647e+08	4.00294e+08	2.17426e+06	1.07129e+08	1.52672e+07	6.24995e+06	2.62317e+08	5.56611e+07	4.44817e+07	1.09486e+07	3.58002e+08	1.20108e+08	2.19738e+08	3.65041e+08	4.6007e+07	3.4947e+08	1.09502e+08	2.6285e+08	2.89172e+08		25.0877	28.2292	28.5765	21.0521	26.6748	23.8639	22.5754	27.9667	25.7302	25.4067	23.3842	28.4154	26.8398	27.7112	28.4435	25.4553	28.3806
P08228	Superoxide dismutase [Cu-Zn] OS=Mus musculus OX=10090 GN=Sod1 PE=1 SV=2	Sod1	91	21	705	21	154	15.9	cell organization and biogenesis;other metabolic processes;stress response;transport;developmental processes;other biological processes	non-structural extracellular;plasma membrane;other membranes;cytosol;mitochondrion;nucleus;other cytoplasmic organelle;other cell component	other molecular function	3.87035e+07	1.97227e+08	1.23759e+08	589426	7.22093e+07	9.11974e+06	4.77467e+06	6.56683e+07	5.12643e+07	4.73391e+07	8.85884e+06	1.88486e+08	8.76462e+07	7.68418e+07	1.01809e+08	4.81062e+07	1.23504e+08	7.9145e+07	8.54932e+07	9.00093e+07		25.206	27.5553	26.883	19.169	26.1057	23.1206	22.187	25.9687	25.6115	25.4965	23.0787	27.4899	26.3852	26.1954	26.6013	25.5197	26.88
P61922	4-aminobutyrate aminotransferase, mitochondrial OS=Mus musculus OX=10090 GN=Abat PE=1 SV=1	Abat	75	36	657	36	500	56.4	other metabolic processes;stress response;developmental processes;other biological processes	mitochondrion;other cell component	other molecular function	1.12437e+07	5.30155e+07	5.39377e+07	937000	3.41177e+07	8.418e+06	3.69734e+06	34112476	3.29326e+07	1.93935e+07	5.6539e+06	6.97097e+07	3.90362e+07	3.1706e+07	4.70902e+07	2.19339e+07	39510023	31824700	3.54165e+07	3.98168e+07		23.4226	25.6599	25.6848	19.8377	25.024	23.005	21.8181	25.0238	24.973	24.2091	22.4308	26.0549	25.2183	24.9183	25.4889	24.3867	25.2357
P15105	Glutamine synthetase OS=Mus musculus OX=10090 GN=Glul PE=1 SV=6	Glul	65	30	1263	30	373	42.1	cell cycle OR cell proliferation;protein metabolism;other metabolic processes;stress response;developmental processes;other biological processes	plasma membrane;other membranes;cytosol;ER/Golgi;other cell component	other molecular function	4.22627e+07	1.54267e+08	3.01502e+08	1.94931e+06	1.20031e+08	2.4629e+07	1.47382e+07	2.04688e+08	7.45178e+07	5.18329e+07	1.90768e+07	3.67263e+08	1.02836e+08	1.72608e+08	2.31807e+08	8.81552e+07	2.93757e+08	1.1631e+08	2.01065e+08	2.08262e+08		25.3329	27.2009	28.1676	20.8945	26.8388	24.5539	23.8131	27.6089	26.1511	25.6274	24.1853	28.4522	26.6158	27.3629	27.7883	26.3935	28.13
O70318	Band 4.1-like protein 2 OS=Mus musculus OX=10090 GN=Epb41l2 PE=1 SV=2	Epb41l2	45	50	700	45	988	109.9	cell cycle OR cell proliferation;cell organization and biogenesis;other biological processes	plasma membrane;other membranes;cytoskeleton;nucleus;other cell component	cytoskeletal activity;other molecular function	8.79938e+06	8.11879e+07	4.65325e+07	470647	2.80552e+07	2.18035e+06	1387664	4.63787e+07	1.45778e+07	1.07954e+07	2.52863e+06	4.92e+07	3.85597e+07	3.45803e+07	4.28553e+07	1.47248e+07	6.27947e+07	2.57291e+07	6.43266e+07	4.29191e+07		23.069	26.2748	25.4717	18.8443	24.7418	21.0561	20.4042	25.467	23.7973	23.3639	21.2699	25.5522	25.2006	25.0434	25.353	23.8117	25.9041
Q60864	Stress-induced-phosphoprotein 1 OS=Mus musculus OX=10090 GN=Stip1 PE=1 SV=1	Stip1	61	51	642	51	543	62.5	other biological processes	cytosol;nucleus;other cell component	other molecular function	2.63936e+07	1.06634e+08	3.15055e+07	127657	1.56798e+07	1.09995e+06	843229	2.96141e+07	3.70419e+07	2.77214e+07	1.37371e+06	4.88812e+07	1.52314e+07	2.931e+07	3.61426e+07	3.61389e+07	3.09781e+07	1.41707e+07	3.70976e+07	3.37338e+07		24.6537	26.6681	24.9091	16.9619	23.9024	20.069	19.6856	24.8198	25.1427	24.7245	20.3896	25.5428	23.8605	24.8049	25.1072	25.107	24.8847
Q02053	Ubiquitin-like modifier-activating enzyme 1 OS=Mus musculus OX=10090 GN=Uba1 PE=1 SV=1	Uba1	51	43	650	43	1058	117.7	protein metabolism;other metabolic processes;stress response	other membranes;cytosol;mitochondrion;ER/Golgi;nucleus;other cytoplasmic organelle;other cell component	other molecular function	7.29001e+06	5.26992e+07	6.75631e+07	562732	3.00846e+07	2.35786e+06	1.13386e+06	4.09008e+07	1.30206e+07	1.28382e+07	3.43171e+06	7.48944e+07	3.36684e+07	4.17079e+07	4.29314e+07	1.76072e+07	6.04121e+07	3.65684e+07	5.33297e+07	5.56839e+07		22.7975	25.6513	26.0097	19.1021	24.8425	21.169	20.1128	25.2856	23.6343	23.6139	21.7105	26.1584	25.0049	25.3138	25.3555	24.0697	25.8483
Q8CAQ8	MICOS complex subunit Mic60 OS=Mus musculus OX=10090 GN=Immt PE=1 SV=1	Immt	57	49	626	49	757	83.8	cell organization and biogenesis;other biological processes	other membranes;mitochondrion		2.4564e+06	1.57741e+08	1.42737e+08	26737.2	3.37318e+06	612940	1.7934e+07	2.58046e+07	4.19526e+06	2.49573e+06	371943	1.80271e+08	5.57962e+06	1.94768e+07	2.29735e+07	3.48883e+06	2.02395e+07	4.45482e+06	1.62145e+07	1.51974e+07		21.2281	27.233	27.0888	14.7066	21.6857	19.2254	24.0962	24.6211	22.0003	21.251	18.5047	27.4256	22.4117	24.2153	24.4535	21.7343	24.2707
Q80YN3	Breast carcinoma-amplified sequence 1 homolog OS=Mus musculus OX=10090 GN=Bcas1 PE=1 SV=3	Bcas1	38	39	952	39	633	67.3	developmental processes	cytosol;other cell component	other molecular function	2.22801e+07	1.62851e+08	1.04616e+08	1.45893e+06	7.59552e+07	3.94422e+06	3.25228e+06	1.19635e+08	3.48799e+07	2.63562e+07	5.32046e+06	1.28635e+08	1.14206e+08	1.19959e+08	1.0571e+08	3.15404e+07	1.06917e+08	5.32856e+07	8.26276e+07	1.00949e+08		24.4093	27.279	26.6405	20.4765	26.1786	21.9113	21.633	26.8341	25.0559	24.6516	22.3431	26.9387	26.7671	26.838	26.6555	24.9107	26.6719
Q62188	Dihydropyrimidinase-related protein 3 OS=Mus musculus OX=10090 GN=Dpysl3 PE=1 SV=1	Dpysl3	62	27	765	22	570	61.9	cell organization and biogenesis;stress response;developmental processes;other biological processes	non-structural extracellular;cytosol;cytoskeleton;ER/Golgi;other cell component	cytoskeletal activity;other molecular function	1.50645e+07	5.26845e+07	5.41599e+07	305770	5.93719e+07	1.39352e+06	1.25982e+06	9.58742e+07	2.1759e+07	1.22547e+07	2.0352e+06	7.09586e+07	6.59273e+07	9.28522e+07	9.3551e+07	2.22768e+07	1.11108e+08	4.30641e+07	8.85807e+07	7.73227e+07		23.8446	25.6509	25.6907	18.2221	25.8233	20.4103	20.2648	26.5146	24.3751	23.5468	20.9567	26.0805	25.9744	26.4684	26.4793	24.409	26.7274
P50516	V-type proton ATPase catalytic subunit A OS=Mus musculus OX=10090 GN=Atp6v1a PE=1 SV=2	Atp6v1a	68	35	819	35	617	68.3	cell organization and biogenesis;other metabolic processes;transport;other biological processes	plasma membrane;other membranes;cytosol;ER/Golgi;nucleus;other cytoplasmic organelle;other cell component	transporter activity;other molecular function	8.07631e+06	8.85144e+07	7.52882e+07	1.14081e+06	2.88364e+07	3.81053e+06	2.43449e+06	2.98435e+07	1.44177e+07	1.12371e+07	3.25385e+06	60767579	3.83185e+07	3.63117e+07	3.53887e+07	1.1241e+07	5.06462e+07	2.09584e+07	3.51086e+07	3.5555e+07		22.9453	26.3994	26.1659	20.1216	24.7814	21.8616	21.2152	24.8309	23.7813	23.4218	21.6337	25.8568	25.1915	25.1139	25.0768	23.4223	25.594
P26443	Glutamate dehydrogenase 1, mitochondrial OS=Mus musculus OX=10090 GN=Glud1 PE=1 SV=1	Glud1	63	37	770	37	558	61.3	other metabolic processes;developmental processes;other biological processes	mitochondrion;ER/Golgi;other cell component	other molecular function	2.01401e+07	4.71659e+07	1.4355e+07	583131	4.48689e+07	4.72654e+06	2.47521e+06	3.41399e+07	2.59382e+07	2.84321e+07	7.63926e+06	4.26616e+07	2.90017e+07	3.14701e+07	4.51062e+07	2.86204e+07	4.8607e+07	7.39678e+07	4.48976e+07	4.41699e+07		24.2636	25.4912	23.775	19.1535	25.4192	22.1724	21.2391	25.025	24.6286	24.761	22.865	25.3464	24.7896	24.9075	25.4268	24.7705	25.5347
Q9R0P9	Ubiquitin carboxyl-terminal hydrolase isozyme L1 OS=Mus musculus OX=10090 GN=Uchl1 PE=1 SV=1	Uchl1	95	23	814	23	223	24.8	cell cycle OR cell proliferation;cell organization and biogenesis;protein metabolism;other metabolic processes;stress response;transport;developmental processes;other biological processes	plasma membrane;other membranes;cytosol;ER/Golgi;nucleus;other cell component	signal transduction activity or receptor binding;other molecular function	3.01752e+07	2.0886e+08	1.93116e+08	1.87701e+06	1.08824e+08	5.02503e+06	3.53634e+06	1.54966e+08	4.83608e+07	4.22644e+07	6.878e+06	1.93509e+08	1.56143e+08	1.79387e+08	1.60766e+08	5.03859e+07	2.18023e+08	8.18012e+07	1.85731e+08	1.51818e+08		24.8469	27.638	27.5249	20.84	26.6974	22.2607	21.7538	27.2074	25.5273	25.3329	22.7136	27.5278	27.2183	27.4185	27.2604	25.5865	27.6999
P61982	14-3-3 protein gamma OS=Mus musculus OX=10090 GN=Ywhag PE=1 SV=2	Ywhag	84	32	769	23	247	28.3	transport;signal transduction;other biological processes	cytosol;other cell component	signal transduction activity or receptor binding;cytoskeletal activity;other molecular function	2.41288e+07	6.1183e+08	4.34288e+08	2.14261e+06	1.9995e+08	1.28102e+07	3.49386e+06	1.78723e+08	3.51577e+07	3.0069e+07	1.64928e+07	5.26815e+08	2.06359e+08	1.81769e+08	2.08688e+08	33827611	1.71917e+08	6.381e+07	1.37133e+08	1.50433e+08		24.5243	29.1886	28.6941	21.0309	27.5751	23.6108	21.7364	27.4131	25.0673	24.8418	23.9753	28.9727	27.6206	27.4375	27.6368	25.0117	27.3571
P14094	Sodium/potassium-transporting ATPase subunit beta-1 OS=Mus musculus OX=10090 GN=Atp1b1 PE=1 SV=1	Atp1b1	53	29	1263	29	304	35.2	cell adhesion;other metabolic processes;stress response;transport;signal transduction;other biological processes	plasma membrane;other membranes;cytoskeleton;other cell component	transporter activity;other molecular function	1.40937e+08	5.67658e+08	7.15418e+08	9.9601e+06	3.39373e+08	3.52949e+07	2.62256e+07	5.85191e+08	2.03117e+08	1.66143e+08	3.91312e+07	8.31466e+08	6.08544e+08	5.55077e+08	6.52501e+08	1.82768e+08	7.73382e+08	3.00833e+08	6.71228e+08	6.87418e+08		27.0705	29.0804	29.4142	23.2477	28.3383	25.073	24.6445	29.1243	27.5977	27.3078	25.2218	29.6311	29.1808	29.0481	29.2814	27.4454	29.5266
Q61316	Heat shock 70 kDa protein 4 OS=Mus musculus OX=10090 GN=Hspa4 PE=1 SV=1	Hspa4	61	50	612	46	841	94.1	cell organization and biogenesis;stress response;transport;other biological processes	non-structural extracellular;cytosol;mitochondrion;nucleus;other cell component	other molecular function	4.30322e+06	4.19604e+07	3.59028e+07	258642	2.44478e+07	626513	1.0802e+06	1.45856e+07	6.53846e+06	7.08518e+06	1.71439e+06	2.74053e+07	1.13269e+07	2.64094e+07	2.06003e+07	5.82081e+06	28696063	1.12041e+07	1.53666e+07	1.69863e+07		22.037	25.3225	25.0976	17.9806	24.5432	19.257	20.0429	23.798	22.6405	22.7564	20.7093	24.7079	23.4332	24.6545	24.2962	22.4728	24.7743
P18872	Guanine nucleotide-binding protein G(o) subunit alpha OS=Mus musculus OX=10090 GN=Gnao1 PE=1 SV=3	Gnao1	82	29	904	27	354	40.1	transport;signal transduction;other biological processes	plasma membrane;other membranes;other cell component	signal transduction activity or receptor binding;other molecular function	3.35555e+07	3.58113e+08	2.60887e+08	1.6014e+06	1.00299e+08	4.64518e+06	4.97715e+06	1.99128e+08	6.04699e+07	4.22409e+07	6.6623e+06	2.50795e+08	1.68373e+08	1.96137e+08	2.16473e+08	6.12306e+07	2.11251e+08	9.23419e+07	1.44847e+08	1.61225e+08		25	28.4158	27.9589	20.6109	26.5797	22.1473	22.2469	27.5691	25.8497	25.3321	22.6676	27.9019	27.3271	27.5473	27.6896	25.8677	27.6544
Q9JJZ2	Tubulin alpha-8 chain OS=Mus musculus OX=10090 GN=Tuba8 PE=1 SV=1	Tuba8	40	23	1460	4	449	50	cell cycle OR cell proliferation;cell organization and biogenesis;other biological processes	cytoskeleton;other cell component	cytoskeletal activity;other molecular function	167557		224639		337496	8246.56		882537	236040			289631	358718	874902	949654	279689	1.10014e+06	270674	641331	546894		17.3543		17.7773		18.3645	13.0096		19.7513	17.8487			18.1439	18.4525	19.7388	19.857	18.0935	20.0693
P17710	Hexokinase-1 OS=Mus musculus OX=10090 GN=Hk1 PE=1 SV=3	Hk1	47	49	791	49	974	108.2	protein metabolism;other metabolic processes;stress response;other biological processes	plasma membrane;other membranes;cytosol;mitochondrion;other cell component	kinase activity;other molecular function	6.49217e+06	4.65986e+07	3.63503e+07	1.18324e+06	2.479e+07	2.86524e+06	1.53472e+06	4.07305e+07	1.21285e+07	9.03691e+06	2.77351e+06	1.14562e+08	3.25153e+07	4.10534e+07	4.94126e+07	1.13213e+07	4.66964e+07	2.21047e+07	3.94853e+07	4.43373e+07		22.6303	25.4738	25.1155	20.1743	24.5633	21.4502	20.5495	25.2796	23.5319	23.1074	21.4033	26.7716	24.9546	25.291	25.5584	23.4325	25.4768
P19157	Glutathione S-transferase P 1 OS=Mus musculus OX=10090 GN=Gstp1 PE=1 SV=2	Gstp1	84	14	854	14	210	23.6	cell cycle OR cell proliferation;other metabolic processes;stress response;developmental processes;other biological processes	plasma membrane;other membranes;cytosol;mitochondrion;nucleus;other cell component	enzyme regulator activity;other molecular function	1.45272e+07	1.31028e+08	2.16119e+08	1.56641e+06	5.2885e+07	1.39004e+07	5.76318e+06	8.59155e+07	2.56298e+07	2.40942e+07	9.65472e+06	1.45203e+08	5.83923e+07	7.82231e+07	7.83294e+07	1.75747e+07	1.02856e+08	3.94352e+07	8.52531e+07	7.95072e+07		23.7923	26.9653	27.6872	20.579	25.6564	23.7286	22.4584	26.3564	24.6113	24.5222	23.2028	27.1135	25.7993	26.2211	26.2231	24.067	26.6161
Q8K0U4	Heat shock 70 kDa protein 12A OS=Mus musculus OX=10090 GN=Hspa12a PE=1 SV=1	Hspa12a	64	49	672	46	675	74.8		nucleus;other cell component	other molecular function	4.27752e+06	2.66264e+07	1.17341e+07	271592	1.64894e+07	1.04612e+06	628693	2.6254e+07	7.55269e+06	5.71328e+06	906904	19503512	2.61071e+07	2.65572e+07	3.42568e+07	6.83941e+06	3.23635e+07	1.3958e+07	2.6967e+07	2.07487e+07		22.0283	24.6664	23.4842	18.0511	23.975	19.9966	19.262	24.646	22.8486	22.4459	19.7906	24.2172	24.6379	24.6626	25.0299	22.7054	24.9479
Q9R0K7	Plasma membrane calcium-transporting ATPase 2 OS=Mus musculus OX=10090 GN=Atp2b2 PE=1 SV=2	Atp2b2	41	53	692	37	1198	132.5	cell organization and biogenesis;other metabolic processes;transport;developmental processes;other biological processes	plasma membrane;other membranes;ER/Golgi;other cell component	signal transduction activity or receptor binding;transporter activity;other molecular function	8.2974e+06	2.58104e+07	4.24243e+07	368184	2.05959e+07	582519	591489	2.87203e+07	1.16058e+07	1.22654e+07	989417	4.30547e+07	2.34517e+07	2.4907e+07	2.14825e+07	1.23838e+07	2.44984e+07	1.48389e+07	2.45493e+07	2.14563e+07		22.9842	24.6214	25.3384	18.4901	24.2959	19.1519	19.174	24.7756	23.4683	23.5481	19.9162	25.3597	24.4832	24.57	24.3567	23.5619	24.5462
Q60597	2-oxoglutarate dehydrogenase, mitochondrial OS=Mus musculus OX=10090 GN=Ogdh PE=1 SV=3	Ogdh	46	49	702	49	1023	116.4	protein metabolism;other metabolic processes;developmental processes	other membranes;mitochondrion;nucleus;other cell component	other molecular function	7.40361e+06	3.28557e+07	1.17059e+07	2.20317e+06	5.58764e+07	6.52475e+06	1.81866e+06	1.43888e+07	2.81216e+07	1.06564e+08	3.06018e+06	2.07399e+07	1.62487e+07	1.26973e+07	1.54115e+07	9.14308e+07	1.3614e+07	4.86234e+07	1.41606e+07	1.73711e+07		22.8198	24.9696	23.4807	21.0711	25.7357	22.6375	20.7944	23.7784	24.7452	26.6672	21.5452	24.3059	23.9538	23.598	23.8775	26.4462	23.6986
Q9DB77	Cytochrome b-c1 complex subunit 2, mitochondrial OS=Mus musculus OX=10090 GN=Uqcrc2 PE=1 SV=1	Uqcrc2	63	27	664	26	453	48.2	protein metabolism;other metabolic processes;other biological processes	other membranes;mitochondrion;nucleus	other molecular function	1.60006e+07	8.19974e+07	5.96696e+07	1.85064e+06	47631396	7.16572e+06	3.5694e+06	7.50285e+07	2.26364e+07	1.81583e+07	5.09259e+06	5.21318e+07	5.17148e+07	7.51516e+07	8.89263e+07	2.40729e+07	9.36527e+07	5.32412e+07	8.75213e+07	1.06921e+08		23.9316	26.2891	25.8305	20.8196	25.5054	22.7727	21.7672	26.1609	24.4321	24.1141	22.28	25.6357	25.6241	26.1633	26.4061	24.5209	26.4808
P47857	ATP-dependent 6-phosphofructokinase, muscle type OS=Mus musculus OX=10090 GN=Pfkm PE=1 SV=3	Pfkm	52	35	541	30	780	85.2	other metabolic processes;other biological processes	plasma membrane;other membranes;cytosol;cytoskeleton;nucleus	kinase activity;other molecular function	7.69807e+06	6.22273e+07	4.29482e+07	107057	2.10106e+07	805057	475930	2.51876e+07	1.1648e+07	8.55013e+06	1.19016e+06	66817573	2.0502e+07	2.4883e+07	3.30769e+07	1.38523e+07	3.81892e+07	1.77574e+07	3.53491e+07	4.10593e+07		22.8761	25.891	25.3561	16.708	24.3246	19.6187	18.8604	24.5862	23.4736	23.0275	20.1827	25.9937	24.2893	24.5687	24.9793	23.7236	25.1867
P05063	Fructose-bisphosphate aldolase C OS=Mus musculus OX=10090 GN=Aldoc PE=1 SV=4	Aldoc	87	35	724	26	363	39.4	other metabolic processes;other biological processes	cytosol;other cell component	cytoskeletal activity;other molecular function	1.64547e+07	48939630	5.35334e+07	388219	4.36964e+07	2.48758e+06	1.91276e+06	7.46255e+07	1.88444e+07	2.01121e+07	3.50324e+06	8.03481e+07	4.99377e+07	6.99132e+07	7.28978e+07	2.89458e+07	1.30536e+08	3.85389e+07	8.51617e+07	7.14815e+07		23.972	25.5445	25.6739	18.5665	25.381	21.2463	20.8672	26.1532	24.1676	24.2616	21.7403	26.2598	25.5736	26.0591	26.1194	24.7869	26.9599
Q05816	Fatty acid-binding protein 5 OS=Mus musculus OX=10090 GN=Fabp5 PE=1 SV=3	Fabp5	79	18	635	18	135	15.1	other metabolic processes;transport;other biological processes	non-structural extracellular;cytosol;nucleus;other cell component	transporter activity;other molecular function	3.16503e+06	2.73707e+07	2.20445e+07	65912.6	1.23053e+07	903240	324628	2.33333e+07	4.59181e+06	2.80578e+06	666061	3.9603e+07	2.05938e+07	2.65323e+07	2.98241e+07	5.51615e+06	3.30529e+07	1.63149e+07	2.69542e+07	2.91027e+07		21.5938	24.7061	24.3939	16.0083	23.5528	19.7848	18.3084	24.4759	22.1306	21.42	19.3453	25.2391	24.2957	24.6612	24.83	22.3952	24.9783
P58252	Elongation factor 2 OS=Mus musculus OX=10090 GN=Eef2 PE=1 SV=2	Eef2	47	39	529	38	858	95.3	protein metabolism;other metabolic processes;other biological processes	plasma membrane;other membranes;cytosol;translational apparatus;other cell component	cytoskeletal activity;translation activity;nucleic acid binding activity;other molecular function	9.19335e+06	3.60786e+07	3.75145e+07	2.59017e+06	2.12342e+07	4.25566e+06	3.97298e+06	1.87742e+07	2.02329e+07	1.90317e+07	466139	2.95103e+07	3.83457e+07	3.32701e+07	3.0634e+07	2.14759e+07	4.49814e+07	2.3407e+07	2.90378e+07	3.12381e+07		23.1322	25.1046	25.1609	21.3046	24.3399	22.021	21.9218	24.1622	24.2702	24.1819	18.8304	24.8147	25.1926	24.9877	24.8686	24.3562	25.4228
Q61885	Myelin-oligodendrocyte glycoprotein OS=Mus musculus OX=10090 GN=Mog PE=1 SV=1	Mog	57	25	1313	25	246	28.3	cell adhesion;signal transduction;other biological processes	plasma membrane;other membranes;other cell component	signal transduction activity or receptor binding	1.49639e+08	1.61494e+09	9.18484e+08	2.16303e+07	5.35311e+08	4.11637e+07	2.63517e+07	9.17043e+08	2.67528e+08	3.50526e+08	4.52671e+07	9.43753e+08	7.30195e+08	7.96465e+08	6.93885e+08	2.9342e+08	7.22737e+08	3.49647e+08	6.48301e+08	8.90027e+08		27.1569	30.5888	29.7747	24.3666	28.9958	25.2949	24.6514	29.7724	27.9951	28.3849	25.432	29.8138	29.4437	29.569	29.3701	28.1284	29.4289
P05201	Aspartate aminotransferase, cytoplasmic OS=Mus musculus OX=10090 GN=Got1 PE=1 SV=3	Got1	78	35	946	35	413	46.2	other metabolic processes;signal transduction;other biological processes	cytosol;other cytoplasmic organelle;other cell component	other molecular function	1.78688e+07	1.99837e+08	1.56377e+08	1.28397e+06	5.18715e+07	3.93521e+06	3.38502e+06	1.07357e+08	2.71238e+07	3.13576e+07	7.61953e+06	217352323	8.45666e+07	1.0484e+08	1.65453e+08	2.53133e+07	1.31458e+08	5.42175e+07	1.06672e+08	1.02616e+08		24.0909	27.5742	27.2204	20.2922	25.6284	21.908	21.6907	26.6778	24.6931	24.9023	22.8613	27.6955	26.3336	26.6436	27.3018	24.5934	26.97
Q6ZQ38	Cullin-associated NEDD8-dissociated protein 1 OS=Mus musculus OX=10090 GN=Cand1 PE=1 SV=2	Cand1	47	51	574	49	1230	136.2	cell organization and biogenesis;protein metabolism;other metabolic processes;other biological processes	cytosol;ER/Golgi;nucleus;other cell component	other molecular function	8.78682e+06	8.89081e+07	2.98098e+06	1.086e+06	3.22204e+07	2.42666e+06	949096	7.56914e+07	1.40298e+07	9.93997e+06	1.84695e+06	7.08701e+06	5.40402e+07	7.00868e+07	4.12526e+07	1.14835e+07	5.71395e+07	2.1522e+07	5.12975e+07	46970186		23.0669	26.4058	21.5074	20.0506	24.9415	21.2105	19.8562	26.1736	23.742	23.2448	20.8167	22.7567	25.6875	26.0626	25.298	23.4531	25.768
P62259	14-3-3 protein epsilon OS=Mus musculus OX=10090 GN=Ywhae PE=1 SV=1	Ywhae	67	26	811	23	255	29.2	stress response;transport;developmental processes;signal transduction;other biological processes	plasma membrane;other membranes;cytosol;cytoskeleton;nucleus;other cell component	other molecular function	9.59968e+06	1.09446e+08	80896892	312410	3.46497e+07	2.16565e+06	739731	8.61107e+07	1.3675e+07	7961329	3.14186e+06	1.04533e+08	6.19613e+07	8.53675e+07	8.41632e+07	1.76923e+07	8.8802e+07	2.0042e+07	6.51361e+07	7.3885e+07		23.1946	26.7057	26.2696	18.2531	25.0463	21.0464	19.4966	26.3597	23.705	22.9246	21.5832	26.6394	25.8849	26.3472	26.3267	24.0766	26.4041
Q60932	Voltage-dependent anion-selective channel protein 1 OS=Mus musculus OX=10090 GN=Vdac1 PE=1 SV=3	Vdac1	72	24	1123	22	296	32.3	cell-cell signaling;other metabolic processes;stress response;transport;other biological processes	plasma membrane;other membranes;mitochondrion;ER/Golgi;other cell component	transporter activity;other molecular function	3.78198e+07	1.14283e+08	1.30959e+08	8.49659e+06	6.03035e+07	1.6611e+07	8.48808e+06	1.68533e+08	5.22478e+07	6.55261e+07	1.92529e+07	2.24794e+08	8.13338e+07	1.70603e+08	1.29329e+08	3.99706e+07	2.02024e+08	7.35107e+07	1.3298e+08	1.54313e+08		25.1726	26.768	26.9645	23.0185	25.8457	23.9856	23.017	27.3285	25.6389	25.9656	24.1986	27.744	26.2774	27.3461	26.9465	25.2524	27.59
P14152	Malate dehydrogenase, cytoplasmic OS=Mus musculus OX=10090 GN=Mdh1 PE=1 SV=3	Mdh1	57	23	1041	23	334	36.5	other metabolic processes	cytosol;cytoskeleton;other cell component	other molecular function	5.59075e+07	332844170	2.81109e+08	3.76772e+06	1.31445e+08	1.03984e+07	6.53612e+06	1.91145e+08	9.72466e+07	6.26931e+07	8.06415e+06	2.61562e+08	1.69533e+08	1.75646e+08	2.00939e+08	9.81093e+07	1.96667e+08	8.82253e+07	1.70986e+08	1.60951e+08		25.7365	28.3103	28.0666	21.8453	26.9699	23.3099	22.64	27.5101	26.5351	25.9018	22.9431	27.9626	27.337	27.3881	27.5822	26.5479	27.5512
Q61644	Protein kinase C and casein kinase substrate in neurons protein 1 OS=Mus musculus OX=10090 GN=Pacsin1 PE=1 SV=1	Pacsin1	56	38	589	34	441	50.5	cell organization and biogenesis;transport;developmental processes;signal transduction;other biological processes	plasma membrane;other membranes;cytosol;ER/Golgi;other cytoplasmic organelle;other cell component	cytoskeletal activity;other molecular function	9.16592e+06	1.52175e+08	4.58967e+07	1.1815e+06	9.63373e+07	4.0258e+06	2.82417e+06	1.35205e+08	1.74228e+07	1.48571e+07	4.4741e+06	6.00251e+07	1.22716e+08	1.23109e+08	1.49439e+08	1.83294e+07	1.38364e+08	7.15657e+07	1.31344e+08	1.40678e+08		23.1278	27.1812	25.4519	20.1722	26.5216	21.9408	21.4294	27.0106	24.0545	23.8246	22.0932	25.8391	26.8707	26.8754	27.155	24.1277	27.0439
P68254	14-3-3 protein theta OS=Mus musculus OX=10090 GN=Ywhaq PE=1 SV=1	Ywhaq	69	28	696	20	245	27.8	transport;signal transduction;other biological processes	cytosol;other cell component	other molecular function	4.11791e+07	9.44664e+07	7.50301e+07	5.95036e+06	9.95036e+07	6.73273e+06	3.79892e+06	1.51228e+08	6.39876e+07	4.26293e+07	3.3336e+06	9.19647e+07	1.09962e+08	1.5068e+08	1.72001e+08	6.41984e+07	2.35462e+08	5.00669e+07	1.61871e+08	1.47504e+08		25.2954	26.4933	26.161	22.5045	26.5682	22.6828	21.8572	27.1722	25.9313	25.3453	21.6687	26.4546	26.7124	27.1669	27.3578	25.936	27.8109
P14733	Lamin-B1 OS=Mus musculus OX=10090 GN=Lmnb1 PE=1 SV=3	Lmnb1	67	51	603	43	588	66.7	cell organization and biogenesis;transport;other biological processes	other membranes;cytoskeleton;nucleus;other cell component	cytoskeletal activity;nucleic acid binding activity;other molecular function	5.52314e+06	3.01028e+07	6.17161e+07	89213	2.86011e+07	2.18813e+06	751709	2.61754e+07	9.62915e+06	7.54724e+06	2.21082e+06	2.48983e+07	2.48459e+07	4.07325e+07	5.78478e+07	6.67732e+06	6.29071e+07	2.57618e+07	4.24889e+07	3.29629e+07		22.3971	24.8434	25.8791	16.445	24.7696	21.0613	19.5198	24.6417	23.199	22.8475	21.0761	24.5695	24.5665	25.2797	25.7858	22.6708	25.9067
Q7TSJ2	Microtubule-associated protein 6 OS=Mus musculus OX=10090 GN=Map6 PE=1 SV=2	Map6	58	45	506	45	906	96.4	cell organization and biogenesis;transport;developmental processes;other biological processes	other membranes;cytoskeleton;ER/Golgi;other cell component	cytoskeletal activity;other molecular function	2.24244e+07	6.26051e+06	2.40776e+07	42180.2	8.4258e+06	327948	187660	2.09741e+07	2.82747e+07	2.04714e+07	322643	26487824	1.36329e+07	2.14628e+07	2.29103e+07	2.94525e+07	2.1712e+07	5.08289e+06	1.46061e+07	1.99504e+07		24.4186	22.5778	24.5212	15.3643	23.0064	18.3231	17.5178	24.3221	24.753	24.2871	18.2996	24.6588	23.7006	24.3553	24.4495	24.8119	24.372
P48962	ADP/ATP translocase 1 OS=Mus musculus OX=10090 GN=Slc25a4 PE=1 SV=4	Slc25a4	84	35	1097	20	298	32.9	cell organization and biogenesis;other metabolic processes;transport;other biological processes	other membranes;mitochondrion	transporter activity;other molecular function	120564844	6.96829e+08	5.42502e+08	1.1799e+07	2.15213e+08	3.55042e+07	1.68957e+07	4.19599e+08	1.93133e+08	1.58468e+08	4.3141e+07	6.21445e+08	2.69384e+08	4.08627e+08	400615632	1.65065e+08	4.64458e+08	2.1853e+08	3.88036e+08	3.91979e+08		26.8452	29.3762	29.0151	23.4922	27.6812	25.0815	24.0102	28.6444	27.525	27.2396	25.3626	29.2111	28.0051	28.6062	28.5776	27.2985	28.791
Q921I1	Serotransferrin OS=Mus musculus OX=10090 GN=Tf PE=1 SV=1	Tf	47	35	579	35	697	76.7	cell organization and biogenesis;stress response;transport;signal transduction;other biological processes	non-structural extracellular;extracellular matrix;plasma membrane;other membranes;other cytoplasmic organelle;other cell component	signal transduction activity or receptor binding;other molecular function	1.48866e+07	1.83704e+07	3.36365e+07	775583	7.85045e+07	2.77571e+06	1.74453e+06	1.6412e+08	1.76344e+07	1.80575e+07	1.79755e+07	4.39659e+07	97952211	1.83945e+08	1.13257e+08	2.30453e+07	1.07816e+08	62916856	1.21496e+08	1.17838e+08		23.8275	24.1309	25.0035	19.5649	26.2263	21.4044	20.7344	27.2902	24.0719	24.1061	24.0995	25.3899	26.5456	27.4547	26.755	24.458	26.684
P17751	Triosephosphate isomerase OS=Mus musculus OX=10090 GN=Tpi1 PE=1 SV=4		65	26	848	26	299	32.2				4.27051e+07	2.07827e+08	1.75265e+08	2.43766e+06	1.0035e+08	5.91808e+06	4.97337e+06	1.53801e+08	6.67729e+07	6.96542e+07	7.89781e+06	2.13869e+08	1.71965e+08	1.4251e+08	1.52742e+08	6.59169e+07	1.67347e+08	8.85721e+07	1.3491e+08	1.46946e+08		25.3479	27.6308	27.385	21.2171	26.5805	22.4967	22.2458	27.1965	25.9928	26.0537	22.913	27.6722	27.3575	27.0865	27.1865	25.9741	27.3183
O08788	Dynactin subunit 1 OS=Mus musculus OX=10090 GN=Dctn1 PE=1 SV=3	Dctn1	42	46	438	46	1281	141.6	cell cycle OR cell proliferation;cell organization and biogenesis;transport;developmental processes;other biological processes	other membranes;cytosol;cytoskeleton;nucleus;other cell component	cytoskeletal activity;other molecular function	9.50475e+06	9.97488e+06	1.80969e+07	46580.6	4.73611e+06	280005	96616.2	8.14513e+06	4.00824e+07	1.82471e+07	264158	2.85152e+07	5.89823e+06	1.03633e+07	8.76548e+06	3.12343e+07	9.86416e+06	4.97784e+06	8.67158e+06	7.92161e+06		23.1802	23.2499	24.1092	15.5074	22.1753	18.0951	16.56	22.9575	25.2565	24.1212	18.011	24.7652	22.4919	23.305	23.0634	24.8966	23.2338
P68033	Actin, alpha cardiac muscle 1 OS=Mus musculus OX=10090 GN=Actc1 PE=1 SV=1	Actc1	60	27	1007	2	377	42	cell organization and biogenesis;developmental processes;other biological processes	cytoskeleton;other cell component	cytoskeletal activity;other molecular function	1.76649e+07	2.421e+07	4.74903e+07	8.17621e+06	3.63012e+07	5.21399e+06	5.78902e+06	1.33681e+07	2.46009e+07	5.27918e+06	2.78697e+06	2.45821e+07	1.37395e+07	2.30523e+07	2.36437e+07	2.02153e+07	2.16957e+07	1.95473e+07	1.9757e+07	2.00698e+07		24.0744	24.5291	25.5011	22.963	25.1135	22.314	22.4649	23.6723	24.5522	22.3319	21.4103	24.5511	23.7118	24.4584	24.495	24.2689	24.3709
P08752	Guanine nucleotide-binding protein G(i) subunit alpha-2 OS=Mus musculus OX=10090 GN=Gnai2 PE=1 SV=5	Gnai2	70	27	805	14	355	40.5	cell-cell signaling;cell cycle OR cell proliferation;signal transduction;other biological processes	plasma membrane;other membranes;cytosol;cytoskeleton;nucleus;other cell component	signal transduction activity or receptor binding;other molecular function	7.86744e+06	9.57007e+07	68518895	195840	3.83393e+07	1.85772e+06	1.52866e+06	4.38799e+07	1.86348e+07	1.37584e+07	1.99064e+06	9.24796e+07	4.35799e+07	4.47389e+07	6.35985e+07	1.77286e+07	7.249e+07	3.59642e+07	5.15639e+07	5.29234e+07		22.9075	26.512	26.03	17.5793	25.1923	20.8251	20.5438	25.3871	24.1515	23.7138	20.9248	26.4626	25.3772	25.415	25.9225	24.0796	26.1113
P07724	Serum albumin OS=Mus musculus OX=10090 GN=Alb PE=1 SV=3	Alb	61	39	597	39	608	68.6	stress response;other biological processes	non-structural extracellular;extracellular matrix;ER/Golgi;other cell component	nucleic acid binding activity;other molecular function	1.17217e+07	5.96653e+07	3.46596e+07	559411	4.43776e+07	3.54759e+06	2.19452e+06	3.67266e+07	4.14428e+07	9.86338e+06	3.26315e+06	2.7688e+07	4.26649e+07	4.41193e+07	4.89272e+07	1.55028e+07	6.35062e+07	3.53484e+07	4.46211e+07	5.27063e+07		23.4827	25.8304	25.0467	19.0935	25.4033	21.7584	21.0655	25.1303	25.3046	23.2337	21.6378	24.7228	25.3465	25.3949	25.5441	23.886	25.9204
Q8K2B3	Succinate dehydrogenase [ubiquinone] flavoprotein subunit, mitochondrial OS=Mus musculus OX=10090 GN=Sdha PE=1 SV=1	Sdha	51	29	623	29	664	72.5	other metabolic processes;developmental processes	other membranes;mitochondrion;nucleus	other molecular function	6.38635e+06	5.77213e+07	3.92234e+07	95446.8	1.73523e+07	596715	445124	2.59859e+07	1.1279e+07	1.07048e+07	1.21815e+06	3.11976e+07	1.71361e+07	2.59517e+07	3.21301e+07	1.16191e+07	3.24247e+07	1.88644e+07	3.03469e+07	3.37281e+07		22.6066	25.7826	25.2252	16.5424	24.0486	19.1867	18.7638	24.6312	23.4271	23.3518	20.2163	24.8949	24.0305	24.6293	24.9374	23.47	24.9506
Q8K298	Anillin OS=Mus musculus OX=10090 GN=Anln PE=1 SV=2	Anln	34	43	556	43	1121	122.7	cell cycle OR cell proliferation;cell organization and biogenesis;other biological processes	cytoskeleton;nucleus;other cell component	cytoskeletal activity	9737378	8.84569e+06	3.25614e+07	133782	4.42938e+07	770681	583016	8.35835e+07	1.78347e+07	3.0091e+06	671178	3.56794e+07	5.34091e+07	8.05548e+07	8.51767e+07	1.86596e+07	7.33149e+07	2.58657e+07	5.34546e+07	6.5929e+07		23.2151	23.0765	24.9567	17.0295	25.4006	19.5558	19.1532	26.3167	24.0882	21.5209	19.3563	25.0886	25.6706	26.2635	26.344	24.1534	26.1276
P18760	Cofilin-1 OS=Mus musculus OX=10090 GN=Cfl1 PE=1 SV=3	Cfl1	81	21	700	17	166	18.5	cell cycle OR cell proliferation;cell organization and biogenesis;protein metabolism;other metabolic processes;stress response;transport;developmental processes;other biological processes	non-structural extracellular;plasma membrane;other membranes;cytosol;cytoskeleton;mitochondrion;nucleus;other cell component	signal transduction activity or receptor binding;cytoskeletal activity;other molecular function	2.41435e+07	1.21019e+08	6.20142e+07	245824	5.73246e+07	7.99101e+06	2.56745e+06	1.16161e+08	4.5345e+07	2.44814e+07	3.20836e+06	6.10887e+07	7.00286e+07	8.94829e+07	1.19701e+08	3.83276e+07	1.26941e+08	4.81322e+07	93245160	9.11215e+07		24.5251	26.8507	25.8861	17.9073	25.7727	22.9299	21.2919	26.7915	25.4344	24.5452	21.6134	25.8644	26.0614	26.4151	26.8349	25.1919	26.9196
Q99P72	Reticulon-4 OS=Mus musculus OX=10090 GN=Rtn4 PE=1 SV=2	Rtn4	34	38	478	38	1162	126.5	cell adhesion;cell organization and biogenesis;stress response;developmental processes;other biological processes	plasma membrane;other membranes;ER/Golgi;nucleus;other cell component	other molecular function	2.67186e+07	8.26652e+07	5.8311e+07	1.57593e+06	7.67295e+07	5.89497e+06	3.11171e+06	104965271	4.7867e+07	4.34562e+07	6.45252e+06	7.76912e+07	1.02861e+08	1.08607e+08	1.18161e+08	4.32384e+07	1.31818e+08	5.97589e+07	1.09117e+08	1.13684e+08		24.6713	26.3008	25.7973	20.5878	26.1933	22.4911	21.5693	26.6453	25.5125	25.3731	22.6214	26.2112	26.6161	26.6945	26.8162	25.3658	26.974
Q9CZ13	Cytochrome b-c1 complex subunit 1, mitochondrial OS=Mus musculus OX=10090 GN=Uqcrc1 PE=1 SV=2	Uqcrc1	49	25	518	24	480	52.8	cell organization and biogenesis;other metabolic processes;other biological processes	other membranes;mitochondrion	other molecular function	1.10386e+07	6.34292e+07	6.75795e+07	326287	2.73249e+07	2.71997e+06	1.47448e+06	3.02129e+07	1.51841e+07	7.78939e+06	2.73337e+06	5.4487e+07	2.5104e+07	3.23004e+07	3.65382e+07	1.49538e+07	3.81256e+07	2.41233e+07	3.00364e+07	3.14402e+07		23.3961	25.9186	26.0101	18.3158	24.7037	21.3752	20.4918	24.8487	23.8561	22.8931	21.3822	25.6994	24.5814	24.945	25.1229	23.834	25.1843
D3Z7P3	Glutaminase kidney isoform, mitochondrial OS=Mus musculus OX=10090 GN=Gls PE=1 SV=1	Gls	59	29	426	29	674	73.9	cell-cell signaling;cell organization and biogenesis;other metabolic processes;other biological processes	cytosol;mitochondrion;other cell component	other molecular function	3.31388e+06	3.38657e+07	9.57642e+07	103564	1.10036e+07	735876	250499	2.88371e+07	6.31339e+06	3.50853e+06	618120	2.39677e+08	1.21864e+07	2.22671e+07	2.68217e+07	4.78106e+06	2.15445e+07	7.69153e+06	1.63626e+07	1.68089e+07		21.6601	25.0133	26.513	16.6602	23.3915	19.4891	17.9344	24.7814	22.59	21.7424	19.2375	27.8365	23.5388	24.4084	24.6769	22.1889	24.3608
Q91VD9	NADH-ubiquinone oxidoreductase 75 kDa subunit, mitochondrial OS=Mus musculus OX=10090 GN=Ndufs1 PE=1 SV=2	Ndufs1	57	38	600	38	727	79.7	cell organization and biogenesis;other metabolic processes;transport;other biological processes	other membranes;mitochondrion	transporter activity;other molecular function	6.50906e+06	2.14641e+07	5.73142e+07	86964.4	3.52576e+07	995837	79143.9	4.13263e+07	1.20273e+07	9.9698e+06	848230	5.55186e+07	3.03678e+07	3.7826e+07	39010621	1.1396e+07	4.55887e+07	2.5681e+07	3.42766e+07	4.68175e+07		22.634	24.3554	25.7724	16.4081	25.0714	19.9256	16.2722	25.3006	23.5198	23.2491	19.6941	25.7265	24.856	25.1729	25.2174	23.442	25.4422
Q11011	Puromycin-sensitive aminopeptidase OS=Mus musculus OX=10090 GN=Npepps PE=1 SV=2	Npepps	50	44	501	44	920	103.3	protein metabolism;other metabolic processes;stress response	cytosol;nucleus;other cell component	other molecular function	4.53817e+06	1.42791e+07	2.83939e+07	50170.4	8.49132e+06	408862	262820	3.18604e+07	5.75975e+06	4.36535e+06	405155	9.63046e+06	1.30036e+07	1.73775e+07	3.35117e+07	5.95648e+06	2.14367e+07	1.02623e+07	3.1745e+07	3.12649e+07		22.1137	23.7674	24.7591	15.6145	23.0176	18.6413	18.0037	24.9253	22.4576	22.0577	18.6281	23.1992	23.6324	24.0507	24.9982	22.506	24.3536
P48678	Prelamin-A/C OS=Mus musculus OX=10090 GN=Lmna PE=1 SV=2	Lmna	57	47	552	45	665	74.2	cell cycle OR cell proliferation;cell organization and biogenesis;other metabolic processes;stress response;transport;developmental processes;other biological processes	other membranes;cytoskeleton;nucleus;other cell component	cytoskeletal activity;other molecular function	3.57883e+06	1.22111e+07	1.11607e+07	126784	1.50602e+07	1.27468e+06	157586	2.18168e+07	5.74698e+06	3.57479e+06	817992	1.3016e+07	1.50483e+07	2.09506e+07	2.23988e+07	4.34654e+06	2.08386e+07	1.67848e+07	1.85899e+07	2.11354e+07		21.7711	23.5417	23.4119	16.952	23.8442	20.2817	17.2658	24.3789	22.4544	21.7694	19.6417	23.6338	23.8431	24.3205	24.4169	22.0514	24.3128
P27773	Protein disulfide-isomerase A3 OS=Mus musculus OX=10090 GN=Pdia3 PE=1 SV=2	Pdia3	71	44	653	44	505	56.6	cell adhesion;cell organization and biogenesis;stress response;signal transduction;other biological processes	non-structural extracellular;plasma membrane;other membranes;mitochondrion;ER/Golgi;nucleus;other cell component	signal transduction activity or receptor binding;other molecular function	5.52219e+06	4.63024e+07	6.74907e+07	594167	1.53901e+07	2.12944e+06	970431	3.41448e+07	1.43501e+07	1.26195e+07	3.08784e+06	9.40645e+07	1.86208e+07	2.36065e+07	4.14103e+07	1.04582e+07	4.40066e+07	1.50091e+07	3.19997e+07	4.6002e+07		22.3968	25.4646	26.0082	19.1805	23.8755	21.022	19.8883	25.0252	23.7746	23.5892	21.5582	26.4871	24.1504	24.4927	25.3035	23.3181	25.3912
Q8BGN3	Ectonucleotide pyrophosphatase/phosphodiesterase family member 6 OS=Mus musculus OX=10090 GN=Enpp6 PE=1 SV=1	Enpp6	42	20	464	20	440	50.6	other metabolic processes	non-structural extracellular;plasma membrane;other membranes	other molecular function	9.59446e+06	3.59501e+07	41189326	622166	4.56906e+07	3.93208e+06	1.1057e+06	4.85739e+07	1.06193e+07	1.31862e+07	2.67684e+06	5.22656e+07	4.64408e+07	6.27795e+07	6.55104e+07	8.38063e+06	7.03681e+07	4.45229e+07	6.13542e+07	6.72546e+07		23.1938	25.0995	25.2958	19.2469	25.4454	21.9069	20.0765	25.5337	23.3402	23.6525	21.3521	25.6394	25.4689	25.9038	25.9652	22.9986	26.0684
Q91V92	ATP-citrate synthase OS=Mus musculus OX=10090 GN=Acly PE=1 SV=1	Acly	42	38	451	38	1091	119.7	other metabolic processes	cytosol;nucleus	other molecular function	3.55314e+06	1.17161e+07	3.84913e+07	1.36078e+06	1.59103e+07	2.1966e+06	2.05768e+06	2.04793e+07	6.44337e+06	8.81562e+06	2.72244e+06	2.97687e+07	1.69146e+07	2.83723e+07	3.04827e+07	1.05027e+07	2.79367e+07	1.41305e+07	1.86088e+07	2.76593e+07		21.7607	23.482	25.198	20.376	23.9235	21.0668	20.9726	24.2877	22.6194	23.0716	21.3765	24.8273	24.0118	24.758	24.8615	23.3243	24.7357
P30275	Creatine kinase U-type, mitochondrial OS=Mus musculus OX=10090 GN=Ckmt1 PE=1 SV=1	Ckmt1	70	29	561	29	418	47	other metabolic processes;other biological processes	other membranes;mitochondrion;other cell component	kinase activity;other molecular function	1.27971e+07	4.62063e+07	5.68825e+07	421336	4.35148e+07	2.74808e+06	2.3502e+06	9.06696e+07	2.5464e+07	2.27601e+07	3.42779e+06	4.71436e+07	7.51459e+07	9.52237e+07	7.79408e+07	2.57365e+07	8.84348e+07	4.02432e+07	7.65444e+07	9.20355e+07		23.6093	25.4616	25.7615	18.6846	25.375	21.39	21.1644	26.4341	24.602	24.44	21.7088	25.4906	26.1632	26.5048	26.2159	24.6173	26.3981
P62806	Histone H4 OS=Mus musculus OX=10090 GN=Hist1h4a PE=1 SV=2	H4c1; H4c11; H4c12; H4c14; H4c16; H4c2; H4c3; H4c4; H4c6; H4c8; H4c9; Hist1h4m	59	20	1229	20	103	11.4	cell organization and biogenesis;other biological processes	nucleus;other cell component	nucleic acid binding activity;other molecular function	3.23312e+08	1.4725e+09	1.59597e+09	2.81588e+07	1.22845e+09	2.40509e+08	2.5213e+07	1443625258	7.7296e+08	6.33113e+08	1.63953e+08	1.86264e+09	1.39426e+09	1.03866e+09	1.7213e+09	6.0523e+08	2.08751e+09	1.36943e+09	1.90266e+09	2.34809e+09		28.2684	30.4556	30.5718	24.7471	30.1942	27.8415	24.5877	30.427	29.5258	29.2379	27.2887	30.7947	30.3769	29.9521	30.6808	29.1729	30.9591
Q8VEK3	Heterogeneous nuclear ribonucleoprotein U OS=Mus musculus OX=10090 GN=Hnrnpu PE=1 SV=1	Hnrnpu	39	37	447	37	800	87.9	cell cycle OR cell proliferation;cell organization and biogenesis;RNA metabolism OR transcription;other metabolic processes;transport;developmental processes;other biological processes	cytosol;cytoskeleton;nucleus;other cell component	cytoskeletal activity;nucleic acid binding activity;other molecular function	8.58959e+06	1.63442e+07	7.41446e+06	400094	2.07682e+07	3.10437e+06	509837	1.78413e+07	1.75335e+07	1.43913e+07	2.53018e+06	9.21118e+06	1.60502e+07	1.41823e+07	2.63267e+07	1.42858e+07	2.95944e+07	3.34618e+07	2.83838e+07	3.28143e+07		23.0342	23.9623	22.8219	18.61	24.3079	21.5659	18.9597	24.0887	24.0636	23.7787	21.2708	23.135	23.9361	23.7576	24.65	23.7681	24.8188
P10126	Elongation factor 1-alpha 1 OS=Mus musculus OX=10090 GN=Eef1a1 PE=1 SV=3	Eef1a1	57	32	1153	18	462	50.1	protein metabolism;other metabolic processes;other biological processes	plasma membrane;other membranes;cytosol;cytoskeleton;nucleus;other cell component	nucleic acid binding activity;other molecular function	2.9456e+07	2.67282e+08	1.81284e+08	3.19582e+06	5.99733e+07	8.29591e+06	5.05427e+06	1.12332e+08	43589747	4.03791e+07	1.04432e+07	2.13739e+08	6.86724e+07	1.09635e+08	1.48792e+08	4.94586e+07	1.79247e+08	6.47417e+07	1.32126e+08	1.49727e+08		24.8121	27.9938	27.4337	21.6078	25.8378	22.984	22.2691	26.7432	25.3775	25.2671	23.3161	27.6713	26.0332	26.7081	27.1487	25.5597	27.4174
Q9DBG3	AP-2 complex subunit beta OS=Mus musculus OX=10090 GN=Ap2b1 PE=1 SV=1	Ap2b1	42	41	433	17	937	104.5	cell organization and biogenesis;transport;developmental processes;other biological processes	plasma membrane;other membranes;other cell component	other molecular function	3.49002e+06	2.95461e+07	4.08653e+07	128720	9.25392e+06	942089	285277	9.95456e+06	6.72087e+06	6.44268e+06	1.07455e+06	2.26725e+07	8.12973e+06	9.21406e+06	1.28981e+07	6.21854e+06	1.4175e+07	8.15073e+06	1.11887e+07	8.60763e+06		21.7348	24.8165	25.2844	16.9739	23.1416	19.8455	18.122	23.2469	22.6802	22.6192	20.0353	24.4344	22.9548	23.1354	23.6207	22.5681	23.7568
Q922F4	Tubulin beta-6 chain OS=Mus musculus OX=10090 GN=Tubb6 PE=1 SV=1	Tubb6	36	20	1968	2	447	50.1	cell cycle OR cell proliferation;cell organization and biogenesis	cytoskeleton;other cell component	cytoskeletal activity;other molecular function	9368892			1.29564e+06	7142389	7330004		5.4137e+06	7077811	10855368	5.91886e+06		9211423	5.5067e+06	5.53918e+06	8436761	6.90209e+06	9354374	1.20596e+07	9397812		23.1594			20.3052	22.768	22.8054		22.3682	22.7549	23.3719	22.4969		23.135	22.3928	22.4012	23.0083	22.7186
P35700	Peroxiredoxin-1 OS=Mus musculus OX=10090 GN=Prdx1 PE=1 SV=1	Prdx1	80	24	654	22	199	22.2	cell cycle OR cell proliferation;other metabolic processes;stress response;other biological processes	cytosol;mitochondrion;nucleus;other cytoplasmic organelle;other cell component	other molecular function	2.39343e+07	2.11159e+08	1.63396e+08	161664	9.25946e+07	4.54182e+06	2.2882e+06	1.7982e+08	3.94269e+07	2.44955e+07	3.1126e+06	1.95367e+08	1.06822e+08	1.41806e+08	1.47876e+08	3.77054e+07	1.56148e+08	7.646e+07	1.14476e+08	1.33383e+08		24.5126	27.6538	27.2838	17.3026	26.4644	22.1148	21.1258	27.422	25.2327	24.546	21.5697	27.5416	26.6706	27.0793	27.1398	25.1683	27.2183
Q61768	Kinesin-1 heavy chain OS=Mus musculus OX=10090 GN=Kif5b PE=1 SV=3	Kif5b	50	42	387	29	963	109.5	cell organization and biogenesis;stress response;transport;developmental processes;other biological processes	other membranes;cytosol;cytoskeleton;mitochondrion;other cytoplasmic organelle;other cell component	cytoskeletal activity;other molecular function	2.4251e+06	1.56657e+07	9.9855e+06	58885.9	6.82877e+06	147202	22077.9	1.01309e+07	2.93976e+06	3.29274e+06	184655	9.89309e+06	9.22396e+06	1.12582e+07	1.02637e+07	3.66138e+06	1.13174e+07	1.12789e+07	9.6965e+06	1.13808e+07		21.2096	23.9011	23.2514	15.8456	22.7032	17.1674	14.4303	23.2723	21.4873	21.6509	17.4945	23.238	23.137	23.4245	23.2911	21.804	23.432
O55143	Sarcoplasmic/endoplasmic reticulum calcium ATPase 2 OS=Mus musculus OX=10090 GN=Atp2a2 PE=1 SV=2	Atp2a2	36	36	438	30	1044	114.8	cell organization and biogenesis;other metabolic processes;stress response;transport;signal transduction;other biological processes	plasma membrane;other membranes;cytosol;ER/Golgi;other cell component	signal transduction activity or receptor binding;transporter activity;other molecular function	3.4023e+06	4.07026e+07	2.25957e+07	180119	1.42322e+07	751171	419733	1.39706e+07	8.23188e+06	3.8849e+06	698517	1.88935e+07	1.14343e+07	1.23818e+07	1.75392e+07	4.62418e+06	1.83892e+07	1.17452e+07	1.5587e+07	1.70678e+07		21.6981	25.2786	24.4295	17.4586	23.7627	19.5188	18.6791	23.7359	22.9728	21.8894	19.4139	24.1714	23.4469	23.5617	24.0641	22.1408	24.1324
Q8BZ98	Dynamin-3 OS=Mus musculus OX=10090 GN=Dnm3 PE=1 SV=1	Dnm3	42	40	528	18	863	97.1	cell organization and biogenesis;transport;developmental processes;other biological processes	non-structural extracellular;plasma membrane;other membranes;cytoskeleton;ER/Golgi;other cell component	signal transduction activity or receptor binding;cytoskeletal activity;other molecular function	3.07114e+06	9.14239e+06	31931000	151329	8.42578e+06	678801	372562	1.32976e+07	3.83231e+06	3.43419e+06	432809	3.11038e+07	1.13549e+07	1.19994e+07	1.18e+07	3.54156e+06	1.51517e+07	6.04573e+06	1.58902e+07	1.3764e+07		21.5503	23.1241	24.9285	17.2073	23.0064	19.3726	18.5071	23.6647	21.8698	21.7115	18.7234	24.8906	23.4368	23.5165	23.4923	21.756	23.853
Q9D6R2	Isocitrate dehydrogenase [NAD] subunit alpha, mitochondrial OS=Mus musculus OX=10090 GN=Idh3a PE=1 SV=1	Idh3a	55	27	735	27	366	39.6	other metabolic processes	mitochondrion	other molecular function	6.57095e+06	8.60918e+07	1.07907e+08	1.26355e+06	2.49296e+07	5.2284e+06	2.71403e+06	6.27346e+07	1.40512e+07	6.67977e+06	2.25455e+06	1.0035e+08	4.22327e+07	6.2321e+07	7.31628e+07	1.79535e+07	5.90794e+07	2.86714e+07	3.92397e+07	4.70171e+07		22.6477	26.3594	26.6852	20.2691	24.5714	22.3179	21.372	25.9028	23.7442	22.6714	21.1044	26.5805	25.3319	25.8932	26.1246	24.0978	25.8162
Q9CQV8	14-3-3 protein beta/alpha OS=Mus musculus OX=10090 GN=Ywhab PE=1 SV=3	Ywhab	75	25	616	13	246	28.1	transport;signal transduction;other biological processes	cytosol;nucleus;other cell component	enzyme regulator activity;other molecular function	3.0408e+06	2.59457e+07	3.19653e+07	295231	8.3684e+06	1.78638e+06	690471	2.25725e+07	5.88375e+06	2.46837e+07	1.22167e+06	2.56902e+07	9687455	2.08207e+07	2.01749e+07	2.79475e+06	2.13476e+07	1.76623e+07	1.66207e+07	1.70703e+07		21.536	24.629	24.93	18.1715	22.9965	20.7686	19.3972	24.4281	22.4883	24.5571	20.2204	24.6147	23.2077	24.3115	24.2661	21.4143	24.3476
P08249	Malate dehydrogenase, mitochondrial OS=Mus musculus OX=10090 GN=Mdh2 PE=1 SV=3	Mdh2	72	30	848	30	338	35.6	other metabolic processes	other membranes;mitochondrion;other cell component	other molecular function	4.66827e+07	2.97054e+08	3.43023e+08	2.89628e+06	1.27264e+08	6.66031e+06	6.36057e+06	1.96887e+08	8.62762e+07	7.96136e+07	9.3621e+06	2.77385e+08	1.75446e+08	1.89858e+08	1.91576e+08	9.29144e+07	1.84276e+08	1.07171e+08	1.65715e+08	1.82951e+08		25.4764	28.1462	28.3537	21.4658	26.9232	22.6672	22.6007	27.5528	26.3625	26.2465	23.1584	28.0473	27.3865	27.5003	27.5133	26.4694	27.4573
P62814	V-type proton ATPase subunit B, brain isoform OS=Mus musculus OX=10090 GN=Atp6v1b2 PE=1 SV=1	Atp6v1b2	60	29	568	29	511	56.5	cell organization and biogenesis;other metabolic processes;transport;other biological processes	plasma membrane;other membranes;cytosol;ER/Golgi;other cytoplasmic organelle;other cell component	transporter activity;other molecular function	5.97918e+06	7.2165e+07	5.75057e+07	788978	2.24785e+07	1.25399e+06	530136	4.54569e+07	1.15864e+07	1.191e+07	1.56131e+06	6.05387e+07	3.80563e+07	4.92218e+07	4.80365e+07	1.23142e+07	5.04395e+07	1.77093e+07	4.13734e+07	5.31216e+07		22.5115	26.1048	25.7772	19.5896	24.422	20.2581	19.016	25.438	23.4659	23.5057	20.5743	25.8514	25.1816	25.5528	25.5176	23.5538	25.5881
Q91WC3	Long-chain-fatty-acid--CoA ligase 6 OS=Mus musculus OX=10090 GN=Acsl6 PE=1 SV=1	Acsl6	52	33	359	33	697	78	cell cycle OR cell proliferation;other metabolic processes;transport;developmental processes;other biological processes	other membranes;mitochondrion;ER/Golgi;nucleus;other cytoplasmic organelle	other molecular function	3.65036e+06	9.70002e+06	1.41033e+07	26462.8	1.59595e+07	467300	319587	1.92805e+07	6.49582e+06	6.16386e+06	305861	1.51979e+07	1.57482e+07	1.58446e+07	2.05095e+07	6.94313e+06	2.24196e+07	1.52239e+07	1.90136e+07	1.92814e+07		21.7996	23.2096	23.7495	14.6917	23.9279	18.834	18.2859	24.2006	22.6311	22.5554	18.2225	23.8574	23.9087	23.9175	24.2898	22.7272	24.4183
P12960	Contactin-1 OS=Mus musculus OX=10090 GN=Cntn1 PE=1 SV=1	Cntn1	45	39	481	39	1020	113.3	cell adhesion;cell organization and biogenesis;other metabolic processes;developmental processes;signal transduction;other biological processes	plasma membrane;other membranes;other cell component	other molecular function	1.06016e+07	5.67942e+06	1.517e+08	590042	2.05464e+06	4.06441e+06	6.21051e+07	1.13932e+07	9.07907e+06	7.62274e+06	1.70087e+06	9.99284e+07	1.70016e+07	1.21283e+07	1.33094e+07	1.01054e+07	1.34511e+07	1.07765e+07	1.38545e+07	1.92979e+07		23.3378	22.4373	27.1766	19.1705	20.9705	21.9546	25.8882	23.4417	23.1141	22.8619	20.6978	26.5744	24.0192	23.5319	23.6659	23.2686	23.6812
P57780	Alpha-actinin-4 OS=Mus musculus OX=10090 GN=Actn4 PE=1 SV=1	Actn4	43	37	388	25	912	104.9	cell organization and biogenesis;RNA metabolism OR transcription;transport;developmental processes;signal transduction;other biological processes	plasma membrane;other membranes;cytoskeleton;nucleus;other cell component	cytoskeletal activity;nucleic acid binding activity;other molecular function	2.0218e+06	1.79827e+07	1.92342e+07	90613	5.82785e+06	506888	88661	8.74398e+06	3.24602e+06	2.88633e+06	261302	1.84287e+07	8.17027e+06	8.66616e+06	1.3229e+07	3.2275e+06	1.18858e+07	6.68098e+06	9.14661e+06	1.15353e+07		20.9472	24.1001	24.1972	16.4674	22.4745	18.9513	16.436	23.0599	21.6302	21.4608	17.9954	24.1355	22.962	23.047	23.6572	21.622	23.5027
P60879	Synaptosomal-associated protein 25 OS=Mus musculus OX=10090 GN=Snap25 PE=1 SV=1	Snap25	82	26	435	25	206	23.3	cell-cell signaling;cell organization and biogenesis;transport;other biological processes	plasma membrane;other membranes;cytosol;cytoskeleton;ER/Golgi;other cytoplasmic organelle;other cell component	transporter activity;cytoskeletal activity;other molecular function	4.72216e+06	7.26803e+07	5.50485e+07	74375.1	2.04941e+07	1.40064e+06	603452	4.78965e+07	9.75296e+06	5.98656e+06	1.7151e+06	8.71472e+07	2.91396e+07	3.89261e+07	3.81692e+07	1.14034e+07	4.68256e+07	1.61953e+07	3.12755e+07	2.39925e+07		22.171	26.1151	25.7142	16.1825	24.2887	20.4177	19.2029	25.5134	23.2174	22.5133	20.7099	26.377	24.7965	25.2142	25.1859	23.443	25.4808
P42208	Septin-2 OS=Mus musculus OX=10090 GN=Septin2 PE=1 SV=2	Septin2	76	29	502	28	361	41.5	cell cycle OR cell proliferation;cell organization and biogenesis;developmental processes;signal transduction;other biological processes	plasma membrane;other membranes;cytoskeleton;ER/Golgi;nucleus;other cell component	enzyme regulator activity;other molecular function	1.03649e+07	6.53638e+07	3.26385e+07	1.09556e+06	3.54241e+07	2.38163e+06	213761	2.28568e+07	8.71008e+06	6.36038e+07	1.53168e+06	3.40342e+07	2.10714e+07	3.32542e+07	2.82974e+07	2.49723e+07	3.12336e+07	4.0767e+07	1.00344e+08	7.43355e+07		23.3052	25.962	24.9601	20.0632	25.0782	21.1835	17.7056	24.4461	23.0543	25.9226	20.5467	25.0205	24.3288	24.987	24.7542	24.5738	24.8966
Q9CPY7	Cytosol aminopeptidase OS=Mus musculus OX=10090 GN=Lap3 PE=1 SV=3	Lap3	57	27	415	27	519	56.1	protein metabolism	ER/Golgi;other cell component	other molecular function	4.71597e+06	4.7432e+07	4.75385e+07	627655	7.35487e+06	2.8331e+06	1.58065e+06	1.95495e+07	6.76266e+06	4.95618e+06	2.0393e+06	4.99535e+07	1.10123e+07	1.40423e+07	2.10791e+07	6.36744e+06	2.09963e+07	8.2967e+06	1.57984e+07	1.55781e+07		22.1691	25.4994	25.5026	19.2596	22.8103	21.434	20.5921	24.2206	22.6892	22.2408	20.9596	25.5741	23.3926	23.7433	24.3293	22.6023	24.3236
O08539	Myc box-dependent-interacting protein 1 OS=Mus musculus OX=10090 GN=Bin1 PE=1 SV=1	Bin1	49	27	533	25	588	64.4	cell organization and biogenesis;transport;other biological processes	plasma membrane;other membranes;cytosol;cytoskeleton;ER/Golgi;nucleus;other cytoplasmic organelle;other cell component	enzyme regulator activity;cytoskeletal activity;other molecular function	7.46161e+06	6.95672e+07	6.51634e+07	365085	4.35048e+07	1.71151e+06	1.15082e+06	71241051	1.79022e+07	1.14945e+07	2.439e+06	6.43718e+07	5.26676e+07	6.61289e+07	6.2089e+07	1.71981e+07	7.71591e+07	3.0284e+07	5.25311e+07	6.33506e+07		22.8311	26.0519	25.9576	18.4779	25.3747	20.7068	20.1342	26.0862	24.0936	23.4544	21.2179	25.9399	25.6504	25.9788	25.8878	24.0357	26.2013
P51881	ADP/ATP translocase 2 OS=Mus musculus OX=10090 GN=Slc25a5 PE=1 SV=3	Slc25a5	70	30	1084	15	298	32.9	cell cycle OR cell proliferation;cell organization and biogenesis;other metabolic processes;transport;other biological processes	other membranes;cytoskeleton;mitochondrion	transporter activity;other molecular function	1.38985e+07	7.28274e+07	9.79209e+07	734472	1.79747e+07	1.2305e+07	4.33379e+06	3.65187e+07	2.25501e+07	2.29185e+07	1.27577e+07	1.30637e+08	3.49784e+07	3.87581e+07	4.58435e+07	2.02316e+07	4.63167e+07	1.63597e+07	5.78663e+07	4.62384e+07		23.7284	26.118	26.5451	19.4863	24.0995	23.5527	22.0472	25.1221	24.4266	24.45	23.6049	26.961	25.06	25.208	25.4502	24.2701	25.465
Q61553	Fascin OS=Mus musculus OX=10090 GN=Fscn1 PE=1 SV=4	Fscn1	72	36	603	36	493	54.5	cell organization and biogenesis;other biological processes	plasma membrane;other membranes;cytosol;cytoskeleton;other cell component	cytoskeletal activity;other molecular function	1.16013e+07	7.30523e+07	7.36359e+07	491008	5.00982e+07	2.75975e+06	1.66947e+06	98099152	1.71349e+07	1.24524e+07	2.69072e+06	9.86164e+07	6.57985e+07	77006386	7.17415e+07	1.50349e+07	8.55147e+07	3.26524e+07	7.70423e+07	7.70102e+07		23.4678	26.1224	26.1339	18.9054	25.5783	21.3961	20.671	26.5477	24.0304	23.5699	21.3596	26.5553	25.9716	26.1985	26.0963	23.8418	26.3497
P61264	Syntaxin-1B OS=Mus musculus OX=10090 GN=Stx1b PE=1 SV=1	Stx1b	56	23	605	20	288	33.2	cell-cell signaling;cell organization and biogenesis;transport;other biological processes	plasma membrane;other membranes;cytoskeleton;nucleus;other cell component	signal transduction activity or receptor binding;other molecular function	1.4714e+07	146160732	1.15712e+08	940951	3.84407e+07	3.03736e+06	2.86127e+06	5.19933e+07	2.26377e+07	1.71827e+07	4.10888e+06	1.23386e+08	5.25136e+07	4.22272e+07	5.37532e+07	2.36433e+07	6.24525e+07	4.32245e+07	4.31052e+07	7.70868e+07		23.8107	27.123	26.786	19.8438	25.1961	21.5344	21.4482	25.6318	24.4322	24.0345	21.9703	26.8786	25.6462	25.3317	25.6798	24.4949	25.8963
Q05920	Pyruvate carboxylase, mitochondrial OS=Mus musculus OX=10090 GN=Pc PE=1 SV=1	Pc	41	40	446	40	1178	129.6	other metabolic processes;other biological processes	mitochondrion;other cell component	other molecular function	3.35884e+06	2.9292e+07	1.62368e+07	119153	1.43168e+07	723177	294528	1.20677e+07	7.37856e+06	6.33203e+06	681117	1.52781e+07	1.41058e+07	1.50548e+07	1.51441e+07	8.36983e+06	1.71752e+07	1.28727e+07	1.27122e+07	1.68319e+07		21.6795	24.804	23.9528	16.8625	23.7712	19.464	18.168	23.5247	22.8149	22.5942	19.3775	23.865	23.7498	23.8437	23.8523	22.9968	24.0338
Q8C8R3	Ankyrin-2 OS=Mus musculus OX=10090 GN=Ank2 PE=1 SV=2	Ank2	13	43	331	31	3898	426	cell-cell signaling;cell organization and biogenesis;transport;developmental processes;signal transduction;other biological processes	plasma membrane;other membranes;cytoskeleton;mitochondrion;other cytoplasmic organelle;other cell component	cytoskeletal activity;other molecular function	2.23586e+06	1.37915e+07	8.34225e+06	71209.4	1.06434e+07	208611	93774.7	1.42695e+07	5.03598e+06	3.32116e+06	130269	6.51576e+06	9.72297e+06	1.14198e+07	1.43935e+07	6.05179e+06	1.66536e+07	9.4332e+06	1.32722e+07	14201134		21.0924	23.7173	22.992	16.1198	23.3435	17.6705	16.5169	23.7664	22.2638	21.6633	16.9911	22.6355	23.213	23.445	23.7789	22.5289	23.9893
P80314	T-complex protein 1 subunit beta OS=Mus musculus OX=10090 GN=Cct2 PE=1 SV=4	Cct2	68	34	339	34	535	57.4	cell organization and biogenesis;transport;other biological processes	cytosol;cytoskeleton;other cell component	other molecular function	3.48826e+06	2.36015e+07	1.18167e+07	2.38338e+07	1.54729e+07	5.06014e+07	3.29865e+07	1.8719e+07	6.30839e+06	6.0009e+06	6.1024e+07	1.28571e+07	1.78638e+07	1.88588e+07	2.36115e+07	8.76234e+06	1.79911e+07	1.71867e+07	2.11345e+07	2.14531e+07		21.7341	24.4924	23.4943	24.5065	23.8832	25.5927	24.9754	24.158	22.5888	22.5167	25.8629	23.6161	24.0905	24.1687	24.493	23.0629	24.1008
P20917	Myelin-associated glycoprotein OS=Mus musculus OX=10090 GN=Mag PE=1 SV=2		37	25	839	25	626	69.2				1.70984e+08	4.98438e+08	6.44294e+08	6.15567e+07	2.90905e+08	6.35076e+07	4.35695e+07	4.32296e+08	2.09116e+08	1.98577e+08	4.14167e+07	6.0924e+08	5.14446e+08	5.05748e+08	4.16615e+08	2.19574e+08	5.4184e+08	2.7287e+08	4.28572e+08	4.51882e+08		27.3493	28.8928	29.2631	25.8754	28.116	25.9204	25.3768	28.6874	27.6397	27.5651	25.3037	29.1824	28.9384	28.9138	28.6341	27.7101	29.0133
Q8BH59	Calcium-binding mitochondrial carrier protein Aralar1 OS=Mus musculus OX=10090 GN=Slc25a12 PE=1 SV=1	Slc25a12	62	35	476	29	677	74.5	other metabolic processes;transport;other biological processes	other membranes;mitochondrion	transporter activity;other molecular function	2.13189e+06	3.44496e+07	4.34518e+07	180501	2.27291e+07	542275	310040	4.17566e+07	1.63216e+07	4.18903e+06	238438	3.17207e+07	2.80377e+07	2.21301e+07	3.25266e+07	1.10718e+07	2.02339e+07	2.14365e+07	2.30797e+07	1.93683e+07		21.0237	25.038	25.3729	17.4616	24.438	19.0487	18.2421	25.3155	23.9603	21.9982	17.8633	24.9189	24.7409	24.3995	24.9551	23.4004	24.2703
P62880	Guanine nucleotide-binding protein G(I)/G(S)/G(T) subunit beta-2 OS=Mus musculus OX=10090 GN=Gnb2 PE=1 SV=3	Gnb2	61	18	564	10	340	37.3	signal transduction;other biological processes	plasma membrane;other membranes;other cell component	other molecular function	2.88348e+07	1.84655e+08	1.07459e+08	743232	8.26953e+07	7.42714e+06	4.61531e+06	1.49532e+08	4.43805e+07	32392794	6.65273e+06	2.28884e+08	1.25166e+08	1.38801e+08	1.7922e+08	5.22731e+07	1.72136e+08	7.63878e+07	1.189e+08	1.92602e+08		24.7813	27.4603	26.6792	19.5035	26.3013	22.8244	22.138	27.1559	25.4034	24.9492	22.6655	27.77	26.8993	27.0484	27.4172	25.6396	27.359
B2RSH2	Guanine nucleotide-binding protein G(i) subunit alpha-1 OS=Mus musculus OX=10090 GN=Gnai1 PE=1 SV=1	Gnai1	62	23	727	10	354	40.3	cell cycle OR cell proliferation;signal transduction;other biological processes	plasma membrane;other membranes;cytoskeleton;nucleus;other cell component	signal transduction activity or receptor binding;other molecular function	9.2391e+06	6.34913e+07	5.29809e+07	73440.2	2.85969e+07	1.36354e+06	616236	5.62141e+07	1.61308e+07	7.92258e+06	1.14413e+06	6.74747e+07	3.08803e+07	5.12178e+07	52384866	1.53027e+07	5.27667e+07	2.29641e+07	5.02406e+07	5.1978e+07		23.1393	25.9201	25.659	16.1643	24.7694	20.3789	19.2331	25.7444	23.9433	22.9175	20.1258	26.0078	24.8802	25.6101	25.6426	23.8673	25.6531
P20152	Vimentin OS=Mus musculus OX=10090 GN=Vim PE=1 SV=3	Vim	68	41	487	31	466	53.7	cell organization and biogenesis;stress response;developmental processes;signal transduction;other biological processes	plasma membrane;other membranes;cytosol;cytoskeleton;nucleus;other cytoplasmic organelle;other cell component	cytoskeletal activity;nucleic acid binding activity;other molecular function	2.93383e+07	7.558e+06	1.30442e+07	157210	1.99401e+07	2.10316e+06	50217.4	3.45238e+07	4.56977e+07	4.32198e+07	1.16363e+06	5.62773e+06	2.96433e+07	3.76091e+07	3.60526e+07	3.80678e+07	4.48721e+07	9.00996e+06	3.78058e+07	3.28013e+07		24.8063	22.8496	23.6369	17.2623	24.2492	21.0041	15.6159	25.0411	25.4456	25.3652	20.1502	22.4241	24.8212	25.1646	25.1036	25.1821	25.4193
Q8QZT1	Acetyl-CoA acetyltransferase, mitochondrial OS=Mus musculus OX=10090 GN=Acat1 PE=1 SV=1	Acat1	55	23	399	23	424	44.8	other metabolic processes;stress response;developmental processes;other biological processes	mitochondrion;ER/Golgi	other molecular function	7.60227e+06	5.27744e+07	5.75368e+07	581167	2.48429e+07	1.94437e+06	1.16551e+06	3.94548e+07	9.32666e+06	9.3663e+06	2.32394e+06	6.91257e+07	2.88414e+07	4.12204e+07	48056728	1.09677e+07	6.12031e+07	1.93931e+07	5.11048e+07	5.24131e+07		22.858	25.6533	25.778	19.1486	24.5663	20.8909	20.1525	25.2337	23.1529	23.159	21.1481	26.0427	24.7816	25.2969	25.5182	23.3868	25.8671
Q9WUA3	ATP-dependent 6-phosphofructokinase, platelet type OS=Mus musculus OX=10090 GN=Pfkp PE=1 SV=1	Pfkp	44	33	502	29	784	85.4	other metabolic processes;other biological processes	other membranes;cytosol;other cell component	kinase activity;other molecular function	9.43454e+06	6.89321e+07	3.22426e+07	172761	2.09876e+07	626673	350871	2.82076e+07	1.43283e+07	1.02874e+07	755492	3.95655e+07	1.97609e+07	1.88481e+07	23173190	1.4079e+07	3.61796e+07	1.69315e+07	3.07547e+07	2.88694e+07		23.1695	26.0387	24.9425	17.3984	24.323	19.2574	18.4206	24.7496	23.7724	23.2944	19.5271	25.2377	24.2361	24.1679	24.466	23.747	25.1087
P38647	Stress-70 protein, mitochondrial OS=Mus musculus OX=10090 GN=Hspa9 PE=1 SV=3	Hspa9	52	34	532	33	679	73.4	cell organization and biogenesis;protein metabolism;other metabolic processes;transport;other biological processes	mitochondrion;nucleus;other cell component	other molecular function	3.94535e+06	2.96115e+07	2.68455e+07	155468	1.5529e+07	1.0576e+06	358224	2.66736e+07	6273295	6.54307e+06	1.20335e+06	2.80458e+07	2.36811e+07	2.42873e+07	2.12903e+07	6.25809e+06	2.4824e+07	1.43753e+07	2.03862e+07	2.5661e+07		21.9117	24.8197	24.6782	17.2463	23.8885	20.0124	18.4505	24.6689	22.5808	22.6415	20.1986	24.7413	24.4972	24.5337	24.3437	22.5773	24.5652
P48036	Annexin A5 OS=Mus musculus OX=10090 GN=Anxa5 PE=1 SV=1	Anxa5	78	33	765	33	319	35.7	stress response;transport;other biological processes	non-structural extracellular;plasma membrane;other membranes;cytosol;cytoskeleton;ER/Golgi;nucleus;other cell component	signal transduction activity or receptor binding;transporter activity;other molecular function	2.16095e+07	304201596	2.17498e+08	717135	8.69195e+07	6.32885e+06	2.01912e+06	1.17976e+08	3.00293e+07	3.18608e+07	9.16544e+06	2.46851e+08	9.31445e+07	1.34381e+08	1.53378e+08	3.66035e+07	1.62026e+08	7.47639e+07	1.18644e+08	1.1821e+08		24.3652	28.1805	27.6964	19.4519	26.3732	22.5935	20.9453	26.8139	24.8399	24.9253	23.1278	27.8791	26.473	27.0017	27.1925	25.1255	27.2716
Q9D0F9	Phosphoglucomutase-1 OS=Mus musculus OX=10090 GN=Pgm1 PE=1 SV=4	Pgm1	70	30	331	30	562	61.4	other metabolic processes	cytosol;cytoskeleton;other cell component	other molecular function	1.5436e+06	1.5271e+07	1.47453e+07	110195	5.471e+06	279873	149225	1.1782e+07	2.50845e+06	2.80752e+06	692203	1.82138e+07	7.4836e+06	1.16791e+07	1.22754e+07	2.74955e+06	16313051	6.5202e+06	1.17415e+07	1.21881e+07		20.5579	23.8643	23.8138	16.7497	22.3834	18.0944	17.1871	23.4901	21.2584	21.4209	19.4008	24.1185	22.8353	23.4774	23.5493	21.3908	23.9595
P62631	Elongation factor 1-alpha 2 OS=Mus musculus OX=10090 GN=Eef1a2 PE=1 SV=1	Eef1a2	66	30	984	16	463	50.4	protein metabolism;other metabolic processes;other biological processes	nucleus;other cell component	nucleic acid binding activity;other molecular function	3.09112e+07	4.28077e+07	5.98837e+07	1.37928e+06	6.32329e+07	3.57527e+06	1.33715e+06	2.20019e+07	1.72914e+07	1.55139e+07	1.60027e+07	7.7929e+07	4.00733e+07	3.99939e+07	3.0102e+07	2.09268e+07	7.43522e+07	2.3366e+07	4.58634e+07	2.81644e+07		24.8816	25.3514	25.8357	20.3955	25.9142	21.7696	20.3507	24.3911	24.0435	23.8871	23.9318	26.2157	25.2561	25.2533	24.8434	24.3188	26.1479
O08749	Dihydrolipoyl dehydrogenase, mitochondrial OS=Mus musculus OX=10090 GN=Dld PE=1 SV=2	Dld	52	24	584	24	509	54.2	protein metabolism;other metabolic processes;developmental processes;other biological processes	cytoskeleton;mitochondrion;nucleus;other cytoplasmic organelle;other cell component	other molecular function	2.67352e+07	7.76755e+07	5.80166e+07	272574	6.26659e+07	4.62484e+06	2.04989e+06	8.93654e+07	4.41125e+07	2.93114e+07	7.58527e+06	1.26356e+08	7.08038e+07	1.4832e+08	9.68178e+07	3.97338e+07	9.63891e+07	5.02353e+07	8.28347e+07	8.64989e+07		24.6722	26.211	25.79	18.0563	25.9012	22.141	20.9671	26.4132	25.3947	24.805	22.8548	26.9129	26.0773	27.1441	26.5288	25.2439	26.5224
P08113	Endoplasmin OS=Mus musculus OX=10090 GN=Hsp90b1 PE=1 SV=2	Hsp90b1	42	35	464	33	802	92.4	cell organization and biogenesis;protein metabolism;other metabolic processes;stress response;transport;other biological processes	non-structural extracellular;plasma membrane;other membranes;cytosol;ER/Golgi;other cell component	signal transduction activity or receptor binding;nucleic acid binding activity;other molecular function	2.70845e+06	3.90634e+08	1.28236e+07	553401	8.57574e+06	1.21567e+06	446657	7.48788e+06	5.5697e+06	9.31457e+06	1.39863e+06	1.35663e+07	8.97245e+06	9.69852e+06	1.38511e+07	5.32478e+06	9.96563e+06	9.49943e+06	1.46724e+07	1.45539e+07		21.369	28.5412	23.6123	19.078	23.0318	20.2133	18.7688	22.8361	22.4092	23.1511	20.4156	23.6935	23.0971	23.2093	23.7235	22.3443	23.2485
Q76MZ3	Serine/threonine-protein phosphatase 2A 65 kDa regulatory subunit A alpha isoform OS=Mus musculus OX=10090 GN=Ppp2r1a PE=1 SV=3	Ppp2r1a	53	28	491	22	589	65.3	cell cycle OR cell proliferation;cell organization and biogenesis;protein metabolism;other metabolic processes;other biological processes	plasma membrane;other membranes;cytosol;nucleus;other cell component	enzyme regulator activity;other molecular function	8.88757e+06	2.09102e+07	1.37086e+07	2.62841e+06	2.22726e+07	4.00205e+06	411971	3.08703e+07	9.89441e+06	8.26673e+06	1.75264e+06	1.37201e+07	4.00019e+07	3.49993e+07	3.80387e+07	1.73144e+07	3.92063e+07	1.47633e+07	2.49382e+07	3.95454e+07		23.0834	24.3177	23.7086	21.3258	24.4088	21.9323	18.6522	24.8797	23.2382	22.9789	20.7411	23.7098	25.2536	25.0608	25.181	24.0455	25.2246
O88569	Heterogeneous nuclear ribonucleoproteins A2/B1 OS=Mus musculus OX=10090 GN=Hnrnpa2b1 PE=1 SV=2	Hnrnpa2b1	56	27	428	22	353	37.4	cell organization and biogenesis;DNA metabolism;RNA metabolism OR transcription;other metabolic processes;transport;other biological processes	non-structural extracellular;cytosol;nucleus;other cell component	nucleic acid binding activity;other molecular function	1.91453e+07	16419977	2.02845e+07	1.52506e+06	7.19313e+07	1.00863e+07	3.08698e+06	4.84747e+07	4.70914e+07	3.81533e+07	5.51249e+06	2.08295e+07	4.79132e+07	5.77805e+07	6.16251e+07	4.30851e+07	8.15256e+07	5.8525e+07	5.81496e+07	4.68885e+07		24.1905	23.9689	24.2739	20.5404	26.1001	23.2659	21.5578	25.5307	25.489	25.1853	22.3943	24.3121	25.5139	25.7841	25.877	25.3607	26.2808
P09103	Protein disulfide-isomerase OS=Mus musculus OX=10090 GN=P4hb PE=1 SV=2	P4hb	53	36	373	36	509	57	protein metabolism;other metabolic processes;stress response;transport;other biological processes	plasma membrane;other membranes;cytosol;cytoskeleton;ER/Golgi;other cell component	signal transduction activity or receptor binding;cytoskeletal activity;other molecular function	9.32451e+06	2.0072e+07	1.10172e+07	433143	6.76954e+07	3.7545e+06	3.01317e+06	1.11302e+08	1.06218e+07	7.65925e+06	5.53331e+06	1.34919e+07	1.26018e+08	1.09285e+08	9.44124e+07	1.7197e+07	1.73411e+08	5.00463e+07	1.41431e+08	8.36668e+07		23.1526	24.2587	23.3933	18.7245	26.0126	21.8402	21.5228	26.7299	23.3405	22.8688	22.3997	23.6856	26.9091	26.7035	26.4925	24.0357	27.3696
O08638	Myosin-11 OS=Mus musculus OX=10090 GN=Myh11 PE=1 SV=1	Myh11	25	44	311	30	1972	226.9	cell organization and biogenesis;developmental processes;other biological processes	cytoskeleton;other cell component	cytoskeletal activity;other molecular function	2.80554e+06	1.22448e+06	2.23791e+08	201981	5.378e+06	750508	231141	3.5065e+06	2.48088e+06	2.40956e+06	768961	5.35852e+08	8.54839e+06	2.86934e+06	5.36728e+06	2.05868e+06	3.12528e+06	3.36895e+06	3.59291e+06	2.91641e+06		21.4198	20.2237	27.7376	17.6239	22.3586	19.5175	17.8184	21.7416	21.2424	21.2003	19.5526	28.9973	23.0272	21.4523	22.3558	20.9733	21.5756
O88342	WD repeat-containing protein 1 OS=Mus musculus OX=10090 GN=Wdr1 PE=1 SV=3	Wdr1	57	28	384	28	606	66.4	cell organization and biogenesis;other biological processes	plasma membrane;other membranes;cytoskeleton;other cell component	cytoskeletal activity	1.03159e+07	2.39696e+07	3.49111e+07	1.78203e+06	4.4747e+08	1.44527e+08	2.96658e+06	2.54409e+07	9.72353e+06	8.01177e+06	1.68496e+06	25936574	2.33197e+07	3.32708e+07	3.95293e+08	9.82728e+06	3.03237e+07	1.0794e+07	3.43751e+07	2.70525e+07		23.2984	24.5147	25.0572	20.7651	28.7372	27.1068	21.5004	24.6006	23.213	22.9337	20.6843	24.6285	24.475	24.9878	28.5583	23.2284	24.8539
P21107	Tropomyosin alpha-3 chain OS=Mus musculus OX=10090 GN=Tpm3 PE=1 SV=3	Tpm3	49	22	434	10	285	33	cell organization and biogenesis;other biological processes	plasma membrane;other membranes;cytosol;cytoskeleton;other cell component	cytoskeletal activity	6.12939e+06	1.60158e+07	4.42951e+07	84436	1.65881e+07	1.16767e+06	548283	3.96869e+07	1.26039e+07	6.96483e+06	1.07693e+06	5.75536e+07	2.79604e+07	3.72554e+07	3.12256e+07	1.41372e+07	4.09009e+07	1.29138e+07	3.147e+07	3.24604e+07		22.5473	23.933	25.4006	16.3656	23.9836	20.1552	19.0646	25.2422	23.5874	22.7317	20.0385	25.7784	24.7369	25.1509	24.8962	23.753	25.2856
P58771	Tropomyosin alpha-1 chain OS=Mus musculus OX=10090 GN=Tpm1 PE=1 SV=1	Tpm1	54	24	387	9	284	32.7	cell organization and biogenesis;stress response;developmental processes;other biological processes	plasma membrane;other membranes;cytosol;cytoskeleton;other cell component	cytoskeletal activity;other molecular function	1.09735e+07	1.00367e+08	5.9542e+07	113859	2.57489e+07	2.3385e+06	1.70397e+06	5.55859e+07	1.74983e+07	1.44022e+07	2.20433e+06	5.77202e+07	4.286e+07	5.12859e+07	4.42308e+07	1.71232e+07	4.62065e+07	1.92937e+07	3.43601e+07	4.25431e+07		23.3875	26.5807	25.8274	16.7969	24.618	21.1572	20.7005	25.7282	24.0607	23.7798	21.0719	25.7826	25.3531	25.6121	25.3985	24.0294	25.4616
P35564	Calnexin OS=Mus musculus OX=10090 GN=Canx PE=1 SV=1	Canx	53	35	437	35	591	67.2	protein metabolism;other metabolic processes;stress response;transport;other biological processes	plasma membrane;other membranes;ER/Golgi;translational apparatus;nucleus;other cell component	signal transduction activity or receptor binding;other molecular function	8.53281e+06	30074412	2.4217e+07	173417	2.38026e+07	2.07458e+06	832012	4.01023e+07	1.25103e+07	1.17013e+07	2.35874e+06	2.24608e+07	2.30523e+07	2.60369e+07	3.5572e+07	1.2178e+07	4.0445e+07	2.60875e+07	3.01658e+07	3.28535e+07		23.0246	24.842	24.5295	17.4039	24.5046	20.9844	19.6662	25.2572	23.5766	23.4802	21.1696	24.4209	24.4584	24.6341	25.0842	23.5378	25.2695
Q08642	Protein-arginine deiminase type-2 OS=Mus musculus OX=10090 GN=Padi2 PE=1 SV=2	Padi2	51	30	323	30	673	76.2	cell organization and biogenesis;protein metabolism;other metabolic processes;signal transduction;other biological processes	other cell component	other molecular function	4.53751e+07	7.458e+07	6.46158e+07	1.23556e+07	4.89596e+07	2.19118e+07	946045	5.06353e+07	4.76572e+07	6.91752e+07	2.60045e+07	2.892e+07	4.66117e+07	5.22332e+07	4.2222e+07	5.25304e+07	5.56594e+07	6.11818e+07	6.26687e+07	6.53298e+07		25.4354	26.1523	25.9454	23.5587	25.5451	24.3852	19.8515	25.5936	25.5062	26.0438	24.6323	24.7856	25.4742	25.6385	25.3315	25.6466	25.7301
Q9QYB1	Chloride intracellular channel protein 4 OS=Mus musculus OX=10090 GN=Clic4 PE=1 SV=3	Clic4	62	16	372	15	253	28.7	transport;developmental processes;other biological processes	plasma membrane;other membranes;cytosol;cytoskeleton;mitochondrion;nucleus;other cell component	transporter activity;other molecular function	1.04695e+07	4.44802e+07	5.40398e+07	530967	1.67758e+07	3.50676e+06	2.95847e+06	4.59354e+07	1.24497e+07	7.95623e+06	2.28752e+06	5.24647e+07	2.59427e+07	3.74534e+07	2.58392e+07	1.37999e+07	4.99709e+07	1.3199e+07	3.26218e+07	2.90375e+07		23.3197	25.4067	25.6875	19.0183	23.9999	21.7417	21.4964	25.4531	23.5696	22.9237	21.1254	25.6448	24.6288	25.1586	24.6231	23.7182	25.5746
Q62433	Protein NDRG1 OS=Mus musculus OX=10090 GN=Ndrg1 PE=1 SV=1	Ndrg1	57	16	462	16	394	43	cell organization and biogenesis;stress response;developmental processes;signal transduction;other biological processes	plasma membrane;other membranes;cytosol;cytoskeleton;nucleus;other cytoplasmic organelle;other cell component	cytoskeletal activity;other molecular function	5.64975e+06	3.71788e+07	2.56558e+07	339673	2.11165e+07	882083	557963	3.08324e+07	1.02562e+07	5.94328e+06	939530	3.669e+07	2.72334e+07	2.68713e+07	3.92453e+07	1.05863e+07	4.21673e+07	1.2999e+07	2.81295e+07	3.01629e+07		22.4298	25.148	24.6128	18.3738	24.3319	19.7506	19.0898	24.8779	23.29	22.5028	19.8416	25.1289	24.6989	24.6796	25.226	23.3357	25.3296
P62761	Visinin-like protein 1 OS=Mus musculus OX=10090 GN=Vsnl1 PE=1 SV=2	Vsnl1	93	23	493	19	191	22.1	other biological processes	other membranes;cytosol	other molecular function	2.49384e+07	1.277e+08	1.28602e+08	3.58492e+06	6.90541e+07	7.83715e+06	861367	9.43626e+07	3.67407e+07	3.25827e+07	8.16402e+06	1.0057e+08	9.37201e+07	6.80635e+07	9.50095e+07	3.74355e+07	1.40986e+08	5.96146e+07	9.51207e+07	8.80967e+07		24.5719	26.9282	26.9383	21.7735	26.0412	22.9019	19.7163	26.4917	25.1309	24.9576	22.9608	26.5836	26.4819	26.0204	26.5016	25.1579	27.071
P62737	Actin, aortic smooth muscle OS=Mus musculus OX=10090 GN=Acta2 PE=1 SV=1	Acta2	59	26	896	2	377	42	developmental processes;other biological processes	extracellular matrix;cytoskeleton;other cell component	other molecular function			295684			1.41237e+06		1.07475e+06		93161.4	479411		857512	948239	2818408			487406	1.59151e+06					18.1737			20.4297		20.0356		16.5074	18.8709		19.7098	19.8549	21.4264
Q8R464	Cell adhesion molecule 4 OS=Mus musculus OX=10090 GN=Cadm4 PE=1 SV=1	Cadm4	45	17	445	17	388	42.7	cell adhesion;other biological processes	other membranes;other cell component	signal transduction activity or receptor binding;other molecular function	8.9089e+06	3.82584e+07	2.98364e+07	330593	2.88254e+07	1.46019e+06	919082	4.74052e+07	1.42596e+07	1.38329e+07	1.80341e+06	4.12735e+07	4.62992e+07	4.6198e+07	4.72486e+07	1.50741e+07	5.8139e+07	2.19176e+07	5.40646e+07	5.91347e+07		23.0868	25.1893	24.8306	18.3347	24.7808	20.4777	19.8098	25.4985	23.7654	23.7216	20.7823	25.2987	25.4645	25.4613	25.4938	23.8456	25.793
P58281	Dynamin-like 120 kDa protein, mitochondrial OS=Mus musculus OX=10090 GN=Opa1 PE=1 SV=1	Opa1	43	38	294	38	960	111.3	cell organization and biogenesis;other metabolic processes;stress response;transport;developmental processes;other biological processes	other membranes;cytosol;cytoskeleton;mitochondrion;nucleus;other cell component	cytoskeletal activity;other molecular function	837490	1.4777e+07	2.88588e+06	263518	2.1056e+06	943024	518055	3.68648e+06	1.43042e+06	3.54506e+06	739104	1.61978e+07	3.29132e+06	3.54555e+06	3.34649e+06	1.03429e+06	4.17499e+06	2.51061e+06	2.89345e+06	3.27623e+06		19.6757	23.8169	21.4606	18.0075	21.0058	19.8469	18.9827	21.8138	20.448	21.7574	19.4954	23.9493	21.6502	21.7576	21.6742	19.9802	21.9933
P28652	Calcium/calmodulin-dependent protein kinase type II subunit beta OS=Mus musculus OX=10090 GN=Camk2b PE=1 SV=2	Camk2b	57	22	351	11	542	60.4	cell cycle OR cell proliferation;cell organization and biogenesis;protein metabolism;other metabolic processes;transport;developmental processes;signal transduction;other biological processes	other membranes;cytosol;cytoskeleton;ER/Golgi;other cell component	cytoskeletal activity;kinase activity;other molecular function	6.61559e+06	5.26905e+07	5.28696e+07	241426	1.67192e+07	906087	631210	2.96039e+07	1.11384e+07	1.08685e+07	1.47982e+06	5.07156e+07	1.97669e+07	2.60318e+07	2.55433e+07	1.22668e+07	3.47219e+07	1.60505e+07	2.70368e+07	2.39125e+07		22.6574	25.651	25.6559	17.8812	23.995	19.7893	19.2678	24.8193	23.409	23.3737	20.497	25.5959	24.2366	24.6338	24.6064	23.5483	25.0493
P48722	Heat shock 70 kDa protein 4L OS=Mus musculus OX=10090 GN=Hspa4l PE=1 SV=2	Hspa4l	54	43	402	40	838	94.3	stress response;other biological processes	cytosol;nucleus;other cell component	other molecular function	1.39789e+06	1.99148e+07	2.5085e+07	2518.22	8.55977e+06	25885.7	10268.2	1.03979e+07	3.45279e+06	3.21648e+06		2.17314e+07	8.82605e+06	1.04386e+07	1.51973e+07	3.57419e+06	1.75011e+07	7.43596e+06	1.33299e+07	1.29556e+07		20.4148	24.2473	24.5803	11.2982	23.0291	14.6599	13.3259	23.3098	21.7193	21.6171		24.3733	23.0733	23.3154	23.8573	21.7692	24.0609
P28738	Kinesin heavy chain isoform 5C OS=Mus musculus OX=10090 GN=Kif5c PE=1 SV=3	Kif5c	45	40	322	27	956	109.2	cell organization and biogenesis;other metabolic processes;transport;developmental processes;other biological processes	cytosol;cytoskeleton;other cell component	signal transduction activity or receptor binding;cytoskeletal activity;other molecular function	9.2772e+06	5.95193e+06	5.10941e+06	26923.2	1.09061e+07	51503.9	27673.8	7.78988e+06	1.00712e+07	567077	69338.5	6.91195e+06	4.34901e+06	5.68387e+06	5.48646e+06	1.1321e+07	6.45001e+06	751931	5.52384e+06	4.48085e+06		23.1453	22.5049	22.2847	14.7166	23.3786	15.6524	14.7562	22.8932	23.2637	19.1132	16.0814	22.7207	22.0523	22.4384	22.3874	23.4325	22.6209
Q8BMS1	Trifunctional enzyme subunit alpha, mitochondrial OS=Mus musculus OX=10090 GN=Hadha PE=1 SV=1	Hadha	57	32	284	32	763	82.6	other metabolic processes;other biological processes	mitochondrion	other molecular function	1.23064e+07	1.68952e+07	12074039	236248	1.80057e+07	4.09291e+06	678289	1.93673e+07	1.07007e+07	8351815	2.25058e+06	1.38939e+07	1.93447e+07	1.90537e+07	2.3353e+07	1.15522e+07	2.27109e+07	1.48205e+07	1.55066e+07	2.65132e+07		23.5529	24.0101	23.5254	17.8499	24.1019	21.9647	19.3715	24.2071	23.3512	22.9937	21.1019	23.728	24.2054	24.1836	24.4771	23.4617	24.4369
Q9EQF6	Dihydropyrimidinase-related protein 5 OS=Mus musculus OX=10090 GN=Dpysl5 PE=1 SV=1	Dpysl5	65	27	437	27	564	61.5	cell organization and biogenesis;developmental processes;other biological processes	cytosol;other cell component	other molecular function	3.2828e+06	4.26685e+07	5.50867e+07	184951	1.2913e+07	661733	392211	1.98305e+07	4.89826e+06	6.09842e+06	1.05912e+06	6.38342e+07	2.00574e+07	1.64464e+07	2.23129e+07	6.46665e+06	33074250	1.20626e+07	2.34197e+07	2.39512e+07		21.6465	25.3467	25.7152	17.4968	23.6223	19.3359	18.5813	24.2412	22.2238	22.54	20.0144	25.9278	24.2576	23.9713	24.4114	22.6246	24.9792
P63318	Protein kinase C gamma type OS=Mus musculus OX=10090 GN=Prkcg PE=1 SV=1	Prkcg	45	30	325	28	697	78.3	cell-cell signaling;protein metabolism;other metabolic processes;stress response;developmental processes;signal transduction;other biological processes	plasma membrane;other membranes;cytosol;nucleus;other cell component	kinase activity;other molecular function	4.98972e+06	36978663	1.73343e+07	93984.3	1.40817e+07	1.2349e+06	586115	3.52566e+07	1.41495e+07	7.51843e+06	1.81732e+06	3.25955e+07	2.50695e+07	3.1232e+07	3.75472e+07	1.02397e+07	3.40194e+07	1.6997e+07	2.33778e+07	2.96122e+07		22.2505	25.1402	24.0471	16.5201	23.7473	20.236	19.1608	25.0714	23.7542	22.842	20.7934	24.9582	24.5794	24.8965	25.1622	23.2877	25.0199
P17426	AP-2 complex subunit alpha-1 OS=Mus musculus OX=10090 GN=Ap2a1 PE=1 SV=1	Ap2a1	42	38	456	28	977	107.6	transport;other biological processes	plasma membrane;other membranes;other cell component	signal transduction activity or receptor binding;other molecular function	2.57206e+06	5.26163e+07	1.06116e+08	608508	2.43682e+07	1.25035e+06	505324	2.90205e+07	4.57727e+06	3.60548e+06	1.68208e+06	1.21954e+08	3.23537e+07	2.57178e+07	4.72213e+07	3.97729e+06	5.45044e+07	6.48247e+06	4.3757e+07	4.59781e+07		21.2945	25.649	26.6611	19.2149	24.5385	20.2539	18.9468	24.7906	22.1261	21.7818	20.6818	26.8618	24.9474	24.6163	25.4929	21.9234	25.6999
Q99K85	Phosphoserine aminotransferase OS=Mus musculus OX=10090 GN=Psat1 PE=1 SV=1	Psat1	59	23	477	22	370	40.4	other metabolic processes	cytosol;other cell component	other molecular function	8.46883e+06	5.42861e+07	7.79074e+07	654759	2.56824e+07	2.83162e+06	1.32889e+06	3.92642e+07	1.38092e+07	1.12938e+07	3.15911e+06	5.28725e+07	3.19002e+07	4.16735e+07	5.02964e+07	2.20021e+07	4.44127e+07	1.98493e+07	4.61985e+07	4.36486e+07		23.0137	25.6941	26.2153	19.3206	24.6143	21.4332	20.3418	25.2267	23.7191	23.429	21.5911	25.656	24.9271	25.3126	25.584	24.3911	25.4045
P40124	Adenylyl cyclase-associated protein 1 OS=Mus musculus OX=10090 GN=Cap1 PE=1 SV=4	Cap1	51	25	324	25	474	51.5	cell organization and biogenesis;transport;signal transduction;other biological processes	non-structural extracellular;plasma membrane;other membranes;cytosol;cytoskeleton;other cell component	cytoskeletal activity;other molecular function	3.1789e+06	2.42014e+07	1.93527e+07	51064.7	11826122	149987	82170.2	1.68835e+07	4.83346e+06	3.42104e+06	837524	2.42172e+07	1.69643e+07	1.59647e+07	1.88744e+07	5.00421e+06	2.15029e+07	1.05282e+07	1.82142e+07	2.04163e+07		21.6001	24.5286	24.206	15.64	23.4955	17.1945	16.3263	24.0091	22.2046	21.706	19.6758	24.5295	24.016	23.9284	24.1699	22.2547	24.358
P13020	Gelsolin OS=Mus musculus OX=10090 GN=Gsn PE=1 SV=3	Gsn	49	33	516	33	780	85.9	cell organization and biogenesis;protein metabolism;other metabolic processes;stress response;transport;developmental processes;signal transduction;other biological processes	non-structural extracellular;plasma membrane;other membranes;cytosol;cytoskeleton;nucleus;other cell component	cytoskeletal activity;other molecular function	6.01559e+06	1.46385e+08	6.47842e+07	897794	2.0838e+07	2.12508e+06	1.05926e+06	4.39423e+07	1.21873e+07	1.2568e+07	2.98857e+06	5.64753e+07	31076052	4.22122e+07	4.31764e+07	9.49708e+06	5.43204e+07	1.57673e+07	4.2897e+07	4.90179e+07		22.5203	27.1252	25.9491	19.776	24.3127	21.0191	20.0146	25.3891	23.5389	23.5833	21.511	25.7511	24.8893	25.3312	25.3637	23.1791	25.695
Q91YT0	NADH dehydrogenase [ubiquinone] flavoprotein 1, mitochondrial OS=Mus musculus OX=10090 GN=Ndufv1 PE=1 SV=1	Ndufv1	50	26	387	26	464	50.8	other metabolic processes;transport	other membranes;cytosol;mitochondrion	transporter activity;other molecular function	4.45532e+06	5.5667e+07	5.84538e+07	310292	2.29306e+07	1.55071e+06	1.03538e+06	3.64653e+07	7.03244e+06	5.4761e+06	1.36015e+06	6.27411e+07	2.69965e+07	2.69291e+07	3.00445e+07	8.10165e+06	3.45775e+07	2.19388e+07	2.09227e+07	2.08794e+07		22.0871	25.7303	25.8008	18.2433	24.4508	20.5645	19.9817	25.12	22.7456	22.3847	20.3753	25.9029	24.6863	24.6827	24.8406	22.9498	25.0433
Q91XV3	Brain acid soluble protein 1 OS=Mus musculus OX=10090 GN=Basp1 PE=1 SV=3	Basp1	92	23	300	23	226	22.1	RNA metabolism OR transcription;developmental processes;other biological processes	plasma membrane;other membranes;nucleus;other cell component	nucleic acid binding activity;other molecular function	1.80372e+06	1.29019e+07	9.10017e+06	317977	1.40847e+07	902796	603598	1.43194e+07	6.0965e+06	5.14467e+06	951142	1.43609e+07	1.06479e+07	1.04788e+07	1.43806e+07	5.76604e+06	1.51764e+07	1.62136e+07	1.61546e+07	1.91872e+07		20.7825	23.6211	23.1175	18.2786	23.7476	19.784	19.2032	23.7715	22.5396	22.2946	19.8593	23.7756	23.3441	23.321	23.7776	22.4591	23.8553
P97315	Cysteine and glycine-rich protein 1 OS=Mus musculus OX=10090 GN=Csrp1 PE=1 SV=3	Csrp1	67	14	311	14	193	20.6	cell organization and biogenesis;other biological processes	cytoskeleton;nucleus;other cell component	cytoskeletal activity;other molecular function	1.14688e+07	7.48283e+07	5.99349e+07	561887	2.73461e+07	3.32068e+06	1.10209e+06	5.1331e+07	1.64678e+07	9.91934e+06	2.29635e+06	7.10549e+07	3.27267e+07	4.24058e+07	5.06327e+07	1.93558e+07	5.08332e+07	2.84277e+07	3.77598e+07	4.33543e+07		23.4512	26.1571	25.8369	19.0999	24.7048	21.663	20.0718	25.6133	23.9731	23.2418	21.1309	26.0824	24.964	25.3378	25.5936	24.2063	25.5993
Q93092	Transaldolase OS=Mus musculus OX=10090 GN=Taldo1 PE=1 SV=2	Taldo1	61	28	577	28	337	37.4	other metabolic processes	cytosol;nucleus;other cell component	other molecular function	3.98787e+06	7.93265e+07	6.23915e+07	372639	1.91235e+07	1.33492e+06	484936	3.43381e+07	7.45754e+06	3.15109e+06	1.1815e+06	5.7029e+07	2.11375e+07	3.40993e+07	3.40949e+07	7.52116e+06	4.36235e+07	2.30683e+07	3.76031e+07	3.72259e+07		21.9272	26.2413	25.8948	18.5074	24.1888	20.3483	18.8874	25.0333	22.8303	21.5874	20.1722	25.7652	24.3333	25.0232	25.0231	22.8425	25.3786
P17742	Peptidyl-prolyl cis-trans isomerase A OS=Mus musculus OX=10090 GN=Ppia PE=1 SV=2	Ppia	72	14	757	14	164	18	cell adhesion;cell organization and biogenesis;protein metabolism;other metabolic processes;stress response;developmental processes;other biological processes	non-structural extracellular;cytosol;nucleus;other cell component	signal transduction activity or receptor binding;other molecular function	1.4885e+08	3.2944e+08	4.7677e+08	4.35991e+06	1.64171e+08	4.33991e+07	2.22084e+07	3.47158e+08	1.63892e+08	1.53345e+08	2.71598e+07	4.67724e+08	2.18389e+08	3.27593e+08	2.93467e+08	1.78972e+08	3.05906e+08	1.35941e+08	2.9349e+08	2.49831e+08		27.1493	28.2954	28.8287	22.0559	27.2906	25.3712	24.4046	28.371	27.2882	27.1922	24.695	28.8011	27.7023	28.2873	28.1286	27.4152	28.1885
P26043	Radixin OS=Mus musculus OX=10090 GN=Rdx PE=1 SV=3	Rdx	60	43	408	29	583	68.5	cell organization and biogenesis;signal transduction;other biological processes	plasma membrane;other membranes;cytosol;cytoskeleton;other cell component	cytoskeletal activity;other molecular function	1.18568e+07	2.1774e+07	3.20448e+07	479385	1.50782e+07	1.13028e+06	547178	2.91363e+07	1.92795e+07	2.09605e+07	1.71797e+06	4.48665e+07	2.23577e+07	2.66446e+07	2.91683e+07	1.44347e+07	3.46167e+07	1.05755e+07	2.27981e+07	2.92713e+07		23.4992	24.3761	24.9336	18.8708	23.846	20.1083	19.0617	24.7963	24.2006	24.3212	20.7123	25.4191	24.4143	24.6673	24.7979	23.783	25.045
Q8BVI4	Dihydropteridine reductase OS=Mus musculus OX=10090 GN=Qdpr PE=1 SV=2	Qdpr	81	14	506	14	241	25.6	other metabolic processes;developmental processes;other biological processes	cytosol;other cell component	other molecular function	1.57338e+07	5.97433e+07	1.65576e+08	1.36567e+06	5.55711e+07	4.63953e+06	3.28891e+06	1.10569e+08	3.21987e+07	2.2447e+07	4.48646e+06	2.15296e+08	8.87113e+07	1.23023e+08	1.02492e+08	3.81877e+07	1.34275e+08	5.76563e+07	8.7143e+07	1.05161e+08		23.9074	25.8323	27.3029	20.3812	25.7278	22.1455	21.6492	26.7204	24.9405	24.42	22.0971	27.6817	26.4026	26.8744	26.6109	25.1866	27.0006
Q8BFR5	Elongation factor Tu, mitochondrial OS=Mus musculus OX=10090 GN=Tufm PE=1 SV=1	Tufm	49	22	385	22	452	49.5	protein metabolism;other metabolic processes;other biological processes	mitochondrion;other cell component	nucleic acid binding activity;other molecular function	5.85022e+06	4.52376e+07	4.92358e+07	47857.5	3.3931e+07	1.62538e+06	276422	7.40114e+07	9.24361e+06	5.50602e+06	1.17911e+06	5.75e+07	5.27416e+07	6.73101e+07	79478627	1.11629e+07	7.73729e+07	5.35104e+07	6.6732e+07	7.41823e+07		22.4801	25.431	25.5532	15.5465	25.0161	20.6323	18.0765	26.1412	23.14	22.3926	20.1693	25.7771	25.6524	26.0043	26.2441	23.4122	26.2053
P21279	Guanine nucleotide-binding protein G(q) subunit alpha OS=Mus musculus OX=10090 GN=Gnaq PE=1 SV=4	Gnaq	66	25	369	16	359	42.1	cell-cell signaling;developmental processes;signal transduction;other biological processes	plasma membrane;other membranes;cytosol;ER/Golgi;nucleus;other cell component	signal transduction activity or receptor binding;enzyme regulator activity;other molecular function	7.70443e+06	3.21455e+07	2.92532e+07	21044.3	2.14801e+07	791828	377755	4.36316e+07	1.08219e+07	1.419e+07	862965	3.41032e+07	3.50639e+07	4.33422e+07	4.11983e+07	1.59055e+07	5.05282e+07	1.65527e+07	42040209	4.56718e+07		22.8773	24.9381	24.8021	14.3611	24.3565	19.5948	18.5271	25.3789	23.3674	23.7584	19.7189	25.0234	25.0635	25.3693	25.2961	23.923	25.5906
Q9DC69	NADH dehydrogenase [ubiquinone] 1 alpha subcomplex subunit 9, mitochondrial OS=Mus musculus OX=10090 GN=Ndufa9 PE=1 SV=2	Ndufa9	75	24	400	24	377	42.5	cell organization and biogenesis;other metabolic processes;other biological processes	other membranes;mitochondrion	other molecular function	2.58996e+07	6.79514e+07	3.07391e+07	131657	3.66796e+07	1.09222e+06	616717	7.40385e+07	3.19116e+07	9.22153e+06	893255	3.02754e+07	4.06042e+07	5.46705e+07	6.90824e+07	2.47445e+07	6.31122e+07	4.51509e+07	7.49016e+07	6.73687e+07		24.6264	26.018	24.8736	17.0064	25.1285	20.0588	19.2342	26.1418	24.9276	23.1366	19.7687	24.8516	25.2751	25.7043	26.0418	24.5606	25.9114
Q8BGQ7	Alanine--tRNA ligase, cytoplasmic OS=Mus musculus OX=10090 GN=Aars PE=1 SV=1	Aars1	41	32	292	32	968	106.8	protein metabolism;RNA metabolism OR transcription;other metabolic processes;developmental processes;other biological processes	cytosol;mitochondrion;other cell component	nucleic acid binding activity;other molecular function	1.87086e+06	2.30402e+07	2.78226e+07	132970	7.1468e+06	213967	84319.7	11974366	2810528	2.83791e+06	277081	2.97566e+07	1.05049e+07	1.25886e+07	1.24943e+07	3.71198e+06	1.49323e+07	4.64786e+06	1.15587e+07	1.22772e+07		20.8353	24.4577	24.7298	17.0207	22.7689	17.707	16.3636	23.5134	21.4224	21.4364	18.0799	24.8267	23.3246	23.5856	23.5748	21.8238	23.8319
O35643	AP-1 complex subunit beta-1 OS=Mus musculus OX=10090 GN=Ap1b1 PE=1 SV=2	Ap1b1	31	33	307	9	943	103.9	cell organization and biogenesis;transport;developmental processes	other membranes;cytosol;ER/Golgi;other cytoplasmic organelle;other cell component	other molecular function	1.06871e+06	2.97613e+06	3.70361e+06	164194	3.79472e+06	502311	157191	3.43603e+06	2.06191e+06	2.7052e+06		2.36493e+06	3.99363e+06	3.32348e+06	5.06188e+06	2.34388e+06	5446304	4.07003e+06	6.83388e+06	5.76352e+06		20.0274	21.505	21.8205	17.325	21.8556	18.9382	17.2622	21.7123	20.9755	21.3673		21.1734	21.9293	21.6643	22.2712	21.1605	22.3768
P17156	Heat shock-related 70 kDa protein 2 OS=Mus musculus OX=10090 GN=Hspa2 PE=1 SV=2	Hspa2	41	28	754	11	633	69.6	cell cycle OR cell proliferation;cell organization and biogenesis;stress response;other biological processes	plasma membrane;other membranes;cytosol;cytoskeleton;nucleus;other cell component	cytoskeletal activity;other molecular function	2.8945e+06	2.68003e+06	2.75003e+06	12275.4	2.96895e+06	41768.9	22737.6	5.32316e+06	3.51999e+06	3.84961e+06	35062.6	2.75397e+06	2.95685e+06	6.45332e+06	7.36422e+06	3.43848e+06	6575050	4.63068e+06	7.71494e+06	6.33282e+06		21.4649	21.3538	21.391	13.5835	21.5015	15.3501	14.4728	22.3439	21.7471	21.8763	15.0976	21.3931	21.4956	22.6216	22.8121	21.7133	22.6486
P11798	Calcium/calmodulin-dependent protein kinase type II subunit alpha OS=Mus musculus OX=10090 GN=Camk2a PE=1 SV=2	Camk2a	59	24	341	18	478	54.1	cell cycle OR cell proliferation;cell organization and biogenesis;protein metabolism;other metabolic processes;stress response;transport;developmental processes;signal transduction;other biological processes	plasma membrane;other membranes;cytosol;mitochondrion;nucleus;other cell component	signal transduction activity or receptor binding;kinase activity;other molecular function	5.42894e+06	6.91506e+07	5.7535e+07	356034	2.4668e+07	1.27583e+06	738109	3.60305e+07	1.15947e+07	6.03211e+06	1.29432e+06	4.4614e+07	3.04842e+07	3.04811e+07	3.60546e+07	9.45169e+06	3.02321e+07	2.09119e+07	2.86174e+07	3.00247e+07		22.3722	26.0432	25.7779	18.4417	24.5561	20.283	19.4935	25.1027	23.467	22.5242	20.3038	25.411	24.8616	24.8614	25.1037	23.1721	24.8496
Q8VEM8	Phosphate carrier protein, mitochondrial OS=Mus musculus OX=10090 GN=Slc25a3 PE=1 SV=1	Slc25a3	55	20	551	20	357	39.6	transport		transporter activity;other molecular function	1.72845e+07	1.43434e+08	1.3896e+08	2.00505e+06	5.41288e+07	5.36552e+06	2.51689e+06	1.30433e+08	2.31599e+07	2.84807e+07	7.0782e+06	1.61201e+08	8.87491e+07	9.91478e+07	1.30544e+08	2.7421e+07	1.38589e+08	5.60636e+07	1.0309e+08	1.19904e+08		24.043	27.0958	27.0501	20.9352	25.6899	22.3553	21.2632	26.9587	24.4651	24.7635	22.755	27.2643	26.4032	26.5631	26.96	24.7088	27.0462
O70172	Phosphatidylinositol 5-phosphate 4-kinase type-2 alpha OS=Mus musculus OX=10090 GN=Pip4k2a PE=1 SV=1	Pip4k2a	54	24	385	17	405	46.1	cell organization and biogenesis;other metabolic processes;transport;other biological processes	plasma membrane;other membranes;cytosol;nucleus;other cytoplasmic organelle;other cell component	kinase activity;other molecular function	8.64966e+06	24166061	3.35253e+07	46805.3	2.51316e+07	929329	186680	3.56255e+07	1.4938e+07	1.37028e+07	1.38651e+06	4.20746e+07	33177546	3.28323e+07	3.47159e+07	1.56956e+07	3.48676e+07	2.27576e+07	3.74593e+07	3.70786e+07		23.0442	24.5265	24.9987	15.5144	24.583	19.8258	17.5102	25.0864	23.8325	23.708	20.403	25.3264	24.9837	24.9686	25.0491	23.9039	25.0554
P62874	Guanine nucleotide-binding protein G(I)/G(S)/G(T) subunit beta-1 OS=Mus musculus OX=10090 GN=Gnb1 PE=1 SV=3	Gnb1	60	16	593	9	340	37.4	cell cycle OR cell proliferation;stress response;developmental processes;signal transduction;other biological processes	plasma membrane;other membranes;other cell component	cytoskeletal activity;other molecular function	1.4176e+07	6.21791e+07	3.52921e+07	475653	3.38691e+07	5.40193e+06	3.27455e+06	5.24151e+07	2.37705e+07	2.21925e+07	3.00369e+06	4.91872e+07	4.61439e+07	4.7941e+07	5.1592e+07	2.19916e+07	6.60376e+07	3.70084e+07	5.76845e+07	7.83837e+07		23.7569	25.8899	25.0728	18.8595	25.0135	22.365	21.6429	25.6435	24.5027	24.4036	21.5183	25.5518	25.4596	25.5148	25.6206	24.3904	25.9768
P63005	Platelet-activating factor acetylhydrolase IB subunit alpha OS=Mus musculus OX=10090 GN=Pafah1b1 PE=1 SV=2	Pafah1b1	60	25	320	25	410	46.6	cell-cell signaling;cell cycle OR cell proliferation;cell organization and biogenesis;other metabolic processes;stress response;transport;developmental processes;signal transduction;other biological processes	other membranes;cytosol;cytoskeleton;nucleus;other cell component	cytoskeletal activity;other molecular function	4.57624e+06	3.28026e+07	2.73677e+07	13158.4	7.72928e+06	532557	275366	2.00327e+07	7.73402e+06	6.22185e+06	512889	2.80366e+07	1.29681e+07	1.82787e+07	2.36488e+07	7.22103e+06	1.77478e+07	8.36564e+06	2.40101e+07	24329901		22.1257	24.9673	24.706	13.6837	22.8819	19.0226	18.071	24.2559	22.8828	22.5689	18.9683	24.7408	23.6285	24.1237	24.4953	22.7838	24.0811
Q9DB05	Alpha-soluble NSF attachment protein OS=Mus musculus OX=10090 GN=Napa PE=1 SV=1	Napa	86	23	257	19	295	33.2	cell-cell signaling;cell organization and biogenesis;transport;developmental processes;other biological processes	plasma membrane;other membranes;other cell component	other molecular function	2.0585e+06	2.55522e+07	2.37069e+07	130572	1.15034e+07	582622	366792	1.71748e+07	4.24732e+06	3.92334e+06	628330	2.44993e+07	1.02733e+07	1.67096e+07	1.78074e+07	4.79085e+06	2.11371e+07	9.01194e+06	1.68497e+07	1.65778e+07		20.9732	24.6069	24.4988	16.9945	23.4556	19.1522	18.4846	24.0338	22.0181	21.9036	19.2612	24.5462	23.2924	23.9942	24.086	22.1919	24.3333
Q9WU78	Programmed cell death 6-interacting protein OS=Mus musculus OX=10090 GN=Pdcd6ip PE=1 SV=3	Pdcd6ip	43	30	257	30	869	96	cell cycle OR cell proliferation;cell organization and biogenesis;protein metabolism;other metabolic processes;transport;other biological processes	non-structural extracellular;plasma membrane;cytosol;cytoskeleton;ER/Golgi;other cytoplasmic organelle;other cell component	signal transduction activity or receptor binding;other molecular function	1.59987e+06	7489935	2.8253e+07	4278.38	6.213e+06	272978		1.64228e+07	2.85007e+06	2.45628e+06	319650	3.32696e+07	5.66841e+06	1.52065e+07	1.5923e+07	2.66721e+06	2.00522e+07	5.3219e+06	1.61108e+07	1.74052e+07		20.6095	22.8365	24.7519	12.0628	22.5669	18.0584		23.9692	21.4426	21.228	18.2861	24.9877	22.4345	23.8582	23.9246	21.3469	24.2573
P07356	Annexin A2 OS=Mus musculus OX=10090 GN=Anxa2 PE=1 SV=2	Anxa2	71	23	273	23	339	38.7	cell organization and biogenesis;RNA metabolism OR transcription;other metabolic processes;transport;developmental processes;other biological processes	non-structural extracellular;extracellular matrix;plasma membrane;other membranes;cytosol;nucleus;other cytoplasmic organelle;other cell component	transporter activity;enzyme regulator activity;cytoskeletal activity;other molecular function	9.72736e+06	22159771	1.52615e+07	1.74925e+06	1.85581e+07	2.8137e+06	203348	7.00223e+06	9.14237e+06	9.95074e+06	1.15827e+06	6.26757e+06	17538888	1.51403e+07	1.21982e+07	8.50314e+06	2.52444e+07	1.35812e+07	2.26166e+07	2.27652e+07		23.2136	24.4014	23.8634	20.7383	24.1455	21.424	17.6336	22.7394	23.1241	23.2464	20.1435	22.5795	24.0641	23.8519	23.5402	23.0196	24.5895
G5E829	Plasma membrane calcium-transporting ATPase 1 OS=Mus musculus OX=10090 GN=Atp2b1 PE=1 SV=1	Atp2b1	27	36	376	18	1220	134.7	stress response;transport;developmental processes;other biological processes	plasma membrane;other membranes;ER/Golgi;nucleus;other cell component	transporter activity;other molecular function	728146	1.33196e+07	8.80483e+06	30023.1	2.51034e+06	87224.4	66777.7	4.70772e+06	1.1166e+06	732760	78306.5	8.0316e+06	3.0267e+06	3.26535e+06	3.3679e+06	1326272	3.61304e+06	2.83611e+06	3.39805e+06	4.46705e+06		19.4739	23.667	23.0699	14.8738	21.2595	16.4124	16.0271	22.1666	20.0907	19.483	16.2568	22.9373	21.5293	21.6388	21.6834	20.3389	21.7848
P43006	Excitatory amino acid transporter 2 OS=Mus musculus OX=10090 GN=Slc1a2 PE=1 SV=1	Slc1a2	28	12	264	12	572	62	cell organization and biogenesis;other metabolic processes;stress response;transport;developmental processes;other biological processes	plasma membrane;other membranes;other cell component	transporter activity;other molecular function	1.03457e+07	1.06362e+07	1.49389e+07	367663	3.17779e+07	2.32969e+06	1.77561e+06	2.0063e+07	1.65077e+07	1.43617e+07	2.77514e+06	2.07981e+07	2.2605e+07	1.2186e+07	2.93703e+07	1.73389e+07	2.97706e+07	4.63135e+07	3.02726e+07	3.00532e+07		23.3025	23.3425	23.8326	18.488	24.9215	21.1517	20.7599	24.258	23.9766	23.7757	21.4041	24.3099	24.4301	23.5387	24.8079	24.0475	24.8274
P68510	14-3-3 protein eta OS=Mus musculus OX=10090 GN=Ywhah PE=1 SV=2	Ywhah	68	23	489	16	246	28.2	cell organization and biogenesis;other metabolic processes;transport;signal transduction;other biological processes	plasma membrane;other membranes;cytosol;other cell component	cytoskeletal activity;other molecular function	1.25695e+06	5.301e+07	4.97862e+07	782782	1.39982e+07	1.5576e+06	588487	3.03926e+07	1.02274e+07	4.13617e+06	131280	6.69231e+07	3.0094e+07	2.54273e+07	56237059	8.08117e+06	2.94422e+07	7.35954e+06	3.53054e+07	2.39559e+07		20.2615	25.6598	25.5692	19.5783	23.7387	20.5709	19.1667	24.8572	23.2859	21.9799	17.0023	25.996	24.843	24.5999	25.745	22.9461	24.8114
P56399	Ubiquitin carboxyl-terminal hydrolase 5 OS=Mus musculus OX=10090 GN=Usp5 PE=1 SV=1	Usp5	34	27	310	27	858	95.8	protein metabolism;other metabolic processes;other biological processes	cytosol;nucleus	other molecular function	2.56072e+06	2.48422e+07	2.00374e+07	59568.6	8.68479e+06	468949	298024	1.89937e+07	4.29823e+06	3.95736e+06	562277	2.40119e+07	1.10859e+07	1.87842e+07	1.78297e+07	3.97298e+06	1.94065e+07	6.77592e+06	1.76528e+07	1.88182e+07		21.2881	24.5663	24.2562	15.8623	23.0501	18.8391	18.1851	24.179	22.0353	21.9161	19.1009	24.5172	23.4022	24.163	24.0878	21.9218	24.21
P11983	T-complex protein 1 subunit alpha OS=Mus musculus OX=10090 GN=Tcp1 PE=1 SV=3	Tcp1	53	25	300	25	556	60.4	transport;other biological processes	cytosol;cytoskeleton;ER/Golgi;other cell component	other molecular function	1.71534e+06	30328298	2.89665e+07	135647	1.01205e+07	1.17113e+06	95518.2	1.77788e+07	4.16949e+06	3.03389e+06	904999	3.57172e+07	1.07059e+07	1.6108e+07	1.89147e+07	3.76077e+06	2.43117e+07	7.86096e+06	1.55215e+07	1.50811e+07		20.7101	24.8542	24.7879	17.0495	23.2708	20.1595	16.5435	24.0837	21.9914	21.5327	19.7876	25.0901	23.3519	23.9413	24.173	21.8426	24.5351
Q91V12	Cytosolic acyl coenzyme A thioester hydrolase OS=Mus musculus OX=10090 GN=Acot7 PE=1 SV=2	Acot7	54	21	480	21	381	42.5	other metabolic processes	cytosol;mitochondrion;nucleus;other cell component	other molecular function	1.22967e+07	5.38003e+07	5.98713e+07	351406	2.62409e+07	2.01759e+06	1.26609e+06	4.34942e+07	1.58609e+07	1.63992e+07	1.55598e+06	5.72303e+07	3.83692e+07	4.48458e+07	46699669	1.9755e+07	5.99266e+07	2.81912e+07	3.98774e+07	4.87075e+07		23.5518	25.6811	25.8354	18.4228	24.6453	20.9442	20.272	25.3743	23.919	23.9671	20.5694	25.7703	25.1934	25.4185	25.4769	24.2357	25.8367
P84228	Histone H3.2 OS=Mus musculus OX=10090 GN=Hist1h3b PE=1 SV=2	H3c13; H3c14; H3c15; H3c2; H3c3; H3c4; H3c6; H3c7	75	16	493	4	136	15.4	cell organization and biogenesis;other metabolic processes;other biological processes	nucleus;other cell component	nucleic acid binding activity;other molecular function	3.91893e+08	1.61007e+09	1.02404e+09	2.9089e+07	1.18603e+09	2.43342e+08	2.91031e+07	1.45256e+09	9.43401e+08	6.29786e+08	1.82973e+08	1.43447e+09	1.16204e+09	1.09899e+09	1.8819e+09	7.19811e+08	2.1152e+09	1.41741e+09	1.7476e+09	1.46917e+09		28.5459	30.5845	29.9316	24.794	30.1435	27.8584	24.7947	30.436	29.8133	29.2303	27.4471	30.4179	30.114	30.0335	30.8095	29.423	30.9781
P97807	Fumarate hydratase, mitochondrial OS=Mus musculus OX=10090 GN=Fh PE=1 SV=3	Fh	61	25	309	25	507	54.3	DNA metabolism;other metabolic processes;stress response;other biological processes	cytosol;mitochondrion;nucleus;other cell component	other molecular function	4.67424e+06	6.73581e+07	4.34242e+07	244133	2.19864e+07	1.57536e+06	879354	3.72233e+07	1.26313e+07	1.17947e+07	1.9168e+06	48663800	2.93254e+07	3.68158e+07	4.27484e+07	1.04629e+07	5.15891e+07	2.19094e+07	4.11603e+07	4.31976e+07		22.1563	26.0053	25.372	17.8973	24.3901	20.5873	19.7461	25.1497	23.5905	23.4916	20.8703	25.5363	24.8056	25.1338	25.3494	23.3188	25.6206
P14211	Calreticulin OS=Mus musculus OX=10090 GN=Calr PE=1 SV=1	Calr	57	26	337	26	416	48	cell organization and biogenesis;protein metabolism;other metabolic processes;stress response;transport;developmental processes;other biological processes	non-structural extracellular;extracellular matrix;plasma membrane;other membranes;cytosol;ER/Golgi;nucleus;other cytoplasmic organelle;other cell component	signal transduction activity or receptor binding;nucleic acid binding activity;other molecular function	7.22104e+06	1.03419e+08	2.48586e+07	591804	2.30435e+07	1.69817e+06	548169	2.8112e+07	1.33716e+07	8.08877e+06	2.21875e+06	2.99198e+07	2.28929e+07	2.49808e+07	4.22883e+07	1.03566e+07	3.57044e+07	2.62488e+07	2.85369e+07	3.47239e+07		22.7838	26.6239	24.5672	19.1748	24.4579	20.6955	19.0643	24.7447	23.6727	22.9475	21.0813	24.8346	24.4484	24.5743	25.3338	23.3041	25.0896
P47757	F-actin-capping protein subunit beta OS=Mus musculus OX=10090 GN=Capzb PE=1 SV=3	Capzb	64	17	298	17	277	31.3	cell organization and biogenesis;other biological processes	other membranes;cytosol;cytoskeleton;other cell component	cytoskeletal activity	4.0284e+06	3.43756e+07	2.95474e+07	50770.3	1.41305e+07	511239	269140	3.03152e+07	5.50824e+06	4.33791e+06	483672	4.33102e+07	1.97614e+07	2.49438e+07	2.60512e+07	6.60355e+06	3.01194e+07	1.07712e+07	2.10473e+07	2.39164e+07		21.9418	25.0349	24.8165	15.6317	23.7523	18.9636	18.038	24.8535	22.3932	22.0486	18.8837	25.3682	24.2362	24.5722	24.6348	22.6548	24.8442
P21619	Lamin-B2 OS=Mus musculus OX=10090 GN=Lmnb2 PE=1 SV=2	Lmnb2	52	36	350	28	596	67.3	cell organization and biogenesis;transport;other biological processes	other membranes;cytoskeleton;nucleus	cytoskeletal activity;other molecular function	2.07847e+06	4.94657e+07	3.33408e+07	47154.5	1.0294e+07	575032	13770.7	1.38659e+07	3.56695e+06	3.7826e+06	242419	3.47544e+07	8.28894e+06	1.04359e+07	1.02353e+07	2.84389e+06	1.30844e+07	1.23649e+07	1.4133e+07	1.17859e+07		20.9871	25.5599	24.9908	15.5251	23.2953	19.1333	13.7493	23.725	21.7663	21.8509	17.8871	25.0507	22.9828	23.3151	23.2871	21.4394	23.6413
P42932	T-complex protein 1 subunit theta OS=Mus musculus OX=10090 GN=Cct8 PE=1 SV=3	Cct8	57	34	344	34	548	59.5	cell organization and biogenesis;transport;other biological processes	cytosol;cytoskeleton;nucleus;other cell component	other molecular function	3.03779e+06	1.16003e+07	1.62524e+07	92354.8	12301585	260845	58872	1.73907e+07	4.28064e+06	4.58242e+06	291754	2.01186e+07	1.30205e+07	1.64533e+07	2.09617e+07	5.58646e+06	2.44995e+07	9.46191e+06	2.10301e+07	2.08964e+07		21.5346	23.4677	23.9542	16.4949	23.5523	17.9928	15.8453	24.0518	22.0294	22.1277	18.1544	24.262	23.6343	23.9719	24.3213	22.4135	24.5463
P13707	Glycerol-3-phosphate dehydrogenase [NAD(+)], cytoplasmic OS=Mus musculus OX=10090 GN=Gpd1 PE=1 SV=3	Gpd1	71	24	269	23	349	37.5	other metabolic processes;other biological processes	cytosol;other cell component	other molecular function	5.659e+07	1.33259e+07	1.66121e+07	5.31126e+06	9.4737e+07	4.50005e+07	3108.48	6.5767e+07	7.30607e+07	8.62105e+07	5.23511e+06	1.34812e+07	1.05252e+08	8.84565e+07	7.34045e+07	8.67851e+07	1.25904e+08	9.86691e+07	8.45513e+07	8.68183e+07		25.754	23.6677	23.9857	22.3406	26.4974	25.4234	11.602	25.9709	26.1226	26.3614	22.3198	23.6845	26.6493	26.3985	26.1294	26.3709	26.9077
P12382	ATP-dependent 6-phosphofructokinase, liver type OS=Mus musculus OX=10090 GN=Pfkl PE=1 SV=4	Pfkl	41	22	309	17	780	85.3	other metabolic processes;other biological processes	other membranes;cytosol	kinase activity;other molecular function	969298	6.09867e+06	6.27257e+06	50571.4	2.96003e+06	367210	222549	7.97221e+06	1.57533e+06	998450	361074	1.29213e+07	5.36064e+06	6.16772e+06	1.18839e+07	1.54395e+06	9.22868e+06	2.56041e+06	7.32976e+06	7.42982e+06		19.8866	22.5401	22.5806	15.626	21.4972	18.4862	17.7638	22.9265	20.5872	19.9293	18.4619	23.6232	22.354	22.5563	23.5025	20.5582	23.1377
Q91WD5	NADH dehydrogenase [ubiquinone] iron-sulfur protein 2, mitochondrial OS=Mus musculus OX=10090 GN=Ndufs2 PE=1 SV=1	Ndufs2	54	21	323	21	463	52.6	cell cycle OR cell proliferation;cell organization and biogenesis;other metabolic processes;stress response;transport;developmental processes;other biological processes	other membranes;mitochondrion;nucleus	transporter activity;other molecular function	1.95138e+06	4.04434e+07	2.27949e+07	4041.46	8.08743e+06	898194	294357	1.86287e+07	5.04521e+06	2.02934e+06	1.00271e+06	2.37429e+07	8.44776e+06	2.1231e+07	3.42982e+07	4.28186e+06	3.94711e+07	8.47059e+06	1.96011e+07	2.07909e+07		20.8961	25.2694	24.4422	11.9807	22.9473	19.7767	18.1672	24.151	22.2665	20.9526	19.9355	24.501	23.0101	24.3397	25.0316	22.0298	25.2343
P60202	Myelin proteolipid protein OS=Mus musculus OX=10090 GN=Plp1 PE=1 SV=2	Plp1	47	15	2831	15	277	30.1	cell organization and biogenesis;other metabolic processes;stress response;developmental processes;signal transduction;other biological processes	plasma membrane;other membranes;other cell component	other molecular function	2.465e+09	1.60039e+10	1.62643e+10	2.31166e+08	6.92851e+09	8.82424e+08	3.69988e+08	1.33669e+10	3.57748e+09	3.39653e+09	4.3653e+08	1.9341e+10	1.22058e+10	1.53606e+10	1.99039e+10	4.88132e+09	2.22729e+10	7.71651e+09	1.96829e+10	1.60037e+10		31.1989	33.8977	33.921	27.7844	32.6899	29.7169	28.4629	33.6379	31.7363	31.6614	28.7015	34.1709	33.5069	33.8385	34.2123	32.1846	34.3746
P80318	T-complex protein 1 subunit gamma OS=Mus musculus OX=10090 GN=Cct3 PE=1 SV=1	Cct3	54	29	377	29	545	60.6	cell organization and biogenesis;transport;other biological processes	cytosol;cytoskeleton;other cell component	other molecular function	6.98528e+06	1.21613e+08	1.49252e+07	270226	1.60434e+07	933166	622559	1.24655e+07	9.11967e+06	8.84719e+06	1.24469e+06	1.59501e+07	9.71115e+06	1.25999e+07	1.48282e+07	1.05739e+07	23167044	1.51526e+07	1.3132e+07	1.61956e+07		22.7359	26.8577	23.8312	18.0438	23.9355	19.8318	19.2479	23.5714	23.1206	23.0768	20.2474	23.9271	23.2112	23.5869	23.8218	23.334	24.4656
P43274	Histone H1.4 OS=Mus musculus OX=10090 GN=Hist1h1e PE=1 SV=2	H1-4	48	23	725	6	219	22	cell organization and biogenesis;protein metabolism;other metabolic processes;other biological processes	nucleus;other cell component	nucleic acid binding activity;other molecular function	5.80739e+07	3.40984e+08	2.9406e+08	7.87208e+06	2.57181e+08	3.10242e+07	1.89035e+06	3.64361e+08	1.37226e+08	1.14921e+08	1.99179e+07	3.69186e+08	2.24443e+08	2.05805e+08	3.92053e+08	9.5705e+07	3.03641e+08	2.36452e+08	2.48916e+08	2.38417e+08		25.7914	28.3451	28.1315	22.9083	27.9382	24.8869	20.8502	28.4408	27.032	26.7761	24.2476	28.4598	27.7418	27.6167	28.5465	26.5121	28.1778
P09528	Ferritin heavy chain OS=Mus musculus OX=10090 GN=Fth1 PE=1 SV=2	Fth1	71	14	345	14	182	21.1	transport;other biological processes	non-structural extracellular;other cytoplasmic organelle;other cell component	other molecular function	3.21125e+06	1.20361e+08	1.03974e+08	53032.3	1.3291e+07	558077	606285	5.78319e+07	1.15241e+07	1.04904e+07	600255	1.16925e+08	4.20326e+07	5.00256e+07	4.57836e+07	1.06803e+07	4.05388e+07	1.45486e+07	3.30379e+07	4.561e+07		21.6147	26.8428	26.6316	15.6946	23.6639	19.0901	19.2096	25.7854	23.4581	23.3226	19.1952	26.801	25.325	25.5762	25.4483	23.3484	25.2728
P17427	AP-2 complex subunit alpha-2 OS=Mus musculus OX=10090 GN=Ap2a2 PE=1 SV=2	Ap2a2	42	36	325	26	938	104	transport;other biological processes	plasma membrane;other membranes;ER/Golgi;other cell component	other molecular function	1.89765e+06	1.16869e+07	9.83517e+06	18480.7	5.72587e+06	185218	66143.7	1.00604e+07	2.27985e+06	1.84531e+06	305636	1.00837e+07	7.42626e+06	8.13798e+06	8.70651e+06	2.09709e+06	4.10158e+07	5.38167e+06	3.33978e+07	7.94948e+06		20.8558	23.4784	23.2295	14.1737	22.4491	17.4989	16.0133	23.2622	21.1205	20.8154	18.2215	23.2655	22.8242	22.9562	23.0537	21	25.2897
Q80TJ1	Calcium-dependent secretion activator 1 OS=Mus musculus OX=10090 GN=Cadps PE=1 SV=3	Cadps	28	30	241	30	1355	153	cell-cell signaling;cell organization and biogenesis;transport;other biological processes	other membranes;other cell component	other molecular function	3.70793e+06	1.68147e+07	1.2594e+07	65837.4	1.3499e+07	1.31847e+06	849631	1.62629e+07	5.09617e+06	3.98848e+06	745257	1.33145e+07	1.57761e+07	1.57236e+07	1.78838e+07	6.88516e+06	1.54542e+07	1.00174e+07	1.62519e+07	1.43917e+07		21.8222	24.0032	23.5862	16.0066	23.6864	20.3304	19.6965	23.9551	22.281	21.9274	19.5074	23.6665	23.9112	23.9064	24.0922	22.7151	23.8815
P80315	T-complex protein 1 subunit delta OS=Mus musculus OX=10090 GN=Cct4 PE=1 SV=3	Cct4	52	28	306	27	539	58	transport;other biological processes	cytosol;cytoskeleton;nucleus;other cell component	other molecular function	4.02142e+06	2.58819e+07	4.99492e+07	80124.8	1.25737e+07	1.42699e+06	652765	2.34356e+07	6.40781e+06	4.54011e+06	1.23315e+06	6.29228e+07	2.22548e+07	2.56882e+07	2.32349e+07	6.53238e+06	1.9633e+07	1.04709e+07	1.85064e+07	2.34719e+07		21.9393	24.6254	25.574	16.29	23.5839	20.4445	19.3162	24.4822	22.6114	22.1143	20.2339	25.9071	24.4076	24.6146	24.4698	22.6392	24.2268
Q9D154	Leukocyte elastase inhibitor A OS=Mus musculus OX=10090 GN=Serpinb1a PE=1 SV=1	Serpinb1a	57	27	455	27	379	42.5	cell cycle OR cell proliferation;stress response;other biological processes	non-structural extracellular;other cytoplasmic organelle;other cell component	enzyme regulator activity	8.84922e+06	8.52706e+07	7.64629e+07	2.0471e+06	2.17392e+07	4.24108e+06	847274	4.50568e+07	9.45997e+06	1.23921e+07	4.41383e+06	7.40967e+07	2.52528e+07	3.73358e+07	4.76097e+07	1.18428e+07	5.36597e+07	2.09062e+07	3.86939e+07	3.63058e+07		23.0771	26.3455	26.1883	20.9651	24.3738	22.016	19.6925	25.4252	23.1734	23.5629	22.0736	26.1429	24.5899	25.1541	25.5048	23.4975	25.6773
Q8K1M6	Dynamin-1-like protein OS=Mus musculus OX=10090 GN=Dnm1l PE=1 SV=2	Dnm1l	43	28	286	28	742	82.6	cell organization and biogenesis;stress response;transport;signal transduction;other biological processes	plasma membrane;other membranes;cytosol;cytoskeleton;mitochondrion;ER/Golgi;other cytoplasmic organelle;other cell component	cytoskeletal activity;other molecular function	5.63085e+06	1.93792e+07	2.78452e+07	265392	1.53986e+07	247050	80610.9	3.91708e+07	4.05532e+06	3.1473e+06	715841	3.15855e+07	2.80295e+07	3.52229e+07	2.09178e+07	5.698e+06	2.43337e+07	7.58171e+06	1.91191e+07	1.98832e+07		22.4249	24.208	24.7309	18.0178	23.8763	17.9144	16.2987	25.2233	21.9514	21.5857	19.4493	24.9128	24.7404	25.07	24.3182	22.442	24.5365
Q6X893	Choline transporter-like protein 1 OS=Mus musculus OX=10090 GN=Slc44a1 PE=1 SV=3	Slc44a1	32	23	373	23	653	73	transport	plasma membrane;other membranes;cytosol;mitochondrion;nucleus	transporter activity	2.60641e+07	5.89639e+07	5.27765e+07	635915	4.88208e+07	9.67917e+06	1.99894e+06	6.74111e+07	5.29722e+07	2.21912e+07	1.20959e+07	6.12219e+07	7.01411e+07	5.52545e+07	1.04052e+08	5.0902e+07	1.92472e+08	4.35053e+07	1.22343e+08	1.01455e+08		24.6356	25.8133	25.6534	19.2785	25.541	23.2065	20.9308	26.0065	25.6587	24.4035	23.528	25.8675	26.0638	25.7196	26.6327	25.6012	27.5201
Q9DBG5	Perilipin-3 OS=Mus musculus OX=10090 GN=Plin3 PE=1 SV=1	Plin3	57	18	254	18	437	47.2	cell organization and biogenesis;stress response;other biological processes	other membranes;cytosol;other cytoplasmic organelle;other cell component		4.34463e+06	2.33263e+07	2.56071e+07	172448	1.55626e+07	1.27704e+06	497295	1.90213e+07	6.59967e+06	4.88188e+06	1.34227e+06	2.34543e+07	1.32774e+07	2.00254e+07	2.18025e+07	5.56098e+06	2.43982e+07	13621392	1.81984e+07	2.37167e+07		22.0508	24.4755	24.61	17.3958	23.8916	20.2844	18.9237	24.1811	22.654	22.219	20.3562	24.4834	23.6625	24.2553	24.378	22.4069	24.5403
P39054	Dynamin-2 OS=Mus musculus OX=10090 GN=Dnm2 PE=1 SV=2	Dnm2	30	28	446	8	870	98.1	cell organization and biogenesis;transport;developmental processes;other biological processes	plasma membrane;other membranes;cytosol;cytoskeleton;ER/Golgi;nucleus;other cytoplasmic organelle;other cell component	signal transduction activity or receptor binding;cytoskeletal activity;other molecular function	686696	2.09272e+06	6.72385e+06	17208.2	4.47846e+06	83733.4	46041	7.34553e+06	1.1696e+06	494005	79965.3	6.96369e+06	4.38122e+06	6.91251e+06	7.42988e+06	1.35658e+06	8.52843e+06	3.22004e+06	6.14333e+06	7.39964e+06		19.3893	20.9969	22.6809	14.0708	22.0946	16.3535	15.4906	22.8084	20.1576	18.9142	16.2871	22.7314	22.0629	22.7208	22.8249	20.3715	23.0238
Q64525	Histone H2B type 2-B OS=Mus musculus OX=10090 GN=Hist2h2bb PE=1 SV=3	Hist2h2bb	75	20	724	7	126	13.9		cytosol;nucleus;other cell component	nucleic acid binding activity;other molecular function	4.54484e+08	1.16644e+09	1.12087e+09	8.24589e+07	1.20928e+09	2.37284e+08	3.7744e+07	2.06265e+09	7.75596e+08	8.31303e+08	1.91442e+08	1.58707e+09	1.33615e+09	1.35474e+09	1.69389e+09	5.3636e+08	1.97972e+09	1.35519e+09	1.76907e+09	1.7336e+09		28.7597	30.1195	30.062	26.2972	30.1715	27.822	25.1697	30.9419	29.5307	29.6308	27.5123	30.5637	30.3154	30.3354	30.6577	28.9986	30.8826
P80317	T-complex protein 1 subunit zeta OS=Mus musculus OX=10090 GN=Cct6a PE=1 SV=3	Cct6a	40	22	302	22	531	58	transport;other biological processes	cytosol;cytoskeleton;other cell component	other molecular function	7.72286e+06	1.01127e+07	8.7386e+07	15036.6	2.90914e+07	117342	25691.4	6.06212e+07	1.51816e+07	1.41437e+07	123903	8.18026e+07	4.39479e+07	5.59999e+07	5.09973e+07	1.65653e+07	6.25928e+07	2.24308e+07	4.74775e+07	4.49156e+07		22.8807	23.2697	26.3809	13.8762	24.7941	16.8404	14.649	25.8533	23.8558	23.7537	16.9189	26.2856	25.3893	25.7389	25.6039	23.9817	25.8995
Q6GSS7	Histone H2A type 2-A OS=Mus musculus OX=10090 GN=Hist2h2aa1 PE=1 SV=3	Hist2h2aa1; Hist2h2aa2	72	13	613	4	130	14.1	cell organization and biogenesis	nucleus;other cell component	nucleic acid binding activity;other molecular function	2.85964e+08	8.23752e+08	9.0518e+08	3.73594e+07	6.54074e+08	1.38908e+08	1.51711e+07	7.52704e+08	5.41971e+08	4.57661e+08	9.73539e+07	1.32243e+09	5.74914e+08	5.67353e+08	8.89717e+08	3.65568e+08	1.22205e+09	8.08749e+08	8.67358e+08	6.80895e+08		28.0913	29.6176	29.7536	25.155	29.2849	27.0496	23.8548	29.4875	29.0136	28.7697	26.5367	30.3005	29.0988	29.0797	29.7288	28.4456	30.1867
Q9QZQ8	Core histone macro-H2A.1 OS=Mus musculus OX=10090 GN=H2afy PE=1 SV=3	LOC110307790	52	18	299	16	372	39.7	cell organization and biogenesis	nucleus;other cell component	nucleic acid binding activity;other molecular function	6.73795e+06	2.04597e+07	1.23286e+07	926123	1.73181e+07	5.9436e+06	799536	2.52376e+07	1.14795e+07	1.00074e+07	1.84796e+06	2.24407e+07	1.87991e+07	1.77982e+07	2.12808e+07	8.40653e+06	3.02726e+07	2.32048e+07	2.36523e+07	2.1273e+07		22.6839	24.2863	23.5555	19.8208	24.0458	22.5029	19.6088	24.5891	23.4526	23.2546	20.8175	24.4196	24.1642	24.0852	24.343	23.0031	24.8515
P43277	Histone H1.3 OS=Mus musculus OX=10090 GN=Hist1h1d PE=1 SV=2	H1-3	51	22	726	1	221	22.1	cell organization and biogenesis;other biological processes	nucleus;other cell component	nucleic acid binding activity;other molecular function	3.22886e+07	4.84389e+07	6.45041e+07	5.05457e+06	8.60345e+07	1.62936e+07	748081	5.17945e+07	5.30151e+07	5.17352e+07	6.55578e+06	5.71341e+07	9.47301e+07	6.15184e+07	8.89724e+07	4.51089e+07	7.9567e+07	8.81881e+07	7.77064e+07	8.82166e+07		24.9445	25.5297	25.9429	22.2692	26.3584	23.9578	19.5128	25.6263	25.6599	25.6246	22.6443	25.7678	26.4973	25.8745	26.4069	25.4269	26.2457
P62983	Ubiquitin-40S ribosomal protein S27a OS=Mus musculus OX=10090 GN=Rps27a PE=1 SV=2	Rps27a	69	15	1246	3	156	17.9	protein metabolism;other metabolic processes;other biological processes	cytosol;translational apparatus;nucleus;other cell component	other molecular function	7.0213e+07	4.74308e+08	5.96785e+08	2.93627e+06	2.5575e+08	3.02292e+07	8.36791e+06	3.04282e+08	1.00115e+08	1.07328e+08	2.36177e+07	5.26985e+08	2.83974e+08	4.10798e+08	3.32115e+08	1.03648e+08	445826295	1.97004e+08	4.43174e+08	3.96449e+08		26.0652	28.8213	29.1526	21.4856	27.9302	24.8494	22.9964	28.1808	26.5771	26.6775	24.4934	28.9732	28.0812	28.6139	28.3071	26.6271	28.7319
P35486	Pyruvate dehydrogenase E1 component subunit alpha, somatic form, mitochondrial OS=Mus musculus OX=10090 GN=Pdha1 PE=1 SV=1	Pdha1	49	29	487	27	390	43.2	other metabolic processes	mitochondrion;nucleus;other cell component	other molecular function	1.00881e+07	3.05706e+07	4.0623e+07	193936	3.14632e+07	881041	574372	6.24006e+07	1.00478e+07	7.95794e+06	1.79712e+07	4.37665e+07	3.07307e+07	3.54886e+07	2.99188e+07	1.24704e+07	4.2315e+07	5.4932e+07	6.01436e+07	3.28366e+07		23.2662	24.8656	25.2758	17.5652	24.9072	19.7488	19.1316	25.8951	23.2604	22.924	24.0992	25.3833	24.8732	25.0809	24.8345	23.572	25.3347
Q62465	Synaptic vesicle membrane protein VAT-1 homolog OS=Mus musculus OX=10090 GN=Vat1 PE=1 SV=3	Vat1	50	18	347	18	406	43.1	other biological processes	other membranes;mitochondrion	other molecular function	3.24991e+07	5.19162e+07	4.7484e+07	262591	2.6337e+07	1.43883e+06	600882	3.01031e+07	4.40791e+07	3.59454e+07	1.51117e+06	4.89681e+07	23040423	3.8143e+07	4.34444e+07	4.1903e+07	4.38181e+07	1.85432e+07	3.97327e+07	4.87094e+07		24.9539	25.6297	25.5009	18.0025	24.6506	20.4565	19.1967	24.8434	25.3936	25.0993	20.5272	25.5453	24.4577	25.1849	25.3727	25.3205	25.385
P28661	Septin-4 OS=Mus musculus OX=10090 GN=Septin4 PE=1 SV=1	Septin4	58	26	562	23	478	54.9	cell cycle OR cell proliferation;cell organization and biogenesis;developmental processes;other biological processes	cytosol;cytoskeleton;ER/Golgi;nucleus;other cell component	other molecular function	1.89054e+07	8.43371e+07	7.91431e+07	1.02213e+06	2.90386e+07	1.87994e+06	1.10889e+06	3.49684e+07	85343627	1.41426e+07	1.27375e+06	8.62644e+07	7.02279e+07	3.50103e+07	6.78221e+07	4.55678e+07	8.12779e+07	2.68291e+07	100473852	4.10911e+07		24.1723	26.3297	26.238	19.9632	24.7915	20.8423	20.0807	25.0595	26.3468	23.7535	20.2806	26.3623	26.0655	25.0613	26.0153	25.4415	26.2764
P62835	Ras-related protein Rap-1A OS=Mus musculus OX=10090 GN=Rap1a PE=1 SV=1	Rap1a	69	17	396	3	184	21	cell-cell signaling;transport;developmental processes;signal transduction;other biological processes	plasma membrane;other membranes;cytoskeleton;other cytoplasmic organelle;other cell component	enzyme regulator activity;other molecular function	3.20576e+07	1.05608e+08	112218535	3.37537e+06	7.2056e+07	1.12073e+07	4556101	8.80488e+07	6.23331e+07	3.69495e+07	6.08323e+06	1.06601e+08	9.5467e+07	106198234	9.35951e+07	6.63105e+07	1.01051e+08	6.33471e+07	9.99813e+07	9.12193e+07		24.9342	26.6541	26.7417	21.6866	26.1026	23.4179	22.1194	26.3918	25.8935	25.1391	22.5364	26.6676	26.5085	26.6622	26.4799	25.9827	26.5905
Q8CHC4	Synaptojanin-1 OS=Mus musculus OX=10090 GN=Synj1 PE=1 SV=3	Synj1	26	38	366	37	1574	172.5	cell-cell signaling;cell organization and biogenesis;other metabolic processes;transport;developmental processes;signal transduction;other biological processes	plasma membrane;other membranes;cytoskeleton;other cell component	nucleic acid binding activity;other molecular function	5.23308e+06	136742820	1.31222e+08	103944	1.70782e+07	331209	277993	2.84614e+07	6.01414e+06	4.99086e+06	406730	1.50401e+08	1.75886e+07	2.98621e+07	2.12861e+07	7.88869e+06	2.77426e+07	1.5146e+07	2.14603e+07	2.91872e+07		22.3192	27.0269	26.9674	16.6654	24.0256	18.3374	18.0847	24.7625	22.5199	22.2509	18.6337	27.1642	24.0681	24.8318	24.3434	22.9114	24.7256
Q80Y17	Lethal(2) giant larvae protein homolog 1 OS=Mus musculus OX=10090 GN=Llgl1 PE=1 SV=1	Llgl1	29	22	199	22	1036	112.5	cell cycle OR cell proliferation;cell organization and biogenesis;transport;developmental processes;other biological processes	plasma membrane;other membranes;cytoskeleton;ER/Golgi;other cytoplasmic organelle;other cell component	enzyme regulator activity;cytoskeletal activity;other molecular function	1.30295e+06	1.98941e+07	2.52849e+07	272299	2.86469e+06	1.44978e+06	390019	4.80098e+06	453455	2.49066e+06	2.50285e+06	1.70888e+07	5.51503e+06	6.52073e+06	6.73389e+06	3.1606e+06	9.28304e+06	2.27104e+06	5.79071e+06	1.0264e+07		20.3133	24.2458	24.5918	18.0548	21.4499	20.4674	18.5732	22.1949	18.7906	21.2481	21.2551	24.0266	22.3949	22.6366	22.683	21.5918	23.1462
Q9CQQ7	ATP synthase F(0) complex subunit B1, mitochondrial OS=Mus musculus OX=10090 GN=Atp5pb PE=1 SV=1	Atp5pb	52	17	371	17	256	28.9	other metabolic processes;transport	other membranes;mitochondrion	transporter activity;other molecular function	1.07666e+07	1.01192e+08	1.04312e+08	319852	4.7925e+07	2.42449e+06	942670	4.9854e+07	2.75812e+07	1.72464e+07	1.89249e+06	1.51543e+08	4.88889e+07	6.26724e+07	6.73496e+07	2.93587e+07	8.60818e+07	3.12432e+07	3.88854e+07	7.38044e+07		23.3601	26.5925	26.6363	18.287	25.5143	21.2093	19.8464	25.5712	24.7172	24.0398	20.8519	27.1752	25.543	25.9013	26.0052	24.8073	26.3592
Q8CGP5	Histone H2A type 1-F OS=Mus musculus OX=10090 GN=Hist1h2af PE=1 SV=3	Hist1h2af	73	13	667	2	130	14.2		nucleus;other cell component	nucleic acid binding activity;other molecular function	5.81307e+07	9.98161e+07	5.82366e+07	1.10343e+07	1.51576e+08	4.92305e+07	4.44779e+06	1.37619e+08	1.07111e+08	9.94226e+07	2.63685e+07	1.3543e+08	1.5239e+08	1.36316e+08	1.65365e+08	7.93542e+07	1.73244e+08	1.42836e+08	1.4904e+08	1.53628e+08		25.7928	26.5728	25.7954	23.3955	27.1755	25.5531	22.0847	27.0361	26.6745	26.5671	24.6523	27.013	27.1832	27.0224	27.3011	26.2418	27.3682
P26041	Moesin OS=Mus musculus OX=10090 GN=Msn PE=1 SV=3	Msn	52	37	324	23	577	67.7	cell adhesion;cell cycle OR cell proliferation;cell organization and biogenesis;other biological processes	plasma membrane;other membranes;cytosol;cytoskeleton;other cell component	signal transduction activity or receptor binding;cytoskeletal activity;nucleic acid binding activity;other molecular function	1.65814e+06	9.38871e+07	1.1171e+07	38996.3	9.11648e+06	594757	183861	9.63809e+06	3.15889e+06	2.8293e+06	694206	7.96425e+06	8.31922e+06	1.10005e+07	1.17979e+07	2.25571e+06	1.41876e+07	1.18043e+07	1.28146e+07	1.42664e+07		20.6611	26.4844	23.4133	15.251	23.12	19.1819	17.4883	23.2003	21.591	21.432	19.405	22.9251	22.988	23.3911	23.492	21.1052	23.7581
Q8R081	Heterogeneous nuclear ribonucleoprotein L OS=Mus musculus OX=10090 GN=Hnrnpl PE=1 SV=2	Hnrnpl	53	20	196	20	586	63.9	RNA metabolism OR transcription;other metabolic processes;other biological processes	cytosol;nucleus;other cell component	nucleic acid binding activity	1.44795e+06	8.82321e+06	1.1725e+07	127575	3.36549e+07	709621	108739	2.95729e+07	2.77394e+06	3.20016e+06	594140	2.7982e+06	4.3035e+07	3.62242e+07	4.09734e+07	2.60294e+06	4.04689e+07	3.75646e+07	2.33304e+07	4.03403e+07		20.4656	23.0729	23.4831	16.961	25.0043	19.4367	16.7305	24.8178	21.4035	21.6097	19.1804	21.4161	25.359	25.1104	25.2882	21.3117	25.2703
P15864	Histone H1.2 OS=Mus musculus OX=10090 GN=Hist1h1c PE=1 SV=2	H1-2	44	19	715	4	212	21.3	cell organization and biogenesis;protein metabolism;other metabolic processes;other biological processes	nucleus;other cell component	nucleic acid binding activity;other molecular function	1.66846e+07	1.95989e+07	1.68641e+07	4.81281e+06	3.63758e+07	1.23684e+07	669996	2.92296e+07	3.06299e+07	2.86918e+07	6.00474e+06	2.61443e+07	4.32529e+07	2.56169e+07	3.1359e+07	2.16338e+07	4.4097e+07	4.29941e+07	3.31577e+07	3.13208e+07		23.992	24.2243	24.0075	22.1984	25.1165	23.5602	19.3538	24.8009	24.8684	24.7741	22.5177	24.64	25.3663	24.6106	24.9024	24.3668	25.3942
P63158	High mobility group protein B1 OS=Mus musculus OX=10090 GN=Hmgb1 PE=1 SV=2	Hmgb1	53	15	362	13	215	24.9	cell cycle OR cell proliferation;cell organization and biogenesis;DNA metabolism;RNA metabolism OR transcription;other metabolic processes;stress response;transport;developmental processes;signal transduction;other biological processes	non-structural extracellular;plasma membrane;other membranes;cytosol;ER/Golgi;nucleus;other cytoplasmic organelle;other cell component	signal transduction activity or receptor binding;enzyme regulator activity;nucleic acid binding activity;other molecular function	7.21208e+06	4.27233e+07	4.35272e+07	590076	2.86067e+07	3.24361e+06	323353	1.97178e+07	1.29296e+07	9.61878e+06	3.43599e+06	4.53635e+07	1.3253e+07	2.2667e+07	2.02281e+07	1.85184e+07	2.83547e+07	2.79798e+07	2.34224e+07	2.9401e+07		22.782	25.3485	25.3754	19.1705	24.7699	21.6292	18.3028	24.233	23.6242	23.1974	21.7123	25.435	23.6598	24.4341	24.2699	24.1425	24.7571
Q61699	Heat shock protein 105 kDa OS=Mus musculus OX=10090 GN=Hsph1 PE=1 SV=2	Hsph1	38	33	246	29	858	96.3	stress response;other biological processes	non-structural extracellular;cytosol;nucleus;other cell component	cytoskeletal activity;other molecular function	2.63489e+06	9.3786e+06	1.10249e+07	115163	8.42181e+06	398278	258878	1.27634e+07	3.90002e+06	3.8267e+06	653628	14747176	1.14819e+07	1.01909e+07	1.28749e+07	4.23322e+06	1.20636e+07	7.4881e+06	1.07251e+07	1.17481e+07		21.3293	23.1609	23.3943	16.8133	23.0057	18.6034	17.9819	23.6055	21.895	21.8677	19.3181	23.8139	23.4529	23.2808	23.6181	22.0133	23.5242
Q7TQD2	Tubulin polymerization-promoting protein OS=Mus musculus OX=10090 GN=Tppp PE=1 SV=1	Tppp	81	25	367	25	218	23.6	cell cycle OR cell proliferation;cell organization and biogenesis;developmental processes;other biological processes	cytosol;cytoskeleton;mitochondrion;ER/Golgi;nucleus;other cell component	cytoskeletal activity;other molecular function	3.30817e+07	1.36805e+08	1.17439e+08	5.84848e+06	90076636	1.45738e+07	3.49091e+06	1.34672e+08	6.1725e+07	4.65839e+07	1.26715e+07	1.65947e+08	124724831	1.12636e+08	1.13312e+08	6.41463e+07	159051808	9.00512e+07	1.2621e+08	1.40754e+08		24.9795	27.0275	26.8073	22.4796	26.4246	23.7969	21.7352	27.0049	25.8794	25.4733	23.5951	27.3061	26.8942	26.7471	26.7557	25.9349	27.2449
P01872	Immunoglobulin heavy constant mu OS=Mus musculus OX=10090 GN=Ighm PE=1 SV=2	Ighm	40	18	325	18	454	49.9	cell cycle OR cell proliferation;protein metabolism;other metabolic processes;stress response;transport;signal transduction;other biological processes	non-structural extracellular;plasma membrane;other membranes;cytosol;other cell component	signal transduction activity or receptor binding;nucleic acid binding activity;other molecular function	9.30634e+06	6.76704e+07	2.93117e+07	895248	2.85981e+07	3.77446e+06	4.39173e+06	1.95446e+07	1.61071e+07	8413608	1.05125e+07	3.26107e+07	2.2685e+07	2.24567e+07	3.25708e+07	1.57983e+07	3.99214e+07	2.71223e+07	3.93411e+07	37388555		23.1498	26.012	24.805	19.7719	24.7694	21.8478	22.0664	24.2203	23.9412	23.0043	23.3256	24.9588	24.4352	24.4206	24.9571	23.9133	25.2507
P84091	AP-2 complex subunit mu OS=Mus musculus OX=10090 GN=Ap2m1 PE=1 SV=1	Ap2m1	57	24	296	24	435	49.6	cell organization and biogenesis;transport;other biological processes	plasma membrane;other membranes;other cell component	signal transduction activity or receptor binding;other molecular function	1.01122e+07	5.97908e+07	8.46189e+07	215358	2.03626e+07	2.21463e+06	816680	3.95476e+07	1.24433e+07	1.16837e+07	3.28649e+06	7.87628e+07	2.39871e+07	3.62116e+07	4.13056e+07	1.11207e+07	4.06354e+07	2.12566e+07	3.68244e+07	3.82334e+07		23.2696	25.8334	26.3345	17.7164	24.2794	21.0786	19.6394	25.2371	23.5689	23.478	21.6481	26.231	24.5158	25.1099	25.2998	23.4067	25.2762
P09671	Superoxide dismutase [Mn], mitochondrial OS=Mus musculus OX=10090 GN=Sod2 PE=1 SV=3	Sod2	68	15	395	15	222	24.6	cell organization and biogenesis;other metabolic processes;stress response;developmental processes;signal transduction;other biological processes	mitochondrion;other cell component	nucleic acid binding activity;other molecular function	1.3444e+07	8.26023e+07	7.48667e+07	56446.6	3.37395e+07	1.95659e+06	833509	5.00597e+07	1.8755e+07	1.57737e+07	1.60275e+06	1.08846e+08	3.3498e+07	4.74374e+07	5.64424e+07	1.88266e+07	5.76111e+07	3.27923e+07	3.97293e+07	4.22716e+07		23.6805	26.2997	26.1578	15.7846	25.0079	20.8999	19.6688	25.5771	24.1608	23.911	20.6121	26.6977	24.9976	25.4995	25.7503	24.1663	25.7798
Q91ZU6	Dystonin OS=Mus musculus OX=10090 GN=Dst PE=1 SV=2	Dst	7	44	164	43	7393	833.7	cell adhesion;cell organization and biogenesis;stress response;transport;developmental processes;other biological processes	plasma membrane;other membranes;cytosol;cytoskeleton;ER/Golgi;nucleus;other cell component	signal transduction activity or receptor binding;cytoskeletal activity;other molecular function	1.02356e+06	9.30848e+06	5.7248e+06	20556.2	2.97351e+06	296079	10551.4	3.98361e+06	1.73222e+06	1.37982e+06	262535	6.59491e+06	3.95167e+06	4.42155e+06	4.08531e+06	2.09772e+06	5.7493e+06	2.5122e+06	3.8798e+06	4.86648e+06		19.9652	23.1501	22.4488	14.3273	21.5037	18.1756	13.3651	21.9256	20.7242	20.396	18.0022	22.6529	21.914	22.0761	21.962	21.0004	22.455
P84244	Histone H3.3 OS=Mus musculus OX=10090 GN=H3f3a PE=1 SV=2	H3-3a; H3-3b	75	16	462	5	136	15.3	cell cycle OR cell proliferation;cell organization and biogenesis;developmental processes;other biological processes	nucleus;other cell component	nucleic acid binding activity;other molecular function	3.43908e+07	2.72049e+07	1.16062e+07	2.30165e+07	5.75696e+07	3.91224e+07	1.77992e+07	5.64296e+07	7.26499e+07	4.00391e+07	1.35477e+07	3.25632e+07	4.9413e+07	1.94959e+07	4.46558e+07	6.69373e+07	5.18922e+07	6.67542e+07	5.23024e+07	3.33672e+07		25.0355	24.6974	23.4684	24.4562	25.7788	25.2215	24.0853	25.7499	26.1145	25.2549	23.6915	24.9567	25.5584	24.2167	25.4123	25.9963	25.629
O55103	Periaxin OS=Mus musculus OX=10090 GN=Prx PE=1 SV=1	Prx	29	34	185	34	1391	147.6	cell organization and biogenesis;developmental processes;other biological processes	plasma membrane;other membranes;cytosol;nucleus;other cell component		31010.3	3.4036e+06	1.76218e+06	589028	1.2048e+07				258056	1.45164e+06				1.00312e+06		624465		6.08036e+06	1.76779e+07	7.80266e+06		14.9205	21.6986	20.7489	19.168	23.5223				17.9773	20.4692				19.9361		19.2523
P70349	Histidine triad nucleotide-binding protein 1 OS=Mus musculus OX=10090 GN=Hint1 PE=1 SV=3	Hint1	79	11	294	11	126	13.8	protein metabolism;other metabolic processes;signal transduction;other biological processes	plasma membrane;other membranes;cytosol;nucleus;other cell component	other molecular function	1.24866e+07	3.0564e+07	3.48737e+07	2.49834e+06	2.67816e+07	3.0935e+06	1.42213e+06	5.14603e+07	20656424	1.24908e+07	2.65403e+06	3.84152e+07	4.00266e+07	4.75429e+07	4.77896e+07	1.60175e+07	48463086	1.97667e+07	49958525	4.53525e+07		23.5739	24.8653	25.0556	21.2525	24.6747	21.5608	20.4396	25.617	24.3001	23.5744	21.3398	25.1952	25.2545	25.5027	25.5102	23.9331	25.5304
Q99LX0	Protein/nucleic acid deglycase DJ-1 OS=Mus musculus OX=10090 GN=Park7 PE=1 SV=1	Park7	74	15	211	15	189	20	cell-cell signaling;cell organization and biogenesis;protein metabolism;DNA metabolism;RNA metabolism OR transcription;other metabolic processes;stress response;transport;other biological processes	plasma membrane;other membranes;cytosol;mitochondrion;ER/Golgi;nucleus;other cell component	signal transduction activity or receptor binding;enzyme regulator activity;nucleic acid binding activity;other molecular function	2.22152e+06	4.87223e+07	1.89534e+07	291375	1.15781e+07	1.7094e+06	90243.4	9.82561e+06	1.18496e+07	3.04139e+06	471365	2.56198e+07	9.47976e+06	9.47654e+06	2.04015e+07	5.0045e+06	1.0925e+07	7.32837e+06	1.21836e+07	9.42853e+06		21.0831	25.5381	24.176	18.1525	23.4649	20.7051	16.4615	23.2281	23.4983	21.5363	18.8465	24.6108	23.1764	23.1759	24.2822	22.2548	23.3811
P97427	Dihydropyrimidinase-related protein 1 OS=Mus musculus OX=10090 GN=Crmp1 PE=1 SV=1	Crmp1	43	18	399	14	572	62.1	signal transduction;other biological processes	cytosol;cytoskeleton;nucleus;other cell component	cytoskeletal activity;other molecular function	2.79656e+06	1.64893e+07	8.70246e+07	21685.1	7.88057e+06	376894	340589	1.91606e+07	5.35158e+06	4.40457e+06	652535	5.74048e+07	1.54424e+07	1.74433e+07	2.52195e+07	4.62595e+06	1.95129e+07	5.99151e+06	2.33074e+07	2.4165e+07		21.4152	23.975	26.3749	14.4044	22.9099	18.5238	18.3777	24.1916	22.3515	22.0706	19.3157	25.7747	23.8804	24.0562	24.588	22.1413	24.2179
Q8CGP7	Histone H2A type 1-K OS=Mus musculus OX=10090 GN=Hist1h2ak PE=1 SV=3	H2ac15	73	13	641	2	130	14.1		nucleus;other cell component	nucleic acid binding activity;other molecular function				15397.3	5476.43	27310.2	2544.22	2135.54			15996.9		9738.52	1831.42	4536.75		27102.7		5093.62	16202.8					13.9104	12.419	14.7372	11.313	11.0604			13.9655		13.2495	10.8387	12.1474		14.7261
Q91VR2	ATP synthase subunit gamma, mitochondrial OS=Mus musculus OX=10090 GN=Atp5f1c PE=1 SV=1	Atp5f1c	58	19	435	19	298	32.9	other metabolic processes;transport	other membranes;mitochondrion	transporter activity;other molecular function	1.52308e+07	1.50755e+08	105112738	545431	7.31678e+07	4.49697e+06	1.69734e+06	1.22444e+08	2.49207e+07	1.88328e+07	3.08637e+06	1.03391e+08	9.08947e+07	1.28129e+08	1.39069e+08	2.55418e+07	1.52327e+08	7.48318e+07	1.13859e+08	1.2403e+08		23.8605	27.1676	26.6474	19.057	26.1247	22.1005	20.6948	26.8675	24.5708	24.1667	21.5575	26.6235	26.4377	26.933	27.0512	24.6064	27.1826
Q9JL62	Glycolipid transfer protein OS=Mus musculus OX=10090 GN=Gltp PE=1 SV=3	Gltp	82	23	639	23	209	23.7	cell organization and biogenesis;transport	cytosol	transporter activity;other molecular function	1.13487e+07	1.126e+08	7.342e+07	99337	4.49322e+07	1.34961e+06	284698	7.42955e+07	2.04024e+07	1.19215e+07	605437	7.29899e+07	4.1881e+07	6.37993e+07	6.91225e+07	1.60527e+07	9.73744e+07	1.48003e+07	6.16391e+07	6.00652e+07		23.436	26.7466	26.1297	16.6	25.4212	20.3641	18.1191	26.1468	24.2822	23.5071	19.2076	26.1212	25.3198	25.927	26.0427	23.9363	26.537
P04104	Keratin, type II cytoskeletal 1 OS=Mus musculus OX=10090 GN=Krt1 PE=1 SV=4	Krt1	32	23	180	19	637	65.6	cell organization and biogenesis;protein metabolism;other metabolic processes;stress response;other biological processes	plasma membrane;other membranes;cytoskeleton;other cell component	bone, tooth or skin structural activity;other molecular function	5.15461e+07	4.53715e+07	4.93081e+07	2.19844e+06	1.07351e+08	8.45285e+06	6.91723e+06	4.96201e+07	2.34734e+07	3.25135e+07	9.13133e+06	8.40602e+07	4.3936e+07	8.12891e+07	3.04782e+07	3.07726e+07	1.85223e+08	3.42948e+08	5.70781e+07	2.03085e+07		25.6194	25.4353	25.5553	21.068	26.6778	23.011	22.7218	25.5644	24.4845	24.9545	23.1224	26.3249	25.3889	26.2766	24.8613	24.8751	27.4647
P10649	Glutathione S-transferase Mu 1 OS=Mus musculus OX=10090 GN=Gstm1 PE=1 SV=2	Gstm1	66	17	339	12	218	26	other metabolic processes;stress response;other biological processes	non-structural extracellular;cytosol;other cell component	other molecular function	3.99247e+06	1.72081e+07	1.5803e+07	125967	8.95872e+06	764865	455561	1.41512e+07	5.84639e+06	4.8868e+06	877562	2.6496e+07	7.93139e+06	1.23316e+07	1.77896e+07	7.53751e+06	1.90408e+07	8.79657e+06	1.9593e+07	1.26891e+07		21.9289	24.0366	23.9137	16.9427	23.0949	19.5448	18.7973	23.7544	22.4791	22.2205	19.7431	24.6593	22.9191	23.5559	24.0845	22.8457	24.1826
Q08331	Calretinin OS=Mus musculus OX=10090 GN=Calb2 PE=1 SV=3	Calb2	69	23	362	22	271	31.4	other biological processes	cytosol;cytoskeleton;nucleus;other cell component	other molecular function	2.86553e+06	5.86242e+07	6.14522e+07	4.34904e+06	3.23471e+07	6.83282e+06	446181	2.38799e+07	7.11349e+06	2.14572e+07	2.36085e+06	63581610	2.24354e+07	3.10376e+07	5.10793e+07	7.39872e+06	3.07362e+07	1.18975e+07	1.98984e+07	4.33146e+07		21.4504	25.805	25.873	22.0523	24.9471	22.7041	18.7673	24.5093	22.7621	24.355	21.1709	25.9221	24.4193	24.8875	25.6062	22.8188	24.8734
P12658	Calbindin OS=Mus musculus OX=10090 GN=Calb1 PE=1 SV=2	Calb1	68	19	277	18	261	30	developmental processes;other biological processes	cytosol;cytoskeleton;nucleus;other cell component	other molecular function	2.06656e+06	2.49159e+07	2.44883e+07	112407	7.30308e+06	321716	115850	1.22363e+07	3.79894e+06	1.71127e+07	621026	2.82933e+07	7.61575e+06	2.21783e+07	1.82218e+07	4.43953e+06	1.67661e+07	4.56163e+06	1.06867e+07	1.25894e+07		20.9788	24.5706	24.5456	16.7784	22.8001	18.2954	16.8219	23.5447	21.8572	24.0286	19.2443	24.754	22.8606	24.4026	24.1192	22.082	23.999
P23927	Alpha-crystallin B chain OS=Mus musculus OX=10090 GN=Cryab PE=1 SV=2	Cryab	87	18	364	18	175	20.1	cell organization and biogenesis;stress response;developmental processes;signal transduction;other biological processes	non-structural extracellular;plasma membrane;other membranes;cytosol;cytoskeleton;mitochondrion;ER/Golgi;nucleus;other cytoplasmic organelle;other cell component	cytoskeletal activity;other molecular function	6.29712e+06	5.99556e+07	4.53782e+07	1.22924e+06	2.96908e+07	5.80682e+06	1.35387e+06	6.11563e+07	1.54724e+07	5.87134e+06	5.90848e+06	5.20769e+07	3.39829e+07	4.30694e+07	6.79574e+07	1.26898e+07	6.25422e+07	2.11424e+07	3.83552e+07	4.98303e+07		22.5863	25.8374	25.4355	20.2293	24.8235	22.4693	20.3687	25.866	23.8832	22.4853	22.4944	25.6341	25.0183	25.3602	26.0181	23.5972	25.8983
P10637	Microtubule-associated protein tau OS=Mus musculus OX=10090 GN=Mapt PE=1 SV=3	Mapt	32	21	342	21	733	76.2	cell organization and biogenesis;protein metabolism;other metabolic processes;stress response;transport;developmental processes;signal transduction;other biological processes	non-structural extracellular;plasma membrane;other membranes;cytosol;cytoskeleton;nucleus;other cell component	cytoskeletal activity;nucleic acid binding activity;other molecular function	8.86302e+06	5.17543e+07	4.41204e+07	393411	2.4887e+07	1.65726e+06	657495	5.9698e+07	1.29884e+07	6.44319e+06	1.25877e+06	5.60634e+07	3.11867e+07	4.43818e+07	4.02515e+07	1.54099e+07	4.33811e+07	2.22118e+07	3.30086e+07	3.59901e+07		23.0794	25.6252	25.3949	18.5857	24.5689	20.6604	19.3266	25.8312	23.6307	22.6193	20.2636	25.7406	24.8944	25.4035	25.2625	23.8774	25.3706
Q9DB20	ATP synthase subunit O, mitochondrial OS=Mus musculus OX=10090 GN=Atp5po PE=1 SV=1	Atp5po	71	18	405	18	213	23.3	other metabolic processes;transport	plasma membrane;other membranes;mitochondrion;other cell component	transporter activity;other molecular function	6.84901e+06	8.41303e+07	1.06203e+08	1.61778e+06	2.19412e+07	4.56191e+06	2.37231e+06	6.63359e+07	1.03879e+07	8.92808e+06	4.21283e+06	9.73572e+07	3.51451e+07	8.67079e+07	6.93016e+07	9.53904e+06	8.19116e+07	1.17298e+07	6.65031e+07	5.76003e+07		22.7075	26.3261	26.6622	20.6256	24.3871	22.1212	21.1779	25.9833	23.3084	23.0899	22.0064	26.5368	25.0668	26.3697	26.0464	23.1854	26.2876
P80313	T-complex protein 1 subunit eta OS=Mus musculus OX=10090 GN=Cct7 PE=1 SV=1	Cct7	48	23	308	23	544	59.6	transport;other biological processes	cytosol;cytoskeleton;other cell component	other molecular function	3.97483e+07	1.78869e+07	1.64179e+07	1.20887e+07	5.11853e+07	1.51576e+07	9.95852e+06	69791992	32222596	4.14192e+07	8.90717e+06	1.85396e+07	8.82429e+07	7.49879e+07	60632850	3.54441e+07	7.19901e+07	4.13871e+07	6.66837e+07	8.18956e+07		25.2444	24.0924	23.9688	23.5272	25.6092	23.8535	23.2475	26.0566	24.9416	25.3038	23.0865	24.1441	26.395	26.1602	25.8536	25.079	26.1013
Q61753	D-3-phosphoglycerate dehydrogenase OS=Mus musculus OX=10090 GN=Phgdh PE=1 SV=3	Phgdh	51	24	337	24	533	56.5	cell cycle OR cell proliferation;cell organization and biogenesis;other metabolic processes;developmental processes;other biological processes		other molecular function	9.91291e+06	4.86021e+07	4.95823e+07	201458	9.37587e+06	1.30281e+06	408080	1.39107e+07	1.61782e+07	1.33438e+07	1.45539e+06	72075124	1.07324e+07	1.71537e+07	18160751	1.72807e+07	1.91976e+07	9.47988e+06	9.94481e+06	1.30451e+07		23.2409	25.5345	25.5633	17.6201	23.1605	20.3132	18.6385	23.7297	23.9475	23.6697	20.473	26.103	23.3555	24.032	24.1143	24.0427	24.1944
Q99N28	Cell adhesion molecule 3 OS=Mus musculus OX=10090 GN=Cadm3 PE=1 SV=1	Cadm3	47	16	279	16	396	42.9	cell adhesion;other biological processes	plasma membrane;other membranes;other cell component	other molecular function	7.17656e+06	7.83456e+07	6.44075e+07	422061	1.65112e+07	1.19861e+06	1.22026e+06	1.8787e+07	1.03933e+07	1.1644e+07	1.91136e+06	7.83643e+07	2.01294e+07	2.18937e+07	1.78184e+07	1.17329e+07	2.41676e+07	1.59779e+07	2.27015e+07	2.30844e+07		22.7749	26.2233	25.9407	18.6871	23.9769	20.1929	20.2188	24.1632	23.3092	23.4731	20.8662	26.2237	24.2628	24.384	24.0869	23.4841	24.5266
P50518	V-type proton ATPase subunit E 1 OS=Mus musculus OX=10090 GN=Atp6v1e1 PE=1 SV=2	Atp6v1e1	61	22	267	22	226	26.1	cell organization and biogenesis;transport	plasma membrane;other membranes;cytosol;ER/Golgi;other cytoplasmic organelle;other cell component	transporter activity;other molecular function	1.16381e+07	2.86877e+07	2.72374e+07	298659	2.0051e+07	848967	428436	5.10442e+07	5.96626e+06	5.34252e+06	940621	3.81912e+07	1.94091e+07	4.20015e+07	4.88233e+07	1.1929e+07	5.12929e+07	2.01846e+07	5.10014e+07	3.94091e+07		23.4724	24.7739	24.6991	18.1881	24.2572	19.6953	18.7087	25.6052	22.5084	22.3491	19.8433	25.1867	24.2102	25.3239	25.5411	23.508	25.6123
P02535	Keratin, type I cytoskeletal 10 OS=Mus musculus OX=10090 GN=Krt10 PE=1 SV=3	Krt10	48	27	256	25	570	57.7	cell organization and biogenesis;protein metabolism;other metabolic processes;other biological processes	non-structural extracellular;plasma membrane;cytoskeleton;other cell component	bone, tooth or skin structural activity;cytoskeletal activity;other molecular function	3.16132e+07	3.68846e+07	4.09862e+07	1.58525e+06	6.88609e+07	4.41014e+06	4.22363e+06	3.81276e+07	1.03153e+07	1.64333e+07	5.84263e+06	7.62177e+07	3.77159e+07	9.81143e+07	3.08575e+07	2.44902e+07	1.40306e+08	7.47326e+07	7.36798e+07	3.52053e+07		24.914	25.1365	25.2886	20.5963	26.0372	22.0724	22.0101	25.1843	23.2983	23.9701	22.4782	26.1836	25.1687	26.548	24.8791	24.5457	27.064
Q99K51	Plastin-3 OS=Mus musculus OX=10090 GN=Pls3 PE=1 SV=3	Pls3	43	24	226	17	630	70.7	cell organization and biogenesis;developmental processes;other biological processes	plasma membrane;other membranes;cytosol;cytoskeleton;other cell component	cytoskeletal activity;other molecular function	3.55431e+07	1.33811e+07	8.39781e+07	963653	2.36164e+07	1.60171e+06	4.67645e+06	4.91547e+07	5.05878e+07	5.00588e+07	1.58405e+06	75712581	1.5424e+07	5.11841e+07	6.5456e+07	5.38907e+07	8.73431e+07	2.03506e+07	6.22905e+07	6.18365e+07		25.0831	23.6737	26.3235	19.8782	24.4933	20.6112	22.157	25.5508	25.5923	25.5771	20.5952	26.174	23.8787	25.6092	25.964	25.6835	26.3802
Q8BVE3	V-type proton ATPase subunit H OS=Mus musculus OX=10090 GN=Atp6v1h PE=1 SV=1	Atp6v1h	55	22	223	22	483	55.8	cell organization and biogenesis;transport	other membranes;ER/Golgi;other cytoplasmic organelle;other cell component	transporter activity	2.2862e+06	9.15352e+06	1.02132e+07	211561	8.46328e+06	53171.5	436666	1.74112e+07	3.27194e+06	5.74753e+06	226381	1.9026e+07	1.22786e+07	7.68073e+06	1.3395e+07	3.97122e+06	1.68702e+07	5.3097e+06	1.16781e+07	7.98095e+06		21.1245	23.1259	23.2839	17.6907	23.0128	15.6984	18.7362	24.0535	21.6417	22.4545	17.7884	24.1815	23.5496	22.8728	23.6752	21.9211	24.008
O08529	Calpain-2 catalytic subunit OS=Mus musculus OX=10090 GN=Capn2 PE=1 SV=4	Capn2	37	21	242	21	700	79.8	protein metabolism;other metabolic processes;stress response;developmental processes;other biological processes	plasma membrane;other membranes;cytosol;mitochondrion;ER/Golgi;nucleus;other cytoplasmic organelle;other cell component	cytoskeletal activity;other molecular function	2.97861e+06	1.437e+07	1.34812e+07		5.45552e+06			8.4439e+06	3.06609e+06	2.93552e+06	275910	1.54294e+07	8.64903e+06	9.40361e+06	1.05534e+07	3.91856e+06	1.20464e+07	5.55069e+06	9.58974e+06	9.73929e+06		21.5062	23.7766	23.6844		22.3793			23.0095	21.548	21.4852	18.0738	23.8792	23.0441	23.1648	23.3312	21.9019	23.5221
Q9QXL2	Kinesin-like protein KIF21A OS=Mus musculus OX=10090 GN=Kif21a PE=1 SV=2	Kif21a	21	28	228	25	1672	186.4	other biological processes	plasma membrane;other membranes;cytosol;cytoskeleton;other cell component	cytoskeletal activity;other molecular function	607082	1.44123e+07	3.14764e+06	6633.51	5.98431e+06	78592.4	6987.42	8.58273e+06	583220	600266	72767.9	1.21475e+07	7.13308e+06	7603026	1.02224e+07	434617	1.0298e+07	8.65483e+06	8.44503e+06	9.17436e+06		19.2115	23.7808	21.5858	12.6956	22.5128	16.2621	12.7705	23.033	19.1537	19.1952	16.151	23.5342	22.7661	22.8581	23.2852	18.7294	23.2959
Q99PL5	Ribosome-binding protein 1 OS=Mus musculus OX=10090 GN=Rrbp1 PE=1 SV=2	Rrbp1	39	31	154	31	1605	172.8	transport;signal transduction	other membranes;ER/Golgi		395354	1.70499e+07	1.61129e+07		2.02689e+06	13009.3		2.75109e+06	798796	610727	83913.4	1.41183e+07	2.22784e+06	1.62537e+06	1.90264e+06	693310	2.09792e+06	2.11867e+06	3.21833e+06	2.2839e+06		18.5928	24.0233	23.9417		20.9508	13.6673		21.3916	19.6075	19.2202	16.3566	23.7511	21.0872	20.6323	20.8596	19.4031	21.0005
P62984	Ubiquitin-60S ribosomal protein L40 OS=Mus musculus OX=10090 GN=Uba52 PE=1 SV=2	Uba52	59	13	1234	1	128	14.7	protein metabolism;other metabolic processes	plasma membrane;other membranes;cytosol;ER/Golgi;translational apparatus;nucleus;other cell component	other molecular function	878736		652331	109046	2.05006e+06	365065	57874.9	529621	832426	964018	194803		965137	894810	1.03388e+06	834729	1.18182e+06	1.4755e+06	1.39489e+06	1.77741e+06		19.7451		19.3152	16.7346	20.9672	18.4778	15.8207	19.0146	19.667	19.8787	17.5717		19.8804	19.7712	19.9796	19.6709	20.1726
P63094	Guanine nucleotide-binding protein G(s) subunit alpha isoforms short OS=Mus musculus OX=10090 GN=Gnas PE=1 SV=1	Gnas	61	24	366	23	394	45.6	cell adhesion;cell organization and biogenesis;DNA metabolism;other metabolic processes;stress response;developmental processes;signal transduction;other biological processes	plasma membrane;other membranes;cytosol;ER/Golgi;nucleus;other cytoplasmic organelle;other cell component	signal transduction activity or receptor binding;enzyme regulator activity;cytoskeletal activity;other molecular function	1.87605e+07	2.35181e+07	1.46521e+07	24530.9	3.86069e+07	509693	13917.7	1.81007e+07	4.66727e+06	2.00875e+06	439308	1.23525e+07	6.41618e+07	6.34169e+07	3.42831e+07	2.74211e+07	3.60438e+07	3.77862e+07	2.3313e+07	7.55091e+06		24.1612	24.4873	23.8046	14.5823	25.2024	18.9593	13.7646	24.1095	22.1541	20.9379	18.7449	23.5583	25.9352	25.9184	25.031	24.7088	25.1032
Q9ESN6	Tripartite motif-containing protein 2 OS=Mus musculus OX=10090 GN=Trim2 PE=1 SV=1	Trim2	43	23	180	21	744	81.4	protein metabolism;other metabolic processes;other biological processes	other cell component	cytoskeletal activity;other molecular function	2.75339e+06	8.97999e+06	5.71968e+06	58397.9	6.39923e+06	235849	66055.8	1.11691e+07	3.98855e+06	2.30628e+06	520764	9.72299e+06	8.98318e+06	8.80629e+06	1.07089e+07	3.81763e+06	1.25168e+07	6.97201e+06	9.23793e+06	1.07148e+07		21.3928	23.0983	22.4475	15.8336	22.6095	17.8475	16.0114	23.413	21.9274	21.1371	18.9903	23.213	23.0988	23.0701	23.3523	21.8642	23.5774
Q9CRB6	Tubulin polymerization-promoting protein family member 3 OS=Mus musculus OX=10090 GN=Tppp3 PE=1 SV=1	Tppp3	76	21	445	21	176	19	cell organization and biogenesis;developmental processes;other biological processes	cytoskeleton;other cell component	cytoskeletal activity	3.07514e+07	1.35154e+08	1.07253e+08	5.58775e+06	9.53924e+07	1.25505e+07	6.66048e+06	1.03437e+08	4.15516e+07	4.80168e+07	1.65368e+07	7.90332e+07	1.18659e+08	1.32316e+08	1.20862e+08	5.03389e+07	1.45437e+08	7.28254e+07	1.17707e+08	1.1188e+08		24.8741	27.01	26.6764	22.4138	26.5074	23.5812	22.6672	26.6242	25.3084	25.517	23.9792	26.236	26.8222	26.9794	26.8488	25.5852	27.1158
Q9D394	Protein RUFY3 OS=Mus musculus OX=10090 GN=Rufy3 PE=1 SV=1	Rufy3	50	28	341	27	469	53	cell organization and biogenesis;developmental processes;other biological processes	other membranes;cytosol;other cell component		3.20111e+06	25125453	2.15494e+07	121954	1.02069e+07	826677	339379	2.16377e+07	5.38172e+06	5.69493e+06	730901	2.85142e+07	1.76032e+07	2.00822e+07	2.0464e+07	6.50362e+06	2.01179e+07	1.04567e+07	2.33104e+07	2.16218e+07		21.6101	24.5826	24.3611	16.896	23.283	19.657	18.3725	24.367	22.3596	22.4412	19.4793	24.7652	24.0693	24.2594	24.2866	22.6328	24.262
P58774	Tropomyosin beta chain OS=Mus musculus OX=10090 GN=Tpm2 PE=1 SV=1	Tpm2	39	16	256	4	284	32.8	cell organization and biogenesis;other biological processes	cytoskeleton	cytoskeletal activity;other molecular function	1.11658e+06	514488	1.00303e+07	3233.73	884940	21417.2		1.23663e+06	1.48399e+06	938322	48458.4	8.58906e+06	1.64207e+06	1.33865e+06	751755	919932	1.33433e+06	1.03387e+06	1.70743e+06	646559		20.0907	18.9728	23.2579	11.659	19.7552	14.3865		20.238	20.5011	19.8397	15.5645	23.0341	20.6471	20.3524	19.5199	19.8112	20.3477
P15532	Nucleoside diphosphate kinase A OS=Mus musculus OX=10090 GN=Nme1 PE=1 SV=1	Nme1	80	12	422	7	152	17.2	DNA metabolism;other metabolic processes;transport;developmental processes;other biological processes	plasma membrane;other membranes;cytosol;cytoskeleton;mitochondrion;nucleus;other cell component	cytoskeletal activity;translation activity;nucleic acid binding activity;kinase activity;other molecular function	2.48363e+07	6.77741e+07	4.74145e+07	783366	3.71593e+07	3.52728e+06	1.09049e+06	3.56041e+07	1.95861e+07	2.4649e+07	6.4074e+06	4.15281e+07	3.9154e+07	2.91404e+07	4.8758e+07	3.16437e+07	5.1437e+07	4.74177e+07	48150491	3.88245e+07		24.5659	26.0142	25.4988	19.5793	25.1472	21.7501	20.0565	25.0855	24.2233	24.555	22.6113	25.3076	25.2227	24.7965	25.5391	24.9154	25.6163
Q810U3	Neurofascin OS=Mus musculus OX=10090 GN=Nfasc PE=1 SV=1	Nfasc	24	27	291	27	1240	137.9	cell adhesion;cell organization and biogenesis;developmental processes;other biological processes	plasma membrane;other membranes;other cell component	other molecular function	2.25465e+06	1.60953e+07	2.64419e+07	157111	8.70564e+06	1.17695e+06	239815	1.58394e+07	3.71777e+06	1.33324e+06	1.92815e+06	1.89286e+07	1.05528e+07	1.3097e+07	1.69574e+07	4.89376e+06	1.68557e+07	6.73373e+06	1.72324e+07	2.08612e+07		21.1045	23.9401	24.6563	17.2614	23.0535	20.1666	17.8716	23.917	21.826	20.3465	20.8788	24.1741	23.3311	23.6427	24.0154	22.2225	24.0067
P21550	Beta-enolase OS=Mus musculus OX=10090 GN=Eno3 PE=1 SV=3	Eno3	26	9	641	1	434	47	other metabolic processes	plasma membrane;other membranes;cytosol	other molecular function	1.26215e+07	40469066	4.8034e+07	705694	5.65007e+07	6.30467e+06	1.95554e+06	3.59452e+07	1.82547e+07	1.5732e+07	6.00443e+06	4.4736e+07	6.28412e+07	55700215	6.90386e+07	2.56383e+07	6.50371e+07	7.10284e+07	1.24655e+08	7.27434e+07		23.5894	25.2703	25.5176	19.4287	25.7518	22.588	20.8991	25.0993	24.1218	23.9072	22.5176	25.4149	25.9052	25.7312	26.0409	24.6118	25.9548
Q9CZU6	Citrate synthase, mitochondrial OS=Mus musculus OX=10090 GN=Cs PE=1 SV=1	Cs	58	23	398	23	464	51.7	other metabolic processes	mitochondrion	other molecular function	1.85976e+07	1.88792e+08	1.92449e+08	2.25109e+06	6.66746e+07	6.0623e+06	2.902e+06	1.36404e+08	3.11812e+07	2.75773e+07	1.14826e+07	2.65035e+08	90106753	1.38908e+08	1.54571e+08	2.84058e+07	1.75707e+08	5.15417e+07	1.29199e+08	1.33712e+08		24.1486	27.4922	27.5199	21.1022	25.9906	22.5314	21.4686	27.0233	24.8942	24.717	23.4529	27.9816	26.4251	27.0496	27.2037	24.7597	27.3886
Q64521	Glycerol-3-phosphate dehydrogenase, mitochondrial OS=Mus musculus OX=10090 GN=Gpd2 PE=1 SV=2	Gpd2	36	25	184	25	727	80.9	other metabolic processes;developmental processes;other biological processes	other cell component	other molecular function	3.89096e+06	3.59511e+06	6.59993e+06	16523.8	9.72042e+06	1.4401e+06	633509	9.58716e+06	7.65772e+06	5.17322e+06	1.41375e+06	4.11908e+06	9.69625e+06	9.57204e+06	1.14255e+07	5.60214e+06	8.38187e+06	1.40624e+07	1.01624e+07	1.08449e+07		21.8917	21.7776	22.654	14.0123	23.2126	20.4577	19.273	23.1927	22.8685	22.3026	20.4311	21.9739	23.209	23.1904	23.4457	22.4175	22.9988
Q921M7	Protein FAM49B OS=Mus musculus OX=10090 GN=Fam49b PE=1 SV=1	Cyrib	62	18	167	18	324	36.8	cell organization and biogenesis;other biological processes	other membranes;mitochondrion;other cell component	signal transduction activity or receptor binding;other molecular function	3.81441e+06	1.93692e+07	1.30821e+07	35108.1	5.5462e+06	190771	233631	4.10734e+06	3.84048e+06	3.88015e+06	634662	1.03145e+07	4.33762e+06	5.09145e+06	9.66179e+06	2.5509e+06	7.17114e+06	3.85673e+06	4.88835e+06	4.83287e+06		21.863	24.2073	23.6411	15.0995	22.4031	17.5415	17.8339	21.9698	21.8729	21.8877	19.2756	23.2982	22.0485	22.2796	23.2039	21.2826	22.7738
P99029	Peroxiredoxin-5, mitochondrial OS=Mus musculus OX=10090 GN=Prdx5 PE=1 SV=2	Prdx5	68	16	387	16	210	21.9	other metabolic processes;stress response;other biological processes	cytosol;nucleus;other cytoplasmic organelle;other cell component	signal transduction activity or receptor binding;enzyme regulator activity;nucleic acid binding activity;other molecular function	2.61633e+07	5.89878e+07	65933568	2.24292e+06	4.94641e+07	1.13964e+07	4.774e+06	9.00605e+07	3.58456e+07	3.47666e+07	7.14283e+06	9.37123e+07	9.94919e+07	9.80423e+07	7.68605e+07	3.42262e+07	1.07852e+08	3.77604e+07	8.64082e+07	8.67003e+07		24.641	25.8139	25.9745	21.0969	25.5599	23.4421	22.1868	26.4244	25.0953	25.0512	22.7681	26.4817	26.5681	26.5469	26.1957	25.0286	26.6845
Q8R001	Microtubule-associated protein RP/EB family member 2 OS=Mus musculus OX=10090 GN=Mapre2 PE=1 SV=1	Mapre2	56	17	165	16	326	36.9	cell cycle OR cell proliferation;cell organization and biogenesis;other biological processes	cytoskeleton;other cell component	cytoskeletal activity;other molecular function	1.10314e+07	34564001	4.83992e+07	20950.2	3.70227e+07	599837	305695	8.51891e+07	2.03689e+07	8.27976e+06	3.69885e+06	4.0074e+07	3.28957e+08	8.13936e+07	1.01674e+08	1.96694e+07	8.23211e+07	4.92538e+07	4.41133e+08	7.32168e+08		23.3951	25.0428	25.5285	14.3547	25.1419	19.1942	18.2217	26.3442	24.2799	22.9812	21.8186	25.2562	28.2933	26.2784	26.5994	24.2295	26.2948
Q9Z1G3	V-type proton ATPase subunit C 1 OS=Mus musculus OX=10090 GN=Atp6v1c1 PE=1 SV=4	Atp6v1c1	58	28	328	28	382	43.9	cell organization and biogenesis;transport	plasma membrane;other membranes;ER/Golgi;other cytoplasmic organelle;other cell component	transporter activity	941816	8.83388e+06	1.32187e+07	41254.1	8.84435e+06	150983	47883.1	1.23212e+07	6.63267e+06	1.23274e+06	110415	8.55658e+06	2.97456e+07	7.87934e+06	1.64593e+07	2.52067e+06	2.21195e+07	4.09969e+06	7.54311e+06	7.40357e+06		19.8451	23.0746	23.6561	15.3323	23.0763	17.204	15.5472	23.5546	22.6612	20.2334	16.7526	23.0286	24.8262	22.9096	23.9724	21.2654	24.3988
P54227	Stathmin OS=Mus musculus OX=10090 GN=Stmn1 PE=1 SV=2	Stmn1	83	24	486	21	149	17.3	cell cycle OR cell proliferation;cell organization and biogenesis;developmental processes;signal transduction;other biological processes	other membranes;cytosol;cytoskeleton;other cell component	cytoskeletal activity	1.91138e+07	1.06347e+08	1.24115e+08	546355	4.97538e+07	3.15944e+06	1.89712e+06	7.21965e+07	3.33114e+07	2.86837e+07	3.48554e+06	1.33392e+08	5.51818e+07	8.02741e+07	8.86775e+07	3.34137e+07	9.25509e+07	4.52444e+07	7.43696e+07	8.47503e+07		24.1881	26.6642	26.8871	19.0595	25.5683	21.5912	20.8554	26.1054	24.9895	24.7737	21.733	26.9911	25.7177	26.2584	26.4021	24.9939	26.4637
Q9D0K2	Succinyl-CoA:3-ketoacid coenzyme A transferase 1, mitochondrial OS=Mus musculus OX=10090 GN=Oxct1 PE=1 SV=1	Oxct1	47	15	198	15	520	56	other metabolic processes;stress response;developmental processes;other biological processes		other molecular function	1.14696e+07	2.24199e+07	2.52228e+07	1.01906e+06	2.44385e+07	4.81328e+06	554201	3.33497e+07	1.31551e+07	1.38614e+07	2.02318e+06	2.6501e+07	2.6352e+07	3.27455e+07	2.9745e+07	1.84901e+07	3.61042e+07	2.40852e+07	3.55259e+07	3.13479e+07		23.4513	24.4183	24.5882	19.9588	24.5427	22.1986	19.08	24.9912	23.6491	23.7246	20.9482	24.6595	24.6514	24.9648	24.8261	24.1403	25.1057
O54991	Contactin-associated protein 1 OS=Mus musculus OX=10090 GN=Cntnap1 PE=1 SV=2	Cntnap1	21	27	310	27	1385	156.2	cell adhesion;cell organization and biogenesis;developmental processes;other biological processes	plasma membrane;other membranes;other cell component	other molecular function	6.48385e+06	5.48314e+06	1.85541e+07	1.19191e+06	1.05243e+07	2.53621e+06	120603	1.96059e+07	6049616	7.14705e+06	234469	1.19371e+07	1.74565e+07	2.20479e+07	18131345	6.25746e+06	1.91448e+07	7.95907e+06	1.90502e+07	18678459		22.6284	22.3866	24.1452	20.1848	23.3272	21.2742	16.8799	24.2248	22.5284	22.7689	17.839	23.5089	24.0573	24.3941	24.112	22.5771	24.1904
Q63844	Mitogen-activated protein kinase 3 OS=Mus musculus OX=10090 GN=Mapk3 PE=1 SV=5	Mapk3	59	19	335	12	380	43	cell cycle OR cell proliferation;cell organization and biogenesis;protein metabolism;RNA metabolism OR transcription;other metabolic processes;stress response;transport;developmental processes;signal transduction;other biological processes	plasma membrane;other membranes;cytosol;cytoskeleton;mitochondrion;ER/Golgi;nucleus;other cytoplasmic organelle;other cell component	kinase activity;other molecular function	1.46143e+07	5.19813e+07	5.91574e+07	625471	1.64614e+07	4.87103e+06	1.26018e+06	3.36071e+07	1.72224e+07	1.63966e+07	2.76723e+06	6.99366e+07	2.41486e+07	3.4911e+07	3.69189e+07	1.49729e+07	4.94883e+07	2.82251e+07	4.17478e+07	4.50797e+07		23.8009	25.6315	25.8181	19.2546	23.9726	22.2158	20.2652	25.0023	24.0378	23.9669	21.4	26.0595	24.5254	25.0572	25.1379	23.8359	25.5606
P84096	Rho-related GTP-binding protein RhoG OS=Mus musculus OX=10090 GN=Rhog PE=1 SV=1	Rhog	75	16	357	15	191	21.3	cell organization and biogenesis;signal transduction;other biological processes	plasma membrane;other membranes;cytoskeleton;other cell component	other molecular function	2.26429e+07	8.06118e+07	6.80125e+07	2.11031e+06	6.67769e+07	5.36272e+06	3.91857e+06	1.22344e+08	3.25373e+07	2.28376e+07	7.94015e+06	6.89688e+07	8.4216e+07	1.00418e+08	1.04387e+08	3.62042e+07	1.41784e+08	6.59428e+07	1.14843e+08	1.22742e+08		24.4326	26.2645	26.0193	21.009	25.9928	22.3545	21.9019	26.8664	24.9556	24.4449	22.9207	26.0394	26.3276	26.5814	26.6374	25.1097	27.0791
P19783	Cytochrome c oxidase subunit 4 isoform 1, mitochondrial OS=Mus musculus OX=10090 GN=Cox4i1 PE=1 SV=2	Cox4i1	64	18	579	18	169	19.5	other metabolic processes;transport	other membranes;cytosol;mitochondrion;nucleus		1.75557e+07	1.53103e+08	1.36536e+08	911294	4.87027e+07	6.95002e+06	2.74785e+06	8.34774e+07	3.55796e+07	2.55868e+07	8.13026e+06	1.76412e+08	7.46586e+07	9.78527e+07	9.05459e+07	3.01696e+07	8.56986e+07	2.75167e+07	6.51304e+07	9.04861e+07		24.0654	27.1899	27.0247	19.7976	25.5375	22.7286	21.3899	26.3149	25.0845	24.6089	22.9549	27.3944	26.1538	26.5441	26.4321	24.8466	26.3528
P28650	Adenylosuccinate synthetase isozyme 1 OS=Mus musculus OX=10090 GN=Adssl1 PE=1 SV=2	Adss1	58	20	180	19	457	50.2	other metabolic processes	other membranes;other cell component	cytoskeletal activity;other molecular function	1.0395e+07	1.24931e+09	5.42982e+06	698563	1.45525e+07	3.29779e+06	144963	5.85721e+06	3.45072e+06	6.87355e+06	1.74402e+06	2.45505e+06	8.23379e+06	7.25703e+06	5.52938e+06	5.08389e+06	1.926e+07	3.59119e+07	7.92784e+06	2.58057e+06		23.3094	30.2185	22.3725	19.414	23.7948	21.6531	17.1453	22.4818	21.7185	22.7126	20.734	21.2273	22.9731	22.7909	22.3987	22.2775	24.1991
Q9D2P8	Myelin-associated oligodendrocyte basic protein OS=Mus musculus OX=10090 GN=Mobp PE=1 SV=1	Mobp	62	14	706	14	170	19.2	cell organization and biogenesis;developmental processes	cytosol;mitochondrion;other cell component	other molecular function	3.41934e+07	2.08783e+08	2.5524e+08	3.32024e+06	1.34467e+08	1.847e+07	1.0423e+07	2.53855e+08	5.90882e+07	5.35557e+07	9.67133e+06	2.39403e+08	2.65676e+08	2.33437e+08	2.64342e+08	7.21729e+07	2.64698e+08	8.44855e+07	198486924	5.04171e+08		25.0272	27.6374	27.9273	21.6629	27.0027	24.1387	23.3133	27.9194	25.8164	25.6745	23.2053	27.8349	27.9851	27.7985	27.9778	26.105	27.9798
P51174	Long-chain specific acyl-CoA dehydrogenase, mitochondrial OS=Mus musculus OX=10090 GN=Acadl PE=1 SV=2	Acadl	45	20	229	20	430	47.9	other metabolic processes;stress response;other biological processes	other membranes;mitochondrion;other cell component	other molecular function	4.76535e+06	2.58595e+07	8.96866e+06	76682.8	1.73343e+07	717433	240221	1.61973e+07	9.20257e+06	8.47631e+06	707502	1.42367e+07	1.59796e+07	1.6324e+07	2.31105e+07	9.01905e+06	2.44398e+07	1.85013e+07	1.86835e+07	2.18927e+07		22.1842	24.6242	23.0965	16.2266	24.0471	19.4525	17.874	23.9493	23.1336	23.015	19.4324	23.7631	23.9297	23.9605	24.462	23.1045	24.5427
Q9WUB3	Glycogen phosphorylase, muscle form OS=Mus musculus OX=10090 GN=Pygm PE=1 SV=3	Pygm	33	23	226	10	842	97.2	other metabolic processes;stress response;other biological processes	cytosol;cytoskeleton;ER/Golgi;other cell component	other molecular function	1.1615e+06	2.63484e+06	1.96335e+06	4383.21	1.13254e+06	365525	400015	354003	1.51282e+06	225318	422126	2.46612e+06	403602	545634	1.57049e+06	1.55189e+06	924060	820092	2.55642e+06	1.36665e+06		20.1476	21.3293	20.9049	12.0978	20.1111	18.4796	18.6097	18.4334	20.5288	17.7816	18.6873	21.2338	18.6226	19.0576	20.5828	20.5656	19.8176
P28663	Beta-soluble NSF attachment protein OS=Mus musculus OX=10090 GN=Napb PE=1 SV=2	Napb	62	19	247	15	298	33.5	cell-cell signaling;cell organization and biogenesis;transport;other biological processes	plasma membrane;other membranes;other cell component	other molecular function	1.2735e+06	2.16233e+07	4.42518e+07	3080.25	1.56132e+07	174575		2.46948e+07	2.65861e+06	2.3228e+06	523942	4.13353e+07	1.92335e+07	2.77278e+07	2.61426e+07	1.36444e+06	2.13962e+07	8.09755e+06	18675556	2.29766e+07		20.2804	24.3661	25.3992	11.5888	23.8963	17.4135		24.5577	21.3422	21.1474	18.999	25.3009	24.1971	24.7248	24.6399	20.3799	24.3508
Q61171	Peroxiredoxin-2 OS=Mus musculus OX=10090 GN=Prdx2 PE=1 SV=3	Prdx2	73	13	373	13	198	21.8	cell cycle OR cell proliferation;other metabolic processes;stress response;developmental processes;signal transduction;other biological processes	cytosol	other molecular function	2.36582e+07	8.88847e+07	7.03428e+07	1.02232e+06	5.96129e+07	6.26189e+06	2.71833e+06	6.06404e+07	3.71043e+07	3.41316e+07	4.24749e+06	6.07308e+07	8.87456e+07	6.04783e+07	6.87756e+07	3.49585e+07	6.96592e+07	5.57077e+07	7.13322e+07	6.02334e+07		24.4958	26.4054	26.0679	19.9634	25.8291	22.5782	21.3743	25.8538	25.1451	25.0246	22.0182	25.8559	26.4032	25.8499	26.0354	25.0591	26.0538
P15331	Peripherin OS=Mus musculus OX=10090 GN=Prph PE=1 SV=2	Prph	50	32	264	27	475	54.2	cell organization and biogenesis	plasma membrane;other membranes;cytoskeleton;other cell component	other molecular function	1.41722e+06	5.75561e+07	2.27255e+07	16403.5	3.15576e+06	171383	54170.9	7.57389e+06	1.87417e+06	2.96126e+06	190802	1.47316e+07	5.13687e+06	5.83913e+06	9.95234e+06	1.64893e+06	1.60298e+07	2.95225e+06	1.19344e+07	1.13126e+07		20.4346	25.7785	24.4378	14.0017	21.5896	17.3869	15.7252	22.8526	20.8378	21.4978	17.5417	23.8124	22.2925	22.4773	23.2466	20.6531	23.9343
Q9D051	Pyruvate dehydrogenase E1 component subunit beta, mitochondrial OS=Mus musculus OX=10090 GN=Pdhb PE=1 SV=1	Pdhb	44	15	298	15	359	38.9	other metabolic processes	mitochondrion;nucleus;other cell component	other molecular function	2.74489e+07	2.68503e+07	1.82828e+07	259247	2.48451e+07	1.42384e+06	610392	2.51543e+07	6.69454e+06	5.70862e+06	1.25564e+06	1.76904e+07	3.66404e+07	3.52879e+07	13641768	2.49952e+07	3.29726e+07	9.90168e+06	3.7205e+07	4.09822e+07		24.7102	24.6784	24.124	17.984	24.5665	20.4414	19.2194	24.5843	22.6746	22.4447	20.26	24.0765	25.1269	25.0727	23.7015	24.5751	24.9748
Q923T9	Calcium/calmodulin-dependent protein kinase type II subunit gamma OS=Mus musculus OX=10090 GN=Camk2g PE=1 SV=1	Camk2g	40	15	257	6	529	59.6	cell cycle OR cell proliferation;protein metabolism;other metabolic processes;stress response;transport;developmental processes;other biological processes	other membranes;cytosol;ER/Golgi;other cell component	kinase activity;other molecular function	602838			26001.7	2.34455e+06	55971.1	38602.8	2.81734e+06	1.04356e+06	1.02936e+06	93443.2		1.75504e+06	1.67732e+06	1638447	1.0058e+06	3.51865e+06	2.32622e+06	2.04329e+06	3.24185e+06		19.2014			14.6663	21.1609	15.7724	15.2364	21.4259	19.9931	19.9733	16.5118		20.7431	20.6777	20.6439	19.9399	21.7466
Q8BWF0	Succinate-semialdehyde dehydrogenase, mitochondrial OS=Mus musculus OX=10090 GN=Aldh5a1 PE=1 SV=1	Aldh5a1	39	21	240	21	523	55.9	other metabolic processes;developmental processes	mitochondrion	other molecular function	4.44081e+06	1.68545e+07	2.41126e+07	117778	1.9679e+07	813184	495844	2.45527e+07	8.0892e+06	6.52228e+06	1.48897e+06	22257273	2.08022e+07	2.04731e+07	2.64749e+07	1.08309e+07	2.65117e+07	2.0176e+07	22800836	2.68502e+07		22.0824	24.0066	24.5233	16.8457	24.2302	19.6332	18.9195	24.5494	22.9476	22.6369	20.5059	24.4078	24.3102	24.2872	24.6581	23.3686	24.6601
Q9D2U9	Histone H2B type 3-A OS=Mus musculus OX=10090 GN=Hist3h2ba PE=1 SV=3	H2bu2	68	15	442	2	126	14		cytosol;nucleus;other cell component	nucleic acid binding activity;other molecular function	5.80591e+07	6.87875e+07	1.49133e+08	1.23608e+07	1.49333e+08	5.44884e+07	6.7737e+06	1.05304e+08	1.25374e+08	1.23834e+08	3.73079e+07	1.77185e+08	9.73602e+07	7.95392e+07	9.52269e+07	7.10998e+07	1.20544e+08	2.01891e+08	1.16215e+08	1.14284e+08		25.791	26.0356	27.152	23.5593	27.154	25.6994	22.6915	26.65	26.9017	26.8838	25.153	27.4007	26.5368	26.2452	26.5049	26.0833	26.845
P53994	Ras-related protein Rab-2A OS=Mus musculus OX=10090 GN=Rab2a PE=1 SV=1	Rab2a	72	16	229	9	212	23.5	cell organization and biogenesis;transport	other membranes;ER/Golgi;other cell component	other molecular function	2.37458e+06	6.34796e+06	8.85752e+06	6162.89	1.37548e+07	194912	178883	1.90562e+07	4.12476e+06	3.60154e+06	318808	1.19756e+07	1.3906e+07	1.68352e+07	2.41719e+07	4.10834e+06	18770938	1.25122e+07	1.83948e+07	1.90841e+07		21.1792	22.5979	23.0785	12.5894	23.7134	17.5725	17.4487	24.1838	21.9759	21.7802	18.2823	23.5136	23.7292	24.005	24.5268	21.9701	24.162
P60766	Cell division control protein 42 homolog OS=Mus musculus OX=10090 GN=Cdc42 PE=1 SV=2	Cdc42	67	14	193	13	191	21.2	cell adhesion;cell organization and biogenesis;protein metabolism;other metabolic processes;stress response;transport;developmental processes;signal transduction;other biological processes	plasma membrane;other membranes;cytosol;cytoskeleton;ER/Golgi;other cytoplasmic organelle;other cell component	signal transduction activity or receptor binding;other molecular function	1.22086e+07	7.28629e+07	8.71878e+07	766855	3.43133e+07	1.41569e+08	2.46342e+06	7.59795e+07	1.90582e+07	1.67565e+07	2.69956e+07	7.99871e+07	5.49753e+07	8.12364e+07	8.70152e+07	1.89461e+07	8.56608e+07	8.98965e+07	6.64326e+07	7.33525e+07		23.5414	26.1187	26.3776	19.5486	25.0323	27.0769	21.2322	26.1791	24.1839	23.9982	24.6862	26.2533	25.7123	26.2756	26.3748	24.1754	26.3521
Q7TQF7	Amphiphysin OS=Mus musculus OX=10090 GN=Amph PE=1 SV=1	Amph	33	21	337	19	686	75	transport;other biological processes	plasma membrane;other membranes;cytoskeleton;ER/Golgi;other cell component	other molecular function	6.00381e+06	3.31718e+07	2.69178e+07	260913	1.39344e+07	1.01885e+06	432407	2.49305e+07	9.13562e+06	8.73844e+06	962069	3.11638e+07	21714214	2.04152e+07	1.76901e+07	1.04716e+07	2.24006e+07	9.74065e+06	1.76364e+07	17621213		22.5174	24.9835	24.6821	17.9932	23.7321	19.9585	18.722	24.5714	23.1231	23.0589	19.8758	24.8934	24.3721	24.2831	24.0764	23.32	24.417
Q9Z0E0	Neurochondrin OS=Mus musculus OX=10090 GN=Ncdn PE=1 SV=1	Ncdn	33	20	258	20	729	78.8	cell organization and biogenesis;developmental processes;other biological processes	other membranes;cytosol;other cytoplasmic organelle;other cell component		4.73306e+06	1.65811e+07	1.46057e+07	152552	1.57775e+07	639045	153836	2.47064e+07	8.15321e+06	4.63145e+06	734534	1.52007e+07	1.88907e+07	2.74576e+07	2.82012e+07	6.84204e+06	3.72367e+07	8.12589e+06	2.92923e+07	2.64206e+07		22.1743	23.983	23.8	17.2189	23.9114	19.2856	17.231	24.5584	22.9589	22.143	19.4865	23.8576	24.1712	24.7107	24.7493	22.706	25.1502
P31786	Acyl-CoA-binding protein OS=Mus musculus OX=10090 GN=Dbi PE=1 SV=2	Dbi	68	8	321	8	87	10	cell cycle OR cell proliferation;other metabolic processes;stress response;developmental processes;other biological processes	non-structural extracellular;plasma membrane;other membranes;cytoskeleton;ER/Golgi;nucleus;other cell component	signal transduction activity or receptor binding;other molecular function	8.52694e+06	2.06355e+08	2.20152e+08	123842	2.86724e+07	3.1662e+06	664664	9.36416e+07	1.05756e+07	7.65333e+06	1.72917e+06	2.13054e+08	3.75569e+07	1.07286e+08	6.89755e+07	1.15024e+07	1.09043e+08	1.41341e+07	5.97927e+07	6.29603e+07		23.0236	27.6206	27.7139	16.9181	24.7732	21.5943	19.3423	26.4806	23.3342	22.8677	20.7216	27.6666	25.1626	26.6769	26.0396	23.4554	26.7003
Q99LC5	Electron transfer flavoprotein subunit alpha, mitochondrial OS=Mus musculus OX=10090 GN=Etfa PE=1 SV=2	Etfa	69	18	181	18	333	35	other metabolic processes	mitochondrion;other cell component	other molecular function	3.92985e+06	8.76388e+07	8.04022e+07	356961	8.83497e+06	1.32419e+06	539133	1.14243e+07	7.72292e+06	6.48815e+06	1.31712e+06	1.00197e+08	1.20323e+07	1.33253e+07	1.54188e+07	7.6986e+06	1.62482e+07	9308393	1.44102e+07	1.82727e+07		21.906	26.3851	26.2607	18.4454	23.0748	20.3367	19.0403	23.4456	22.8807	22.6294	20.329	26.5783	23.5204	23.6677	23.8782	22.8762	23.9538
P13595	Neural cell adhesion molecule 1 OS=Mus musculus OX=10090 GN=Ncam1 PE=1 SV=3	Ncam1	18	17	180	17	1115	119.4	cell adhesion;cell organization and biogenesis;stress response;developmental processes;signal transduction;other biological processes	plasma membrane;other membranes;cytosol;other cell component	other molecular function	1.64344e+07	1.47544e+07	1.09457e+07	1.25649e+06	5.24128e+07	2.18514e+06	1.36974e+06	5.54348e+07	2.41757e+07	2.33966e+07	3.28794e+06	1.13158e+07	6.38213e+07	6.00409e+07	5.01123e+07	2.35518e+07	7.15881e+07	3.29617e+07	5.45246e+07	6.65083e+07		23.9702	23.8146	23.3839	20.261	25.6434	21.0593	20.3855	25.7243	24.5271	24.4798	21.6488	23.4318	25.9275	25.8394	25.5787	24.4893	26.0932
G5E8K5	Ankyrin-3 OS=Mus musculus OX=10090 GN=Ank3 PE=1 SV=1	Ank3	15	28	165	17	1961	213.9	cell cycle OR cell proliferation;cell organization and biogenesis;transport;developmental processes;signal transduction;other biological processes	plasma membrane;other membranes;cytosol;cytoskeleton;ER/Golgi;other cytoplasmic organelle;other cell component	cytoskeletal activity;other molecular function		6.02783e+06	4.05492e+06									2.92854e+06						57453.5					22.5232	21.9512									21.4818
Q9Z2I9	Succinate--CoA ligase [ADP-forming] subunit beta, mitochondrial OS=Mus musculus OX=10090 GN=Sucla2 PE=1 SV=2	Sucla2	57	28	382	28	463	50.1	other metabolic processes	other cell component	other molecular function	4.49768e+06	6.59723e+07	3.74343e+07	172944	1.82026e+07	662949	316565	4.15989e+07	1.19474e+07	1.11599e+07	824213	3.56205e+07	2.10107e+07	3.9482e+07	3.73993e+07	1.157e+07	4.23354e+07	1.85313e+07	3.33418e+07	3.86509e+07		22.1008	25.9754	25.1579	17.3999	24.1176	19.3385	18.2721	25.31	23.5102	23.4118	19.6527	25.0862	24.3246	25.2347	25.1565	23.4639	25.3354
Q61206	Platelet-activating factor acetylhydrolase IB subunit beta OS=Mus musculus OX=10090 GN=Pafah1b2 PE=1 SV=2	Pafah1b2	73	11	195	11	229	25.6	other metabolic processes;developmental processes;other biological processes	plasma membrane;other membranes;cytosol;nucleus;other cell component	other molecular function	1.66673e+07	3.18132e+07	4.51962e+07	1.40724e+06	34621063	4.00741e+06	2.99354e+06	3.71996e+07	2.16524e+07	1.9422e+07	5.19948e+06	4.91421e+07	4.3397e+07	3.90607e+07	3.88435e+07	2.31879e+07	4.63743e+07	2.7425e+07	4.24102e+07	3.85855e+07		23.9905	24.9231	25.4297	20.4244	25.0451	21.9342	21.5134	25.1488	24.368	24.2112	22.3099	25.5505	25.3711	25.2192	25.2112	24.4669	25.4668
Q9JMH9	Unconventional myosin-XVIIIa OS=Mus musculus OX=10090 GN=Myo18a PE=1 SV=2	Myo18a	19	34	147	34	2050	232.6	cell organization and biogenesis;stress response;transport;signal transduction;other biological processes	other membranes;cytoskeleton;ER/Golgi;other cell component	cytoskeletal activity;other molecular function	2.75081e+06		4.39016e+06	681038	4.4541e+06	759844	58146.2	4.4771e+06	3.99619e+06	5.3929e+06	375947	2704425	4.57618e+06	5.32605e+06	6.38029e+06	3.69941e+06	1.20839e+07	3.72758e+06	8.44051e+06	6411732		21.3914		22.0658	19.3774	22.0867	19.5353	15.8274	22.0941	21.9302	22.3626	18.5202	21.3669	22.1257	22.3446	22.6052	21.8189	23.5266
Q8BG05	Heterogeneous nuclear ribonucleoprotein A3 OS=Mus musculus OX=10090 GN=Hnrnpa3 PE=1 SV=1	Hnrnpa3	41	18	169	16	379	39.6	RNA metabolism OR transcription;other metabolic processes;transport	nucleus;other cell component	transporter activity;nucleic acid binding activity	3.61554e+06	3.02899e+07	12340169	124933	5.96642e+06	4.21471e+06	3.3122e+06	6.81914e+06	6.09281e+06	9.04055e+06	2.75513e+06	1.47967e+07	6.94064e+06	7.06774e+06	1.21682e+07	3.95177e+06	9.33301e+06	7.11791e+06	6.19181e+06	5.34168e+06		21.7858	24.8523	23.5569	16.9308	22.5084	22.007	21.6594	22.7012	22.5387	23.108	21.3937	23.8188	22.7266	22.7528	23.5366	21.9141	23.1539
Q62420	Endophilin-A1 OS=Mus musculus OX=10090 GN=Sh3gl2 PE=1 SV=2	Sh3gl2	57	19	252	14	352	39.9	cell organization and biogenesis;transport;developmental processes;other biological processes	other membranes;cytosol;ER/Golgi;other cytoplasmic organelle;other cell component	other molecular function	6.95392e+06	7.54582e+07	5.30594e+07	285518	2.16414e+07	1.87433e+06	965207	4.91559e+07	1.18877e+07	1.17562e+07	2.07157e+06	6.61319e+07	4.1162e+07	4.89204e+07	4.5209e+07	1.32408e+07	4.29301e+07	2.016e+07	4.59765e+07	5.6611e+07		22.7294	26.1692	25.6611	18.1232	24.3673	20.8379	19.8805	25.5509	23.503	23.4869	20.9823	25.9788	25.2948	25.5439	25.4301	23.6585	25.3555
Q8C522	Endonuclease domain-containing 1 protein OS=Mus musculus OX=10090 GN=Endod1 PE=1 SV=2	Endod1	41	16	306	16	501	55.2	stress response	non-structural extracellular	nucleic acid binding activity;other molecular function	6.88724e+06	3.31478e+07	5.49655e+07	452937	1.70288e+07	2.24136e+06	1.3669e+06	2.80511e+07	1.18263e+07	1.04241e+07	2.2904e+06	4.60638e+07	2.62997e+07	3.50987e+07	4.14293e+07	1.15961e+07	4.20589e+07	1.61203e+07	4.01271e+07	4.18173e+07		22.7155	24.9824	25.712	18.7889	24.0215	21.0959	20.3825	24.7416	23.4955	23.3134	21.1272	25.4571	24.6485	25.0649	25.3041	23.4671	25.3259
Q9D0M3	Cytochrome c1, heme protein, mitochondrial OS=Mus musculus OX=10090 GN=Cyc1 PE=1 SV=1	Cyc1	38	13	231	13	325	35.3	other metabolic processes;transport;other biological processes	other membranes;mitochondrion	transporter activity;other molecular function	3.98619e+07	3.9794e+07	3.63936e+07	34381.7	2.11353e+08	793265	229695	2.35792e+08	8.96418e+07	5.78739e+07	1.15941e+06	5.20297e+07	2.04538e+08	1.78352e+08	2.53794e+08	7.78753e+07	2.91965e+08	1.44321e+08	2.12122e+08	2.99328e+08		25.2485	25.246	25.1172	15.0694	27.6551	19.5974	17.8094	27.8129	26.4177	25.7864	20.145	25.6328	27.6078	27.4102	27.9191	26.2147	28.1212
Q99LC3	NADH dehydrogenase [ubiquinone] 1 alpha subcomplex subunit 10, mitochondrial OS=Mus musculus OX=10090 GN=Ndufa10 PE=1 SV=1	Ndufa10	57	20	269	20	355	40.6	cell organization and biogenesis;other metabolic processes;transport	other membranes;mitochondrion;other cell component	transporter activity	1.08722e+06	7.46101e+06	2.42289e+07	1.60074e+06	5.63622e+06	313092	121259	4.8508e+06	2.62824e+06	1.10435e+06	447828	2.2018e+07	3.26184e+06	3.91279e+06	1.05327e+07	2.27084e+06	6.18044e+06	6.03781e+06	1.5216e+07	4.32395e+06		20.0522	22.8309	24.5302	20.6103	22.4263	18.2562	16.8877	22.2098	21.3257	20.0748	18.7726	24.3922	21.6373	21.8998	23.3284	21.1148	22.5593
Q9QUI0	Transforming protein RhoA OS=Mus musculus OX=10090 GN=Rhoa PE=1 SV=1	Rhoa	46	16	431	9	193	21.8	cell adhesion;cell cycle OR cell proliferation;cell organization and biogenesis;other metabolic processes;stress response;developmental processes;signal transduction;other biological processes	plasma membrane;other membranes;cytosol;cytoskeleton;nucleus;other cytoplasmic organelle;other cell component	cytoskeletal activity;other molecular function	5.7045e+06	2.41265e+07	2.76559e+07	207260	2.19127e+07	1.39081e+06	644239	3.53297e+07	1.14955e+07	5.43536e+06	1.23897e+06	4.9233e+07	3.24575e+07	3.69634e+07	4.2887e+07	1.43669e+07	4.55485e+07	1.6713e+07	3.01139e+07	3.49338e+07		22.4437	24.5241	24.7211	17.6611	24.3853	20.4075	19.2972	25.0744	23.4546	22.3739	20.2407	25.5531	24.9521	25.1396	25.354	23.7762	25.4409
Q9CZD3	Glycine--tRNA ligase OS=Mus musculus OX=10090 GN=Gars PE=1 SV=1	Gars1	31	23	147	23	729	81.8	protein metabolism;RNA metabolism OR transcription;other metabolic processes	non-structural extracellular;cytosol;other cell component	other molecular function	2.42741e+06	5.26851e+06	5.81268e+06	37785.3	5.62253e+06	174679	104235	1.08179e+07	2.96258e+06	3.59134e+06	495352	6478821	8.33751e+06	1.05071e+07	1.02966e+07	3.53348e+06	1.08825e+07	3.66731e+06	9.57193e+06	9.48558e+06		21.211	22.329	22.4708	15.2055	22.4228	17.4144	16.6695	23.3669	21.4984	21.7761	18.9181	22.6273	22.9912	23.3249	23.2957	21.7527	23.3755
Q99PT1	Rho GDP-dissociation inhibitor 1 OS=Mus musculus OX=10090 GN=Arhgdia PE=1 SV=3	Arhgdia	70	15	255	15	204	23.4	signal transduction;other biological processes	non-structural extracellular;plasma membrane;other membranes;cytosol;nucleus;other cell component	enzyme regulator activity;other molecular function	1.27777e+07	5.00152e+07	7.13618e+07	300500	4.69638e+07	2.11747e+06	1.13062e+06	6.66169e+07	1.69783e+07	1.37563e+07	4.17691e+06	7.31622e+07	5.36134e+07	6.10487e+07	7.40612e+07	2.33946e+07	7.97587e+07	4.13734e+07	6.05747e+07	6.5687e+07		23.6071	25.5759	26.0886	18.197	25.485	21.0139	20.1087	25.9894	24.0172	23.7136	21.994	26.1246	25.6761	25.8635	26.1422	24.4797	26.2491
P61027	Ras-related protein Rab-10 OS=Mus musculus OX=10090 GN=Rab10 PE=1 SV=1	Rab10	83	20	493	17	200	22.5	cell cycle OR cell proliferation;cell organization and biogenesis;transport;developmental processes;other biological processes	plasma membrane;other membranes;cytoskeleton;ER/Golgi;other cytoplasmic organelle;other cell component	cytoskeletal activity;other molecular function	3.0754e+07	8.28349e+07	8.76008e+07	2.53899e+06	5.03484e+07	5.8299e+06	4.91316e+06	6.84302e+07	2.45002e+07	3.16412e+07	6.59883e+06	1.02219e+08	6.64492e+07	6.19702e+07	7.09744e+07	3.61784e+07	9.14979e+07	4.9112e+07	6.42713e+07	7.37742e+07		24.8743	26.3037	26.3844	21.2758	25.5854	22.475	22.2282	26.0281	24.5463	24.9153	22.6538	26.6071	25.9857	25.8851	26.0808	25.1086	26.4472
Q8K310	Matrin-3 OS=Mus musculus OX=10090 GN=Matr3 PE=1 SV=1	Matr3	41	28	201	28	846	94.6	stress response;developmental processes;other biological processes	nucleus;other cell component	nucleic acid binding activity;other molecular function	2.57642e+06	3.8915e+06	31017890	45292.3	7.36622e+06	787872	89335.2	1.13811e+07	5.92433e+06	3.05808e+06	472714	1.9518e+07	4.78159e+06	8.53378e+06	1.20594e+07	4.93882e+06	1.1114e+07	8.89144e+06	9.75882e+06	9.13073e+06		21.2969	21.8919	24.8866	15.467	22.8125	19.5876	16.4469	23.4401	22.4982	21.5442	18.8506	24.2183	22.1891	23.0248	23.5237	22.2357	23.4059
Q64331	Unconventional myosin-VI OS=Mus musculus OX=10090 GN=Myo6 PE=1 SV=1		23	28	230	28	1265	146.3				3.01555e+06	1.69438e+07	8.61091e+06	568358	5.03764e+06	1.01252e+06	350876	3.2033e+07	5.10441e+06	3.47217e+06	1.08576e+06	1.39854e+07	2.50106e+07	3.94322e+07	5.42833e+07	5.35826e+06	3.79837e+07	4.61311e+06	3.03549e+07	3.39498e+07		21.524	24.0143	23.0377	19.1164	22.2643	19.9495	18.4206	24.9331	22.2833	21.7274	20.0503	23.7374	24.576	25.2329	25.694	22.3533	25.1789
P61205	ADP-ribosylation factor 3 OS=Mus musculus OX=10090 GN=Arf3 PE=2 SV=2	Arf3	64	12	269	3	181	20.6	transport	plasma membrane;other membranes;ER/Golgi;other cell component	other molecular function	3.93459e+06	7.07783e+07	7.16299e+07	4.31175e+06	2.80441e+07	4.01044e+06	2.41062e+06	2.52845e+07	1.46422e+07	1.05489e+07	2.37644e+06	8.57185e+07	2.4303e+07	3.00005e+07	3.7035e+07	1.60689e+07	5.94997e+07	1.35908e+07	2.96062e+07	3.09607e+07		21.9078	26.0768	26.0941	22.0398	24.7412	21.9353	21.201	24.5918	23.8036	23.3306	21.1804	26.3531	24.5346	24.8385	25.1424	23.9378	25.8264
Q9EQH3	Vacuolar protein sorting-associated protein 35 OS=Mus musculus OX=10090 GN=Vps35 PE=1 SV=1	Vps35	33	24	152	24	796	91.7	cell organization and biogenesis;protein metabolism;other metabolic processes;transport;other biological processes	other membranes;cytosol;mitochondrion;other cytoplasmic organelle;other cell component	signal transduction activity or receptor binding	2.01283e+06	7.16726e+06	7157521	564810	6.70887e+06	1.5246e+06	316808	1.17457e+07	3.86601e+06	4.69634e+06	1.50341e+06	7.48141e+06	7.39364e+06	7.92521e+06	1.24277e+07	3.27108e+06	1.21829e+07	7.92541e+06	1.15241e+07	1.09879e+07		20.9408	22.773	22.771	19.1074	22.6776	20.54	18.2733	23.4856	21.8824	22.1631	20.5198	22.8349	22.8179	22.918	23.5671	21.6413	23.5384
Q9QYC0	Alpha-adducin OS=Mus musculus OX=10090 GN=Add1 PE=1 SV=2	Add1	37	19	171	18	735	80.6	cell organization and biogenesis;protein metabolism;other metabolic processes;developmental processes;other biological processes	plasma membrane;other membranes;cytoskeleton;nucleus;other cell component	signal transduction activity or receptor binding;cytoskeletal activity;other molecular function	1.18513e+06	4.7389e+07	2.09533e+07	39444.6	3.23628e+06	433560	85245.5	8.49928e+06	2.02706e+06	1.36665e+06	352954	1.52371e+07	7.38869e+06	8.15345e+06	7.16411e+06	2.10822e+06	9.41138e+06	4.8236e+06	6.09394e+06	8.45352e+06		20.1766	25.498	24.3207	15.2675	21.6259	18.7259	16.3793	23.0189	20.951	20.3822	18.4291	23.8611	22.8169	22.959	22.7724	21.0076	23.166
Q99JI6	Ras-related protein Rap-1b OS=Mus musculus OX=10090 GN=Rap1b PE=1 SV=2	Rap1b	61	15	323	1	184	20.8	cell cycle OR cell proliferation;cell organization and biogenesis;transport;signal transduction;other biological processes	plasma membrane;other membranes;cytosol;other cell component	other molecular function	1.01988e+06	2725573	307743	113444	5.71144e+06	355757	227738	1.45719e+07	2.86268e+06	911090	247998	500008	7.57232e+06	9791292	1.2866e+07	2.4571e+06	1.41062e+07	4.77565e+06	1.01893e+07	8.75479e+06		19.96	21.3781	18.2314	16.7916	22.4454	18.4405	17.797	23.7967	21.4489	19.7972	17.92	18.9316	22.8523	23.2231	23.6171	21.2285	23.7498
P70168	Importin subunit beta-1 OS=Mus musculus OX=10090 GN=Kpnb1 PE=1 SV=2	Kpnb1	31	18	186	18	876	97.1	cell cycle OR cell proliferation;cell organization and biogenesis;transport;signal transduction;other biological processes	other membranes;cytosol;ER/Golgi;nucleus;other cell component	cytoskeletal activity;other molecular function	3.45992e+06	1.29999e+07	1.50773e+07	37330.3	8038429	670617	369105	6.50112e+06	4.53075e+06	2.84446e+06	1.1029e+06	8.11726e+06	4.16038e+06	9.0645e+06	7.58964e+06	4.27491e+06	1.33869e+07	4.90577e+06	13893197	9304474		21.7223	23.632	23.8459	15.1881	22.9385	19.3551	18.4937	22.6323	22.1113	21.4397	20.0729	22.9526	21.9883	23.1118	22.8556	22.0275	23.6743
Q80W21	Glutathione S-transferase Mu 7 OS=Mus musculus OX=10090 GN=Gstm7 PE=1 SV=1	Gstm7	73	18	275	13	218	25.7	other metabolic processes;stress response;other biological processes	cytosol;ER/Golgi;other cell component	signal transduction activity or receptor binding;other molecular function	1.4536e+07	5.66952e+07	5.21778e+07	763461	2.1321e+07	5.22061e+06	1.07543e+06	3.4107e+07	1.67234e+07	9.54711e+06	5.41141e+06	4.95994e+07	3.02648e+07	3.67003e+07	3.74269e+07	1.13199e+07	3.95252e+07	3.2901e+07	3.90912e+07	3.89977e+07		23.7931	25.7567	25.6369	19.5422	24.3458	22.3158	20.0365	25.0236	23.9954	23.1866	22.3676	25.5638	24.8511	25.1293	25.1576	23.4324	25.2363
Q8R366	Immunoglobulin superfamily member 8 OS=Mus musculus OX=10090 GN=Igsf8 PE=1 SV=2	Igsf8	28	12	166	12	611	65	other biological processes	plasma membrane;other membranes;other cell component		8.57554e+06	2.98932e+07	2.95711e+07	2.04275e+06	2.75535e+07	698178	747945	3.29072e+07	9.112e+06	6.71617e+06	1.20776e+06	23472159	3.04361e+07	3.03235e+07	2.87344e+07	9.64167e+06	2.5982e+07	1.48204e+07	2.99082e+07	3.43837e+07		23.0318	24.8333	24.8177	20.9621	24.7157	19.4132	19.5126	24.9719	23.1193	22.6792	20.2039	24.4844	24.8593	24.8539	24.7763	23.2009	24.631
P80316	T-complex protein 1 subunit epsilon OS=Mus musculus OX=10090 GN=Cct5 PE=1 SV=1	Cct5	43	24	244	23	541	59.6	transport;other biological processes	cytosol;cytoskeleton;other cell component	cytoskeletal activity;nucleic acid binding activity;other molecular function	1.09138e+06	1.86124e+07	1.35251e+07	3527.64	8.25738e+06	69023.3	71978.7	1.54513e+07	1.71657e+06	1.02318e+06	211568	1.8772e+07	1.05206e+07	1.69883e+07	1.82279e+07	2.93639e+06	2.53387e+07	6.57306e+06	1.47011e+07	2.14546e+07		20.0577	24.1498	23.6891	11.7845	22.9773	16.0748	16.1353	23.8812	20.7111	19.9646	17.6908	24.1621	23.3267	24.018	24.1196	21.4856	24.5948
P63330	Serine/threonine-protein phosphatase 2A catalytic subunit alpha isoform OS=Mus musculus OX=10090 GN=Ppp2ca PE=1 SV=1	Ppp2ca	57	14	201	12	309	35.6	cell cycle OR cell proliferation;protein metabolism;other metabolic processes;other biological processes	plasma membrane;other membranes;cytosol;cytoskeleton;nucleus;other cell component	signal transduction activity or receptor binding;enzyme regulator activity;cytoskeletal activity;other molecular function	2.21337e+06	2.73285e+07	2.67702e+07		6.98672e+06	282278	135503	1.54301e+07	3.09611e+06	2.63346e+06	87776.2	2.92622e+07	1.00945e+07	2.09198e+07	1.90973e+07	5.25226e+06	1.4908e+07	9.16653e+06	1.22695e+07	1.44881e+07		21.0778	24.7039	24.6741		22.7362	18.1068	17.048	23.8792	21.562	21.3285	16.4215	24.8025	23.2671	24.3184	24.1869	22.3245	23.8296
Q80U19	Disheveled-associated activator of morphogenesis 2 OS=Mus musculus OX=10090 GN=Daam2 PE=1 SV=4	Daam2	27	27	177	24	1115	128.3	cell-cell signaling;cell organization and biogenesis;developmental processes;signal transduction;other biological processes		cytoskeletal activity;other molecular function	1.03707e+06	5.75341e+06	1.71398e+07	16308.3	3.02131e+06	186447	96720.4	7.70297e+06	1.06123e+06	612369	108475	1.46628e+07	5.66693e+06	6.64728e+06	7.38467e+06	2.13085e+06	8.10677e+06	2.13556e+06	4.77926e+06	5.69556e+06		19.9841	22.456	24.0308	13.9933	21.5267	17.5084	16.5615	22.877	20.0173	19.224	16.727	23.8057	22.4341	22.6643	22.8161	21.023	22.9507
Q3USB7	Inactive phospholipase C-like protein 1 OS=Mus musculus OX=10090 GN=Plcl1 PE=1 SV=3	Plcl1	27	27	196	26	1096	122.6	cell-cell signaling;other metabolic processes;signal transduction;other biological processes	other cell component	signal transduction activity or receptor binding;other molecular function	3.03861e+06	1.51323e+07	1.55264e+07	32083.2	6.43095e+06	153954	29333	1.36411e+07	5.11151e+06	2.86041e+06	241319	1.71852e+07	9.00165e+06	1.25696e+07	1.17954e+07	4.05924e+06	1.4214e+07	5.9352e+06	1.1028e+07	1.26107e+07		21.535	23.8511	23.8882	14.9695	22.6166	17.2321	14.8402	23.7015	22.2853	21.4478	17.8806	24.0347	23.1018	23.5834	23.4917	21.9528	23.7608
P02088	Hemoglobin subunit beta-1 OS=Mus musculus OX=10090 GN=Hbb-b1 PE=1 SV=2	Hbb-b1	65	10	246	10	147	15.8	other metabolic processes;transport;other biological processes	non-structural extracellular;cytosol;other cell component	other molecular function	1.77887e+07	2.81247e+07	3.76452e+07	2.56644e+06	4.47788e+07	5.51001e+06	1.39787e+06	28186696	8.30074e+07	4.42656e+07	2.2873e+07	2.16132e+07	3.64227e+07	3.82321e+07	6.17107e+07	3.65556e+07	4.40688e+07	2.06979e+07	8.83134e+07	6.08273e+07		24.0845	24.7453	25.166	21.2913	25.4163	22.3936	20.4148	24.7485	26.3067	25.3997	24.4471	24.3654	25.1183	25.1883	25.879	25.1236	25.3933
P63328	Serine/threonine-protein phosphatase 2B catalytic subunit alpha isoform OS=Mus musculus OX=10090 GN=Ppp3ca PE=1 SV=1	Ppp3ca	43	23	383	14	521	58.6	cell-cell signaling;cell cycle OR cell proliferation;cell organization and biogenesis;protein metabolism;other metabolic processes;stress response;transport;developmental processes;signal transduction;other biological processes	plasma membrane;other membranes;cytosol;cytoskeleton;mitochondrion;nucleus;other cell component	other molecular function	3.15601e+06	3.3272e+07	3.57975e+07	120751	1.38693e+07	1.03784e+06	640560	1.73547e+07	4.96366e+06	4.5156e+06	1.4841e+06	3.20266e+07	1.71609e+07	2.35587e+07	2.45475e+07	5.56196e+06	2.90677e+07	1.56889e+07	2.09303e+07	2.45535e+07		21.5897	24.9878	25.0934	16.8817	23.7254	19.9852	19.289	24.0488	22.243	22.1065	20.5012	24.9328	24.0326	24.4898	24.5491	22.4072	24.7929
P24527	Leukotriene A-4 hydrolase OS=Mus musculus OX=10090 GN=Lta4h PE=1 SV=4	Lta4h	40	21	161	21	611	69	protein metabolism;other metabolic processes;developmental processes;other biological processes	cytosol;nucleus;other cell component	other molecular function	3.73031e+06	9.93596e+06	1.12622e+07	135547	9.07615e+06	496003	158220	9.76385e+06	4.62475e+06	6.35316e+06	468818	1.02666e+07	7.69953e+06	8.49616e+06	1.19183e+07	5.07238e+06	9.88558e+06	7.30746e+06	1.08548e+07	8.96224e+06		21.8309	23.2442	23.425	17.0484	23.1136	18.92	17.2716	23.219	22.1409	22.599	18.8387	23.2915	22.8763	23.0184	23.5067	22.2742	23.2369
Q9CPU4	Microsomal glutathione S-transferase 3 OS=Mus musculus OX=10090 GN=Mgst3 PE=1 SV=1	Mgst3	50	6	162	6	153	16.9	other metabolic processes;other biological processes	other membranes;ER/Golgi;nucleus;other cell component	other molecular function	7.79118e+06	5.35431e+06	8.42526e+06	3.39306e+06	1.09712e+07	3.509e+06	1.89398e+06	1.47356e+07	9.12798e+06	7.165e+06	1.55237e+06	7.39565e+06	1.64966e+07	1.27464e+07	1.7012e+07	7.4838e+06	1.9326e+07	7.15191e+06	1.48663e+07	22713640		22.8934	22.3523	23.0063	21.6942	23.3872	21.7426	20.853	23.8128	23.1219	22.7725	20.566	22.8182	23.9757	23.6036	24.0201	22.8353	24.204
P43276	Histone H1.5 OS=Mus musculus OX=10090 GN=Hist1h1b PE=1 SV=2	H1-5	42	18	357	12	223	22.6	cell organization and biogenesis;other biological processes	nucleus;other cell component	nucleic acid binding activity;other molecular function	7.99641e+06	1.06719e+07	1.84731e+07	664991	2.42715e+07	3.44029e+06	226144	3.08421e+07	20127636	1.54817e+07	1.30285e+06	1.98611e+07	2.85241e+07	2.34561e+07	3.21869e+07	1.37092e+07	3.59131e+07	2.95976e+07	2.48154e+07	3.21899e+07		22.9309	23.3473	24.1389	19.343	24.5328	21.7141	17.7869	24.8784	24.2627	23.8841	20.3132	24.2434	24.7657	24.4835	24.94	23.7086	25.098
Q922U2	Keratin, type II cytoskeletal 5 OS=Mus musculus OX=10090 GN=Krt5 PE=1 SV=1	Krt5	32	28	289	17	580	61.7	cell organization and biogenesis;other biological processes	plasma membrane;other membranes;cytoskeleton;other cell component	bone, tooth or skin structural activity;other molecular function	4.75754e+07	1.54092e+07	2.24195e+07	4.25857e+06	6.65387e+07	1.44089e+07	1.1504e+07	1.85492e+07	1.09156e+07	4.43393e+07	1.08839e+07	2.49078e+07	2.31096e+07	2.65404e+07	1.2467e+07	1.76792e+07	8.09517e+07	3.51349e+08	3.12917e+07	1.18851e+07		25.5037	23.8773	24.4182	22.0219	25.9877	23.7805	23.4556	24.1449	23.3799	25.4021	23.3757	24.5701	24.462	24.6617	23.5716	24.0756	26.2706
Q8BHN3	Neutral alpha-glucosidase AB OS=Mus musculus OX=10090 GN=Ganab PE=1 SV=1	Ganab	24	22	226	22	944	106.8	protein metabolism;other metabolic processes	ER/Golgi;other cell component	other molecular function	2.08319e+06	1.7013e+07	1.40693e+07	35533.8	1.32127e+07	224338	105236	2.07229e+07	3.48636e+06	2.21958e+06	306113	1.5454e+07	1.40605e+07	1.92986e+07	1.495e+07	3.31455e+06	1.19678e+07	1.14341e+07	1.2067e+07	1.3361e+07		20.9904	24.0201	23.746	15.1169	23.6554	17.7753	16.6833	24.3047	21.7333	21.0819	18.2237	23.8815	23.7451	24.202	23.8336	21.6604	23.5127
Q8BFZ3	Beta-actin-like protein 2 OS=Mus musculus OX=10090 GN=Actbl2 PE=1 SV=1	Actbl2	33	13	509	2	376	42	cell organization and biogenesis;other biological processes	other membranes;cytoskeleton;other cell component	cytoskeletal activity;other molecular function	3.70866e+07	4.09574e+06	5.61399e+06		3.69186e+07	92612.8	56079.3	3.18245e+07	4.80558e+07	44285339		3.89278e+06	4.0538e+07	3.52885e+07	3.96701e+07	4.32352e+07	4.16107e+07	666742	5.15258e+07	5.22747e+07		25.1444	21.9657	22.4206		25.1378	16.4989	15.7752	24.9236	25.5182	25.4003		21.8924	25.2728	25.0727	25.2415	25.3657	25.3105
Q9D172	Glutamine amidotransferase-like class 1 domain-containing protein 3A, mitochondrial OS=Mus musculus OX=10090 GN=Gatd3a PE=1 SV=1	Gatd3	60	12	169	12	266	28.1				3.06278e+06	5653059	2.35038e+07	1.15063e+06	2.7246e+07	1.84793e+06	762041	2.18512e+07	2.38278e+06	2.93044e+06	2.09079e+06	11788633	2.11331e+07	1.63651e+07	2.095e+07	5.6346e+06	1.23796e+07	3.49244e+06	1.62061e+07	1.71823e+07		21.5464	22.4306	24.4864	20.134	24.6995	20.8175	19.5395	24.3812	21.1842	21.4827	20.9956	23.4909	24.333	23.9641	24.3204	22.4259	23.5615
Q9EP69	Phosphatidylinositide phosphatase SAC1 OS=Mus musculus OX=10090 GN=Sacm1l PE=1 SV=1	Sacm1l	43	22	212	22	587	66.9	other metabolic processes;transport	plasma membrane;other membranes;ER/Golgi;other cell component	other molecular function	1.5558e+06	1.09991e+07	7.2616e+06	45955.4	5.96017e+06	292195	107613	8.46719e+06	2.2673e+06	1.60667e+06	242150	1.2785e+07	5.72344e+06	9.86711e+06	1.02178e+07	2.11931e+06	8.61342e+06	6.20089e+06	7.03025e+06	7.66602e+06		20.5692	23.3909	22.7919	15.4879	22.5069	18.1566	16.7155	23.0135	21.1125	20.6156	17.8855	23.6079	22.4485	23.2342	23.2846	21.0152	23.0382
Q91V41	Ras-related protein Rab-14 OS=Mus musculus OX=10090 GN=Rab14 PE=1 SV=3	Rab14	63	16	235	13	215	23.9	cell organization and biogenesis;stress response;transport;signal transduction;other biological processes	plasma membrane;other membranes;cytosol;ER/Golgi;other cytoplasmic organelle;other cell component	cytoskeletal activity;other molecular function	1.24531e+06	1.22917e+07	9.20216e+06	38609	3.35413e+06	466479	166440	5.96921e+06	3.6198e+06	7.57432e+06	445617	1.19154e+07	3.48976e+06	1.49645e+07	8.95895e+06	2.83468e+06	7.2738e+06	8.80535e+06	6.0137e+06	6.09454e+06		20.2481	23.5512	23.1335	15.2366	21.6775	18.8315	17.3446	22.5091	21.7875	22.8527	18.7654	23.5063	21.7347	23.835	23.0949	21.4348	22.7943
Q922J6	Tetraspanin-2 OS=Mus musculus OX=10090 GN=Tspan2 PE=1 SV=1	Tspan2	19	5	254	5	221	24.2	cell organization and biogenesis;stress response;developmental processes	plasma membrane;other membranes;nucleus;other cell component		8.83143e+06	3.32697e+07	4.13449e+07	413514	1.74243e+07	1.41258e+06	834099	4.64137e+07	1.1378e+07	9.51892e+06	1.23427e+06	47062030	2.68209e+07	3.09713e+07	4.18685e+07	1.23601e+07	3.63983e+07	1.55412e+07	2.34968e+07	3.96585e+07		23.0742	24.9877	25.3012	18.6576	24.0546	20.4299	19.6699	25.468	23.4397	23.1824	20.2352	25.4881	24.6769	24.8844	25.3194	23.5592	25.1174
A2APV2	Formin-like protein 2 OS=Mus musculus OX=10090 GN=Fmnl2 PE=1 SV=2	Fmnl2	27	27	177	27	1086	123	cell organization and biogenesis;other biological processes	cytosol	cytoskeletal activity;other molecular function	3.45688e+06	14893929	9.62645e+06	64981.1	7.90584e+06	1.10514e+06	529502	7.78882e+06	7.95813e+06	3.94691e+06	431090	8.14537e+06	8.80536e+06	1.03723e+07	1.2402e+07	6016850	1.69653e+07	4.03671e+06	1.00137e+07	1.01055e+07		21.721	23.8282	23.1986	15.9877	22.9145	20.0758	19.0143	22.893	22.924	21.9123	18.7176	22.9575	23.0699	23.3062	23.5641	22.5206	24.0161
P63085	Mitogen-activated protein kinase 1 OS=Mus musculus OX=10090 GN=Mapk1 PE=1 SV=3	Mapk1	55	17	258	10	358	41.2	cell cycle OR cell proliferation;protein metabolism;RNA metabolism OR transcription;other metabolic processes;stress response;transport;developmental processes;signal transduction;other biological processes	plasma membrane;other membranes;cytosol;cytoskeleton;mitochondrion;ER/Golgi;nucleus;other cytoplasmic organelle;other cell component	nucleic acid binding activity;kinase activity;other molecular function	1.33046e+07	2.12402e+07	2.38548e+07	201135	1.0699e+07	982124	522638	2.10604e+07	7.46286e+06	3.8202e+06	1.30293e+06	2.40408e+07	9.7656e+06	1.43842e+07	2.84419e+07	2.04987e+07	2.81405e+07	9.31111e+06	3.6137e+07	2.66779e+07		23.6654	24.3403	24.5078	17.6178	23.351	19.9055	18.9955	24.328	22.8313	21.8652	20.3133	24.519	23.2193	23.778	24.7615	24.289	24.7461
Q9DCX2	ATP synthase subunit d, mitochondrial OS=Mus musculus OX=10090 GN=Atp5pd PE=1 SV=3	Atp5pd	93	15	229	15	161	18.7	other metabolic processes;transport	other membranes;mitochondrion	transporter activity;other molecular function	1.67452e+07	1.69234e+08	2.28898e+08	1.09383e+06	3.33441e+07	3.28863e+06	1.20953e+06	9.53163e+07	2.52303e+07	2.02113e+07	3.84237e+06	3.36112e+08	7.00106e+07	1.039e+08	9.55175e+07	2.04801e+07	9.36465e+07	1.49051e+07	7.80298e+07	8.05705e+07		23.9972	27.3344	27.7701	20.061	24.9909	21.6491	20.206	26.5062	24.5887	24.2687	21.8736	28.3244	26.0611	26.6306	26.5093	24.2877	26.4807
P15508	Spectrin beta chain, erythrocytic OS=Mus musculus OX=10090 GN=Sptb PE=1 SV=4	Sptb	7	15	264	6	2128	245.1	cell organization and biogenesis;other metabolic processes;other biological processes	plasma membrane;other membranes;cytosol;cytoskeleton;other cell component	cytoskeletal activity		624733	856664	22262.9		258801	101077	249971	551126		9415.37	737293	883233	245921	389644	528814	514559		989230	1.3704e+06			19.2529	19.7084	14.4424		17.9815	16.6251	17.9314	19.072		13.2008	19.4919	19.7524	17.9078	18.5718	19.0124	18.973
P62897	Cytochrome c, somatic OS=Mus musculus OX=10090 GN=Cycs PE=1 SV=2	Cycs	70	15	410	15	105	11.6	protein metabolism;other metabolic processes;signal transduction;other biological processes	other membranes;cytosol;mitochondrion;nucleus	other molecular function	1.87333e+07	1.47904e+08	2.11835e+08	911905	5.57665e+07	8.44568e+06	4.59607e+06	1.10666e+08	3.575e+07	3.1661e+07	7.47927e+06	1.95575e+08	8.09504e+07	1.08588e+08	1.04938e+08	2.94862e+07	1.35768e+08	6.6957e+07	1.27271e+08	9.75985e+07		24.1591	27.1401	27.6584	19.7985	25.7329	23.0098	22.132	26.7216	25.0914	24.9162	22.8345	27.5431	26.2705	26.6943	26.645	24.8135	27.0166
P32848	Parvalbumin alpha OS=Mus musculus OX=10090 GN=Pvalb PE=1 SV=3	Pvalb	81	16	308	16	110	11.9	cell-cell signaling;other metabolic processes	cytosol;cytoskeleton;nucleus;other cell component	other molecular function	2.70499e+07	1.37428e+08	1.07308e+08	457579	6.24264e+07	5.1541e+06	2.72219e+06	8.08522e+07	1.98583e+07	1.08854e+07	5.21178e+06	1.45077e+08	7.55378e+07	1.15984e+08	8.90896e+07	2.79688e+07	9.79351e+07	4.04306e+07	7.89967e+07	7.62756e+07		24.6891	27.0341	26.6772	18.8037	25.8957	22.2973	21.3763	26.2688	24.2432	23.3759	22.3133	27.1122	26.1707	26.7893	26.4088	24.7373	26.5453
Q8C1B7	Septin-11 OS=Mus musculus OX=10090 GN=Septin11 PE=1 SV=4	Septin11	27	14	271	6	431	49.7	cell cycle OR cell proliferation;other biological processes	cytoskeleton;other cell component	other molecular function	3.30575e+06	2.21945e+07	3.59956e+07	9555.45	1.26237e+07	780667	525370	1.81331e+07	6.41298e+06	3.82975e+06	559315	31548261	1.58824e+07	1.83653e+07	2.18586e+07	6.5015e+06	2.53916e+07	1.24591e+07	2.14716e+07	2.17176e+07		21.6565	24.4037	25.1013	13.2221	23.5896	19.5743	19.003	24.1121	22.6126	21.8688	19.0933	24.9111	23.9209	24.1305	24.3817	22.6323	24.5978
P20108	Thioredoxin-dependent peroxide reductase, mitochondrial OS=Mus musculus OX=10090 GN=Prdx3 PE=1 SV=1	Prdx3	46	11	137	11	257	28.1	cell organization and biogenesis;protein metabolism;other metabolic processes;stress response;other biological processes	plasma membrane;other membranes;cytosol;nucleus;other cytoplasmic organelle;other cell component	enzyme regulator activity;other molecular function	3.99186e+06	1.35677e+08	8.7391e+07	382295	1.58218e+07	1.09518e+06	347519	1.6992e+07	7.49104e+06	5.54038e+06	1.50953e+06	3.54025e+07	1.99736e+07	1.55361e+07	1.69466e+07	5.11487e+06	2.09338e+07	1.47092e+07	1.50927e+07	1.57979e+07		21.9286	27.0156	26.381	18.5443	23.9154	20.0627	18.4067	24.0184	22.8367	22.4016	20.5257	25.0773	24.2516	23.8891	24.0145	22.2863	24.3193
P45591	Cofilin-2 OS=Mus musculus OX=10090 GN=Cfl2 PE=1 SV=1	Cfl2	61	16	300	12	166	18.7	cell organization and biogenesis;other biological processes	cytoskeleton;nucleus;other cell component	cytoskeletal activity	4.36615e+06	5.93394e+07	4.09872e+07	144917	28338048	896279	578367	4.948e+07	7.81092e+06	6.1367e+06	1.21207e+06	4.77191e+07	3.0119e+07	3.95808e+07	6.85359e+07	5.41684e+06	6.63945e+07	2.51403e+07	5.80674e+07	5.46207e+07		22.0579	25.8225	25.2887	17.1449	24.7562	19.7736	19.1416	25.5603	22.8971	22.549	20.209	25.5081	24.8442	25.2383	26.0304	22.369	25.9846
Q5EBJ4	Ermin OS=Mus musculus OX=10090 GN=Ermn PE=1 SV=1	Ermn	65	19	206	19	281	32.1	cell organization and biogenesis;other biological processes	cytoskeleton;other cell component	cytoskeletal activity	3.92818e+06	4.66881e+07	58265615	62712.3	1.98983e+07	620809	294578	2.98037e+07	7.35937e+06	6.30057e+06	496678	5.06081e+07	2.34347e+07	1.87305e+07	2.58349e+07	7.73297e+06	3.82658e+07	2.30469e+07	1.86346e+07	2.86155e+07		21.9054	25.4766	25.7961	15.9365	24.2461	19.2438	18.1683	24.829	22.8112	22.5871	18.922	25.5929	24.4821	24.1589	24.6228	22.8826	25.1896
A2AGT5	Cytoskeleton-associated protein 5 OS=Mus musculus OX=10090 GN=Ckap5 PE=1 SV=1	Ckap5	20	33	136	33	2032	225.5	cell-cell signaling;cell cycle OR cell proliferation;cell organization and biogenesis;protein metabolism;other metabolic processes;transport;developmental processes;signal transduction;other biological processes	plasma membrane;other membranes;cytoskeleton;nucleus;other cell component	cytoskeletal activity;other molecular function	534498	4.44693e+06	2.30909e+06	437380	2.05855e+06	228815	148990	1.96787e+06	686853	697352	1.69527e+06	1.88332e+06	1.67681e+06	1758208	3.0137e+06	3.2704e+06	2.76677e+06	910417	5.2317e+06	2.88352e+06		19.0278	22.0844	21.1389	18.7385	20.9732	17.8038	17.1849	20.9082	19.3896	19.4115	20.6931	20.8448	20.6773	20.7457	21.5231	21.641	21.3998
P26883	Peptidyl-prolyl cis-trans isomerase FKBP1A OS=Mus musculus OX=10090 GN=Fkbp1a PE=1 SV=2	Fkbp1a	44	9	235	9	108	11.9	cell cycle OR cell proliferation;transport;developmental processes;signal transduction;other biological processes	plasma membrane;other membranes;cytosol;cytoskeleton;ER/Golgi;other cell component	signal transduction activity or receptor binding;other molecular function	4.01815e+06	84848849	5.20907e+07	16553.7	1.1725e+07	1.62396e+06	536923	2.07898e+07	3.91834e+06	3.56176e+06	825493	29496919	1.63392e+07	2.0175e+07	1.74762e+07	7.29428e+06	1.64861e+07	8.90565e+06	1.19855e+07	1.68629e+07		21.9381	26.3384	25.6345	14.0149	23.4831	20.6311	19.0344	24.3094	21.9018	21.7642	19.6549	24.8141	23.9618	24.2661	24.0589	22.7983	23.9747
O35098	Dihydropyrimidinase-related protein 4 OS=Mus musculus OX=10090 GN=Dpysl4 PE=1 SV=1	Dpysl4	39	17	146	14	572	61.9		cytosol	cytoskeletal activity;other molecular function	1.04145e+07	4.74269e+07	8.65088e+06	26144.7	932782	48557.5	80250.8	3812070	668145	513310	74620.4	7.98762e+06	2.25265e+06	3.90685e+06	3.3898e+06	1.71409e+07	7.02244e+06	3.90419e+06	3.10302e+06	5.58414e+06		23.3121	25.4992	23.0444	14.6742	19.8312	15.5674	16.2922	21.8621	19.3498	18.9695	16.1873	22.9293	21.1032	21.8976	21.6928	24.0309	22.7435
Q8R4V2	Dual specificity protein phosphatase 15 OS=Mus musculus OX=10090 GN=Dusp15 PE=1 SV=3	Dusp15	69	12	214	12	235	26.2	protein metabolism;other metabolic processes;signal transduction;other biological processes	plasma membrane;other membranes;cytosol	other molecular function	5.72161e+06	3.65437e+07	2.84367e+07	228980	1.4438e+07	1.26933e+06	387693	1.56614e+07	8.15716e+06	6.93009e+06	1.2794e+06	4.15931e+07	1.77961e+07	1.85769e+07	2.272e+07	8.12123e+06	2.527e+07	1.40535e+07	1.96137e+07	1.59515e+07		22.448	25.1231	24.7612	17.8049	23.7834	20.2756	18.5646	23.9007	22.9596	22.7244	20.287	25.3098	24.0851	24.147	24.4375	22.9533	24.5909
Q64524	Histone H2B type 2-E OS=Mus musculus OX=10090 GN=Hist2h2be PE=1 SV=3	H2bc21	64	12	382	2	126	14	stress response;other biological processes	non-structural extracellular;plasma membrane;other membranes;cytosol;nucleus;other cell component	nucleic acid binding activity;other molecular function	1.18321e+06			208586	3.7402e+06	670708		2.68678e+06	2.61583e+06	2.29966e+06	767772		1.9534e+06	1.6484e+06	2932418	1.17753e+06	3.77373e+06	5.17778e+06	3.10317e+06	2384150		20.1743			17.6703	21.8347	19.3553		21.3574	21.3188	21.133	19.5503		20.8976	20.6526	21.4837	20.1673	21.8476
Q9JLZ3	Methylglutaconyl-CoA hydratase, mitochondrial OS=Mus musculus OX=10090 GN=Auh PE=1 SV=1	Auh	47	13	221	13	314	33.4	other metabolic processes	mitochondrion	nucleic acid binding activity;other molecular function	1.46913e+07	3.53389e+07	3.53271e+07	1.04776e+06	3.94553e+07	3.21692e+06	2.3884e+06	5.03067e+07	2.71849e+07	3.01006e+07	3.35771e+06	4.46614e+07	4.181e+07	4.54545e+07	4.74062e+07	2.62447e+07	4.82946e+07	3.91772e+07	44819713	4.19152e+07		23.8085	25.0748	25.0743	19.9989	25.2337	21.6173	21.1876	25.5842	24.6963	24.8433	21.679	25.4125	25.3173	25.4379	25.4986	24.6455	25.5254
Q7TPR4	Alpha-actinin-1 OS=Mus musculus OX=10090 GN=Actn1 PE=1 SV=1	Actn1	28	22	198	10	892	103	cell adhesion;cell organization and biogenesis;RNA metabolism OR transcription;other biological processes	plasma membrane;other membranes;cytoskeleton;nucleus;other cell component	signal transduction activity or receptor binding;cytoskeletal activity;nucleic acid binding activity;other molecular function	443678	2.42178e+06	2.85045e+06		1.79152e+06	10921.4		2.60805e+06	799835	521905		3.98335e+06	447611		6.33791e+06	461963	2.59262e+06	679310	4.35272e+06	5.02191e+06		18.7592	21.2076	21.4428		20.7728	13.4149		21.3145	19.6093	18.9934		21.9256	18.7719		22.5956	18.8174	21.306
P10922	Histone H1.0 OS=Mus musculus OX=10090 GN=H1f0 PE=2 SV=4	H1-0	38	14	327	14	194	20.8	cell organization and biogenesis;other biological processes	cytoskeleton;ER/Golgi;nucleus;other cell component	nucleic acid binding activity;other molecular function	4.6669e+07	8.69247e+07	6.62473e+07	7.67874e+06	1.82775e+08	2.96138e+07	3.97613e+06	2.05603e+08	1.03183e+08	8.98039e+07	1.23797e+07	6.66027e+07	1.7137e+08	1.96666e+08	2.58773e+08	7.53426e+07	2.91349e+08	1.45742e+08	2.59682e+08	2.71817e+08		25.476	26.3733	25.9814	22.8724	27.4455	24.8198	21.9229	27.6153	26.6206	26.4203	23.5615	25.9891	27.3525	27.5512	27.9471	26.167	28.1182
P63321	Ras-related protein Ral-A OS=Mus musculus OX=10090 GN=Rala PE=1 SV=1	Rala	70	15	268	12	206	23.5	cell cycle OR cell proliferation;transport;developmental processes;signal transduction;other biological processes	plasma membrane;other membranes;mitochondrion;other cell component	signal transduction activity or receptor binding;cytoskeletal activity;other molecular function	1.66024e+07	6.22892e+07	3.75565e+07	192610	1.97212e+07	763005	240432	3.46649e+07	7.92542e+06	2.15738e+07	1.34129e+06	4.03154e+07	2.11219e+07	2.04498e+07	2.80148e+07	1.01558e+07	4.44973e+07	1.97536e+07	2.89463e+07	2.99715e+07		23.9849	25.8925	25.1626	17.5553	24.2332	19.5413	17.8753	25.047	22.9181	24.3628	20.3552	25.2648	24.3322	24.2856	24.7397	23.2758	25.4072
Q00612	Glucose-6-phosphate 1-dehydrogenase X OS=Mus musculus OX=10090 GN=G6pdx PE=1 SV=3	G6pdx	43	23	204	23	515	59.2	other metabolic processes;stress response;other biological processes	plasma membrane;other membranes;cytosol;cytoskeleton;nucleus;other cell component	other molecular function	1.40748e+06	29296451	2.20584e+07	107535	8.46785e+06	301365	126040	2.1219e+07	1.92725e+06	2.0545e+06	457832	1.98494e+07	1.68801e+07	1.73839e+07	1.74037e+07	2.66563e+06	1.93422e+07	6.14391e+06	1.67772e+07	1.83216e+07		20.4247	24.8042	24.3948	16.7144	23.0136	18.2012	16.9435	24.3389	20.8781	20.9704	18.8045	24.2426	24.0088	24.0512	24.0529	21.346	24.2052
P47738	Aldehyde dehydrogenase, mitochondrial OS=Mus musculus OX=10090 GN=Aldh2 PE=1 SV=1	Aldh2	42	20	194	19	519	56.5	other metabolic processes;signal transduction;other biological processes	mitochondrion	other molecular function	1.49283e+07	9.5081e+06	1.82317e+07	816252	1.01468e+07	2.88078e+06	2.38658e+06	7.36017e+06	1.42825e+07	1.11635e+07	1.04595e+06	1.0075e+07	1.04566e+07	7.04605e+06	1.09533e+07	9.43187e+06	9.61386e+06	8.86636e+06	1.41731e+07	1.46124e+07		23.8315	23.1807	24.1199	19.6387	23.2745	21.458	21.1865	22.8113	23.7677	23.4123	19.9964	23.2643	23.3179	22.7484	23.3849	23.1691	23.1967
Q9R1V7	Disintegrin and metalloproteinase domain-containing protein 23 OS=Mus musculus OX=10090 GN=Adam23 PE=1 SV=1	Adam23	18	15	149	15	829	91.5	cell adhesion;protein metabolism;other biological processes	non-structural extracellular;plasma membrane;other membranes;other cell component	other molecular function	3.43934e+06	1.61354e+07	1.18479e+07	144965	3.65997e+06	5.09661e+06	1.04391e+06	1.32351e+07	1.75904e+06	3.8955e+06	1.10859e+06	1.23905e+07	1.0921e+07	1.03241e+07	1.05816e+07	4.7583e+06	1.34196e+07	3.95847e+06	1.33952e+07	1.21898e+07		21.7137	23.9437	23.4981	17.1453	21.8034	22.2811	19.9936	23.6579	20.7464	21.8934	20.0803	23.5627	23.3806	23.2995	23.3351	22.182	23.6778
O70133	ATP-dependent RNA helicase A OS=Mus musculus OX=10090 GN=Dhx9 PE=1 SV=2	Dhx9	19	22	115	22	1380	149.4	cell organization and biogenesis;RNA metabolism OR transcription;other metabolic processes;stress response;transport;other biological processes	cytosol;cytoskeleton;translational apparatus;nucleus;other cell component	translation activity;nucleic acid binding activity;other molecular function	583097	289173	156711	18340.9	792553	130371	619553	3.01025e+06	1.0064e+06	758124	105861	865307	2.37493e+06	3.18332e+06	4.39239e+06	3.07488e+06	3.70875e+06	770427	3.73246e+06	3.30471e+06		19.1534	18.1416	17.2577	14.1628	19.5961	16.9923	19.2409	21.5215	19.9408	19.5321	16.6918	19.7229	21.1795	21.6021	22.0666	21.5521	21.8225
P62482	Voltage-gated potassium channel subunit beta-2 OS=Mus musculus OX=10090 GN=Kcnab2 PE=1 SV=1	Kcnab2	49	16	186	16	367	41	other metabolic processes;transport;other biological processes	plasma membrane;other membranes;cytosol;cytoskeleton;other cell component	transporter activity;other molecular function	7.45631e+06	4.20703e+07	7.92032e+07	81162.8	1.66576e+07	534844	488997	2.67395e+07	1.06765e+07	8.11867e+06	908456	5.24238e+07	2.16666e+07	2.5262e+07	2.44894e+07	1.42289e+07	3.09084e+07	1.74489e+07	2.1972e+07	2.45186e+07		22.83	25.3263	26.2391	16.3085	23.9897	19.0288	18.8995	24.6725	23.3479	22.9528	19.7931	25.6437	24.369	24.5905	24.5457	23.7623	24.8815
Q3U1J4	DNA damage-binding protein 1 OS=Mus musculus OX=10090 GN=Ddb1 PE=1 SV=2	Ddb1	27	25	136	25	1140	126.8	cell-cell signaling;protein metabolism;DNA metabolism;other metabolic processes;stress response;signal transduction;other biological processes	nucleus;other cell component	nucleic acid binding activity;other molecular function	804850	3.92825e+06	4.74089e+06		4.089e+06	458563	192094	4.18717e+06	1.53046e+06	1.11644e+06	251015	4.93738e+06	6.70494e+06	5.71083e+06	6.17913e+06	2.28586e+06	6.56884e+06	3.05063e+06	5.07341e+06	7.86697e+06		19.6184	21.9055	22.1767		21.9633	18.8068	17.5515	21.9975	20.5455	20.0905	17.9374	22.2353	22.6768	22.4453	22.559	21.1243	22.6472
Q8BSL7	ADP-ribosylation factor 2 OS=Mus musculus OX=10090 GN=Arf2 PE=1 SV=2	Arf2	59	10	231	1	181	20.7	transport	plasma membrane;other membranes;ER/Golgi	other molecular function	3.59777e+06			21233.4	2.49116e+06	70371		3.40757e+06	4222488	4.84921e+06	27584.6		2.56406e+06	2.22088e+06	2.90166e+06	6.02453e+06	3.12694e+06	2.56108e+06	2.69129e+06	2943027		21.7787			14.374	21.2484	16.1027		21.7003	22.0097	22.2093	14.7516		21.29	21.0827	21.4684	22.5224	21.5763
Q9CR62	Mitochondrial 2-oxoglutarate/malate carrier protein OS=Mus musculus OX=10090 GN=Slc25a11 PE=1 SV=3	Slc25a11	61	19	329	19	314	34.1	other metabolic processes;transport	other membranes;mitochondrion	transporter activity	3.81631e+06	2.0101e+07	3.37714e+07	85447.4	1.00879e+07	450342	247908	3.08763e+07	7.91332e+06	8.81146e+06	589824	3.93022e+07	1.63377e+07	2.28675e+07	2.49358e+07	6.8343e+06	2.73769e+07	6.63847e+06	2.17635e+07	2.08551e+07		21.8637	24.2608	25.0093	16.3827	23.2661	18.7807	17.9194	24.88	22.9159	23.071	19.1699	25.2281	23.9617	24.4468	24.5717	22.7044	24.7065
Q64522	Histone H2A type 2-B OS=Mus musculus OX=10090 GN=Hist2h2ab PE=1 SV=3	H2ac21	73	10	208	3	130	14		nucleus;other cell component	nucleic acid binding activity;other molecular function	2.03157e+06		1.31411e+06	7730.43	9.15108e+06	1.82974e+06	1.21023e+06	4.27301e+06	4375759	5365259	247847		2.1094e+06	3.04949e+06	7.46115e+06		3.15419e+06	7739825	1.32508e+07	6122545		20.9542		20.3257	12.9163	23.1255	20.8032	20.2068	22.0268	22.0611	22.3552	17.9191		21.0084	21.5401	22.831		21.5888
P27661	Histone H2AX OS=Mus musculus OX=10090 GN=H2afx PE=1 SV=2	H2ax	62	9	442	1	143	15.1	cell cycle OR cell proliferation;DNA metabolism;other metabolic processes;stress response;developmental processes;other biological processes	cytoskeleton;nucleus;other cell component	nucleic acid binding activity;other molecular function	3.86028e+06			2.73465e+06	6419603	5.31159e+06	479303	1.99553e+06	7134681	8.01009e+06	2.80946e+06		1.9133e+06	1531148	4656962	3.98545e+06	3.7882e+06	8610339	8339543			21.8803			21.3829	22.6141	22.3407	18.8706	20.9283	22.7664	22.9334	21.4219		20.8676	20.5462	22.151	21.9263	21.8531
P70296	Phosphatidylethanolamine-binding protein 1 OS=Mus musculus OX=10090 GN=Pebp1 PE=1 SV=3	Pebp1	58	12	334	12	187	20.8	signal transduction;other biological processes	non-structural extracellular;other membranes;mitochondrion;ER/Golgi;other cell component	signal transduction activity or receptor binding;enzyme regulator activity;other molecular function	1.92759e+07	5.4306e+07	7.63976e+07	261543	5.2364e+07	2.52431e+06	1.19801e+06	1.06315e+08	2.07644e+07	1.57617e+07	2.3835e+06	9.29224e+07	6.54945e+07	1.17804e+08	1.24415e+08	2.26706e+07	9.0282e+07	5.30849e+07	9.45813e+07	9.59865e+07		24.2003	25.6946	26.187	17.9967	25.6421	21.2675	20.1922	26.6638	24.3076	23.9099	21.1846	26.4695	25.9649	26.8118	26.8906	24.4343	26.4279
Q9R0Y5	Adenylate kinase isoenzyme 1 OS=Mus musculus OX=10090 GN=Ak1 PE=1 SV=1	Ak1	80	17	252	17	194	21.5	other metabolic processes;other biological processes	cytosol;cytoskeleton;other cell component	kinase activity;other molecular function	4.31711e+06	1.22529e+07	1.84197e+07	530862	1.46326e+07	917578	454819	1.73415e+07	7933438	4.85858e+06	782695	1.09623e+07	2.21895e+07	20102273	2.03509e+07	7.10993e+06	1.66519e+07	1.16829e+07	2.06537e+07	1.48837e+07		22.0416	23.5466	24.1347	19.018	23.8027	19.8075	18.7949	24.0477	22.9195	22.2121	19.5781	23.386	24.4034	24.2609	24.2786	22.7614	23.9892
Q8BRT1	CLIP-associating protein 2 OS=Mus musculus OX=10090 GN=Clasp2 PE=1 SV=1	Clasp2	24	30	133	25	1286	140.7	cell cycle OR cell proliferation;cell organization and biogenesis;transport;signal transduction;other biological processes	plasma membrane;other membranes;cytosol;cytoskeleton;ER/Golgi;other cell component	cytoskeletal activity;other molecular function	2.75547e+06	8.46976e+06	1.69356e+07	203309	4.96831e+06	329183	206673	5.45712e+06	2.80635e+06	2227926	636856	1.25099e+07	5.40296e+06	4.32763e+06	3.51217e+06	3.05099e+06	5.27707e+06	4.16416e+06	2.25721e+06	3.83839e+06		21.3939	23.0139	24.0136	17.6333	22.2443	18.3285	17.657	22.3797	21.4203	21.0873	19.2806	23.5766	22.3653	22.0451	21.7439	21.5408	22.3313
P26638	Serine--tRNA ligase, cytoplasmic OS=Mus musculus OX=10090 GN=Sars PE=1 SV=3	Sars1	40	16	175	16	512	58.4	protein metabolism;RNA metabolism OR transcription;other metabolic processes;other biological processes	cytosol;nucleus;other cell component	nucleic acid binding activity;other molecular function	2.58821e+06	1.86085e+07	1.81744e+07	321180	5.90489e+06	277965	126073	8.94145e+06	4.28066e+06	4.20167e+06	352574	1.91757e+07	7.5681e+06	8.45254e+06	8.87603e+06	4.15051e+06	1.1152e+07	6.40625e+06	8.73025e+06	1.09715e+07		21.3035	24.1495	24.1154	18.293	22.4935	18.0845	16.9439	23.0921	22.0294	22.0025	18.4276	24.1928	22.8515	23.011	23.0815	21.9849	23.4108
P70398	Probable ubiquitin carboxyl-terminal hydrolase FAF-X OS=Mus musculus OX=10090 GN=Usp9x PE=1 SV=2	Usp9x	16	31	118	31	2559	290.5	cell cycle OR cell proliferation;cell organization and biogenesis;protein metabolism;other metabolic processes;transport;developmental processes;signal transduction;other biological processes	cytosol;cytoskeleton;nucleus;other cell component	other molecular function	1.9676e+06	4.73965e+07	1.14954e+07	67152.8	4.37217e+06	228458	75357.7	9.27767e+06	3.12642e+06	1.49537e+06	224282	1.08961e+07	8.02065e+07	4.72079e+06	5.88705e+06	1.8361e+06	9.59714e+06	4.06909e+06	6.51003e+06	6.59186e+06		20.908	25.4983	23.4545	16.0352	22.0599	17.8016	16.2015	23.1453	21.5761	20.5121	17.775	23.3773	26.2572	22.1706	22.4891	20.8082	23.1942
Q8R3P0	Aspartoacylase OS=Mus musculus OX=10090 GN=Aspa PE=1 SV=2	Aspa	57	15	181	15	312	35.3	other metabolic processes;developmental processes;other biological processes	cytosol;nucleus;other cell component	other molecular function	4.0362e+06	2.88284e+07	5.82094e+07	233985	1.48134e+07	1.19442e+06	667033	4.18878e+07	7.18927e+06	4.65074e+06	1.36419e+06	45831121	4.81436e+07	3.93165e+07	3.96704e+07	7.12792e+06	3.86302e+07	1.55703e+07	3.23402e+07	3.99571e+07		21.9446	24.781	25.7947	17.8361	23.8204	20.1879	19.3474	25.32	22.7774	22.149	20.3796	25.4498	25.5208	25.2286	25.2416	22.765	25.2032
Q60930	Voltage-dependent anion-selective channel protein 2 OS=Mus musculus OX=10090 GN=Vdac2 PE=1 SV=2	Vdac2	51	14	521	13	295	31.7	cell organization and biogenesis;transport;signal transduction;other biological processes	other membranes;cytoskeleton;mitochondrion;ER/Golgi;other cell component	transporter activity;other molecular function	1.46807e+07	1.04886e+08	8.77919e+07	1.09715e+06	3.45111e+07	3.74366e+06	2.5182e+06	7.39842e+07	2.29946e+07	1.65387e+07	4.50596e+06	1.23044e+08	4.71682e+07	5.81306e+07	7.02609e+07	2.11641e+07	7.82156e+07	3.72657e+07	5.71652e+07	5.52839e+07		23.8074	26.6443	26.3876	20.0653	25.0406	21.836	21.264	26.1407	24.4548	23.9793	22.1034	26.8746	25.4913	25.7928	26.0662	24.3351	26.221
P63037	DnaJ homolog subfamily A member 1 OS=Mus musculus OX=10090 GN=Dnaja1 PE=1 SV=1	Dnaja1	58	17	154	17	397	44.8	stress response;transport;signal transduction;other biological processes	other membranes;cytosol;cytoskeleton;mitochondrion;ER/Golgi;nucleus;other cell component	signal transduction activity or receptor binding;other molecular function	2.78832e+06	8142130	1.16679e+07	39839.4	8.36421e+06	212800	158206	2.3262e+07	3.99407e+06	2.97516e+06	258912	1.65461e+07	1.37793e+07	1.8707e+07	2.10589e+07	4.06398e+06	2.34339e+07	9.49228e+06	1.9722e+07	2.2064e+07		21.411	22.957	23.476	15.2819	22.9958	17.6991	17.2714	24.4715	21.9294	21.5045	17.9821	23.98	23.716	24.1571	24.3279	21.9545	24.4821
Q8CAY6	Acetyl-CoA acetyltransferase, cytosolic OS=Mus musculus OX=10090 GN=Acat2 PE=1 SV=2	Acat2	50	14	165	14	397	41.3	other metabolic processes;other biological processes	cytosol;other cell component	other molecular function	5.09737e+06	1.55151e+07	1.16902e+07	6528.68	1.14545e+07	136058	243944	2.00683e+07	8.41145e+06	6.83358e+06	195371	1.31458e+07	2.10075e+07	2.49122e+07	2.31585e+07	7.67797e+06	2.84629e+07	1.05992e+07	2.47704e+07	2.5706e+07		22.2813	23.8872	23.4788	12.6726	23.4494	17.0539	17.8962	24.2584	23.0039	22.7042	17.5759	23.6481	24.3244	24.5703	24.465	22.8723	24.7626
Q99L47	Hsc70-interacting protein OS=Mus musculus OX=10090 GN=St13 PE=1 SV=1	St13	38	18	209	18	371	41.6	other biological processes	cytosol;other cell component	other molecular function	2.27721e+06	9.59293e+06	1.27288e+07	145518	6.92856e+06	482386	413970	1.25775e+07	1.63017e+07	1.38758e+07	799669	1.9086e+07	1.06644e+07	1.09206e+07	1.16403e+07	1.56914e+07	3.98105e+07	8.10289e+06	1.07108e+07	1.36576e+07		21.1188	23.1935	23.6016	17.1508	22.7241	18.8798	18.6592	23.5843	23.9585	23.7261	19.609	24.186	23.3463	23.3805	23.4726	23.9035	25.2466
P50446	Keratin, type II cytoskeletal 6A OS=Mus musculus OX=10090 GN=Krt6a PE=1 SV=3	Krt6a	32	25	187	12	553	59.3	cell-cell signaling;cell organization and biogenesis;stress response;signal transduction;other biological processes	cytoskeleton	bone, tooth or skin structural activity		616794	3801845	273215	2.59615e+06	378044	250893			170347	288015	808574	225950	1.24078e+06		888517	7757581	5.39585e+06	1.10148e+06				19.2344	21.8583	18.0597	21.3079	18.5282	17.9367			17.3781	18.1358	19.625	17.7856	20.2428		19.761	22.8872
Q9EQ20	Methylmalonate-semialdehyde dehydrogenase [acylating], mitochondrial OS=Mus musculus OX=10090 GN=Aldh6a1 PE=1 SV=1	Aldh6a1	43	19	158	19	535	57.9	other metabolic processes;other biological processes	nucleus	other molecular function	847173	7.78992e+06	6.34431e+06	59983.6	6.34137e+06	172372	44931.8	9.85185e+06	2.72309e+06	2.25892e+06	407758	3.45007e+06	5.92155e+06	1.24076e+07	1.1214e+07	2886772	9.7743e+06	7.97804e+06	1.00861e+07	9.88214e+06		19.6923	22.8932	22.597	15.8723	22.5964	17.3952	15.4554	23.232	21.3768	21.1072	18.6374	21.7182	22.4975	23.5647	23.4188	21.461	23.2206
Q60737	Casein kinase II subunit alpha OS=Mus musculus OX=10090 GN=Csnk2a1 PE=1 SV=2	Csnk2a1	39	13	133	13	391	45.1	cell-cell signaling;cell cycle OR cell proliferation;protein metabolism;other metabolic processes;developmental processes;signal transduction;other biological processes	plasma membrane;other membranes;cytosol;nucleus;other cell component	enzyme regulator activity;kinase activity;other molecular function	1.29327e+06	5.03724e+06	4.63801e+06		2.32379e+06	389736	26130.8	5.42997e+06	2.72445e+06	643826	127481	2.83711e+06	2.62111e+06	3.83494e+06	6.14287e+06	2.1377e+06	5.1619e+06	2.13329e+06	4.64303e+06	3.76913e+06		20.3026	22.2642	22.1451		21.148	18.5721	14.6735	22.3725	21.3775	19.2963	16.9599	21.436	21.3217	21.8708	22.5505	21.0276	22.2995
Q60770	Syntaxin-binding protein 3 OS=Mus musculus OX=10090 GN=Stxbp3 PE=1 SV=1	Stxbp3	35	19	165	19	592	67.9	cell adhesion;cell-cell signaling;stress response;transport;developmental processes;other biological processes	plasma membrane;other membranes;cytosol;other cell component	other molecular function	1.55009e+06	1.2525e+07	1.68021e+07	124523	7.40867e+06	301562	178981	1.31093e+07	3.75276e+06	3.48063e+06	303634	1.27427e+07	7.8304e+06	1.15648e+07	1.27261e+07	3.39162e+06	1.52864e+07	5.22147e+06	1.22282e+07	1.19123e+07		20.5639	23.5783	24.0021	16.9261	22.8208	18.2021	17.4494	23.6441	21.8395	21.7309	18.212	23.6032	22.9007	23.4632	23.6013	21.6935	23.8657
P68433	Histone H3.1 OS=Mus musculus OX=10090 GN=Hist1h3a PE=1 SV=2	H3c1; H3c10; H3c11; H3c8	75	14	407	2	136	15.4		nucleus;other cell component	nucleic acid binding activity;other molecular function	3.02646e+06	621129	1.45275e+06	7.11615e+06	1.01605e+07	9.39276e+06	6.02553e+06	1.82305e+06	3.32342e+06	19238027	4.35786e+06	1.85756e+06	3325886		3270926	8.48565e+06	2.14828e+06	2.85231e+06		2.57187e+06		21.5292	19.2445	20.4704	22.7627	23.2765	23.1631	22.5227	20.7979	21.6642	24.1975	22.0552	20.825	21.6653		21.6413	23.0166	21.0347
Q9QXY6	EH domain-containing protein 3 OS=Mus musculus OX=10090 GN=Ehd3 PE=1 SV=2	Ehd3	33	18	184	10	535	60.8	cell organization and biogenesis;other metabolic processes;transport;other biological processes	plasma membrane;other membranes;cytosol;other cytoplasmic organelle;other cell component	other molecular function	92419	4.76105e+06	8.9158e+06	412408	2.98847e+06	9253.23		7.57384e+06	389317	1.38563e+06		5.68079e+06	2.97635e+06	8.01878e+06	8.02175e+06	993425	1.03777e+07	2.19626e+06	5.77094e+06	6.30419e+06		16.4959	22.1828	23.0879	18.6537	21.511	13.1757		22.8526	18.5706	20.4021		22.4377	21.5051	22.935	22.9355	19.9221	23.307
Q64514	Tripeptidyl-peptidase 2 OS=Mus musculus OX=10090 GN=Tpp2 PE=1 SV=3	Tpp2	22	25	156	25	1262	139.8	protein metabolism;other metabolic processes;other biological processes	cytosol;ER/Golgi;nucleus	other molecular function	1.92462e+06	1.27872e+07	9.89469e+06	18172.6	5.36045e+06	124890	95406.5	8.62808e+06	2.21154e+06	1.65376e+06	114127	1.0461e+07	6.60002e+06	8.40297e+06	9.06208e+06	2.91194e+06	8.3567e+06	4.35267e+06	6.97467e+06	8.20306e+06		20.8761	23.6082	23.2382	14.1495	22.3539	16.9303	16.5418	23.0406	21.0766	20.6573	16.8003	23.3185	22.654	23.0025	23.1114	21.4735	22.9945
P61979	Heterogeneous nuclear ribonucleoprotein K OS=Mus musculus OX=10090 GN=Hnrnpk PE=1 SV=1	Hnrnpk	42	21	214	21	463	50.9	RNA metabolism OR transcription;other metabolic processes;developmental processes;other biological processes	other membranes;cytosol;cytoskeleton;mitochondrion;nucleus;other cell component	cytoskeletal activity;nucleic acid binding activity;other molecular function	4.32049e+06	7807015	1.44621e+07	139867	1.21769e+07	1.08196e+06	180100	9.77849e+06	8.8739e+06	4.42004e+06	942077	1.71089e+07	8.2061e+06	9.46113e+06	1.88496e+07	9.41247e+06	1.8037e+07	1.49583e+07	1.52324e+07	1.65286e+07		22.0428	22.8963	23.7858	17.0937	23.5376	20.0452	17.4584	23.2212	23.0811	22.0756	19.8455	24.0282	22.9683	23.1736	24.168	23.1661	24.1045
O88844	Isocitrate dehydrogenase [NADP] cytoplasmic OS=Mus musculus OX=10090 GN=Idh1 PE=1 SV=2	Idh1	48	21	236	21	414	46.6	other metabolic processes;stress response;developmental processes;other biological processes	cytosol;mitochondrion;other cytoplasmic organelle;other cell component	other molecular function	3.17976e+06	1.4342e+07	1.06145e+07	168176	1.06948e+07	1.47579e+06	924935	1.84654e+07	5.3474e+06	5.78637e+06	1.28481e+06	1.69475e+07	1.18453e+07	1.6635e+07	1.63569e+07	6.39574e+06	2.26997e+07	1.14316e+07	1.60437e+07	1.59489e+07		21.6005	23.7737	23.3395	17.3596	23.3504	20.4931	19.819	24.1383	22.3504	22.4642	20.2931	24.0146	23.4978	23.9877	23.9634	22.6087	24.4362
Q99KJ8	Dynactin subunit 2 OS=Mus musculus OX=10090 GN=Dctn2 PE=1 SV=3	Dctn2	46	16	123	16	402	44.1	cell cycle OR cell proliferation;cell organization and biogenesis;transport;other biological processes	other membranes;cytosol;cytoskeleton;other cell component	cytoskeletal activity;other molecular function	1.21741e+06	9.18996e+06	1.04951e+07	31242.2	5.73187e+06	10616.6	67891	9.91504e+06	1.43886e+06	907979	49140.8	1.22754e+07	6.7559e+06	7.86107e+06	8.63944e+06	1.52821e+06	9.27133e+06	3.52112e+06	6.50564e+06	8.64073e+06		20.2154	23.1316	23.3232	14.9312	22.4506	13.374	16.0509	23.2412	20.4565	19.7923	15.5846	23.5493	22.6877	22.9063	23.0425	20.5434	23.1443
P33175	Kinesin heavy chain isoform 5A OS=Mus musculus OX=10090 GN=Kif5a PE=1 SV=3	Kif5a	19	19	214	6	1027	116.9	cell organization and biogenesis;transport;developmental processes	cytosol;cytoskeleton;other cell component	cytoskeletal activity;other molecular function	557229	323198	319366	6260.44	1.23138e+06	27037.8	53967.2	2.1649e+06	831046	580410	12547.5	445293	1.98573e+06	2.71977e+06	2.99016e+06	738138	2.78268e+06	1.23745e+06	1.72745e+06	2.18377e+06		19.0879	18.3021	18.2849	12.612	20.2318	14.7227	15.7198	21.0459	19.6646	19.1467	13.6151	18.7644	20.9212	21.3751	21.5118	19.4935	21.408
Q01768	Nucleoside diphosphate kinase B OS=Mus musculus OX=10090 GN=Nme2 PE=1 SV=1	Nme2	78	12	338	7	152	17.4	protein metabolism;RNA metabolism OR transcription;other metabolic processes;signal transduction;other biological processes	other membranes;cytoskeleton;mitochondrion;nucleus;other cell component	nucleic acid binding activity;kinase activity;other molecular function	2.04641e+07	1.50495e+08	1.25038e+08	549330	5.85576e+07	5.3813e+06	2.1305e+06	1.16092e+08	3.744e+07	2.88747e+07	5.54797e+06	1.42768e+08	9.06016e+07	1.13963e+08	8.39902e+07	3.53015e+07	1.6299e+08	5.70573e+07	1.03353e+08	9.74132e+07		24.2866	27.1651	26.8978	19.0673	25.8034	22.3595	21.0228	26.7907	25.1581	24.7833	22.4035	27.0891	26.433	26.764	26.3237	25.0732	27.2802
P28474	Alcohol dehydrogenase class-3 OS=Mus musculus OX=10090 GN=Adh5 PE=1 SV=3	Adh5	52	18	152	18	374	39.5	protein metabolism;other metabolic processes;stress response;other biological processes	cytosol;mitochondrion;nucleus;other cell component	other molecular function	4.76777e+06	1.74761e+07	2.79934e+07	147447	1.42524e+07	960476	592572	8.09657e+07	1.12998e+07	7.30513e+06	503298	2.70086e+07	1.4569e+07	1.91792e+07	7.39467e+07	1.08019e+07	7.52566e+07	9.47461e+06	6.31097e+07	8.38857e+07		22.1849	24.0589	24.7386	17.1698	23.7647	19.8734	19.1766	26.2708	23.4298	22.8005	18.9411	24.6869	23.7964	24.193	26.14	23.3648	26.1653
P08003	Protein disulfide-isomerase A4 OS=Mus musculus OX=10090 GN=Pdia4 PE=1 SV=3	Pdia4	32	22	139	22	638	71.9	cell adhesion;protein metabolism;other metabolic processes;stress response;other biological processes	non-structural extracellular;ER/Golgi;other cell component	signal transduction activity or receptor binding;other molecular function	1.00303e+06	1.47833e+07	1.18444e+07	256460	5.7957e+06	1574748	530410	3.38064e+06	2.20817e+06	1.11935e+06	1.85629e+06	1.31866e+07	6.29696e+06	3.74315e+06	4649859	1.93423e+06	6.47071e+06	5.76605e+06	6.17876e+06	6.49114e+06		19.9359	23.8175	23.4977	17.9684	22.4666	20.5867	19.0167	21.6889	21.0744	20.0942	20.824	23.6526	22.5862	21.8358	22.1488	20.8833	22.6255
P26040	Ezrin OS=Mus musculus OX=10090 GN=Ezr PE=1 SV=3	Ezr	34	24	215	11	586	69.4	cell adhesion;cell cycle OR cell proliferation;cell organization and biogenesis;transport;signal transduction;other biological processes	plasma membrane;other membranes;cytosol;cytoskeleton;nucleus;other cytoplasmic organelle;other cell component	cytoskeletal activity;other molecular function	1256953				1.65234e+06			1.40482e+06	2.51552e+06	1.97615e+06	103516		1.83911e+06	1.76511e+06	4.54994e+06	1.515e+06	2.46626e+06	1.53879e+06	4.01523e+06	7.09858e+06		20.2615				20.6561			20.422	21.2624	20.9143	16.6595		20.8106	20.7513	22.1174	20.5309	21.2339
O35143	ATPase inhibitor, mitochondrial OS=Mus musculus OX=10090 GN=ATP5IF1 PE=1 SV=2	Atp5if1	52	12	468	12	106	12.2	cell organization and biogenesis;other metabolic processes;stress response;transport;other biological processes	other cell component	other molecular function	1.30706e+07	1.31909e+08	1.51544e+08	535045	4.33712e+07	3.62162e+06	2.62075e+06	9.28179e+07	1.45484e+07	1.13431e+07	4.39363e+06	1.37429e+08	6.10965e+07	7.67049e+07	7.37311e+07	2.16496e+07	1.0293e+08	3.8309e+07	8.68245e+07	8.90078e+07		23.6398	26.975	27.1752	19.0293	25.3702	21.7882	21.3215	26.4679	23.7944	23.4353	22.067	27.0341	25.8646	26.1928	26.1358	24.3678	26.6171
Q9R0P5	Destrin OS=Mus musculus OX=10090 GN=Dstn PE=1 SV=3	Dstn	52	18	324	16	165	18.5	cell organization and biogenesis;other biological processes	cytoskeleton;other cell component	cytoskeletal activity	3.32712e+06	2.77158e+07	1.85283e+07	100444	1.01776e+07	1.22194e+06	414884	2.39812e+07	4.78213e+06	4.57471e+06	674699	2.71826e+07	2.06563e+07	2.52858e+07	3.29772e+07	5.45116e+06	2.82716e+07	1.08313e+07	2.00431e+07	2.55135e+07		21.6658	24.7242	24.1432	16.616	23.2789	20.2207	18.6623	24.5154	22.1892	22.1252	19.3639	24.6962	24.3001	24.5918	24.975	22.3781	24.7529
Q02257	Junction plakoglobin OS=Mus musculus OX=10090 GN=Jup PE=1 SV=3	Jup	31	17	75	14	745	81.7	cell adhesion;cell-cell signaling;cell organization and biogenesis;RNA metabolism OR transcription;signal transduction;other biological processes	plasma membrane;other membranes;cytosol;cytoskeleton;nucleus;other cell component	other molecular function	499977	689858	697334	35933.6	819916	51816.2	141254	1.51413e+06	278368	252636	50302.8		1.08607e+06	3.06442e+06	1.88897e+06	270415	2.67465e+06	2.39741e+06	1.58871e+06	2.14578e+06		18.9315	19.3959	19.4115	15.133	19.6451	15.6611	17.1079	20.5301	18.0866	17.9467	15.6184		20.0507	21.5472	20.8492	18.0448	21.3509
Q922B2	Aspartate--tRNA ligase, cytoplasmic OS=Mus musculus OX=10090 GN=Dars PE=1 SV=2	Dars1	48	21	150	21	501	57.1	protein metabolism;RNA metabolism OR transcription;other metabolic processes	cytosol;other cell component	nucleic acid binding activity;other molecular function	4.75208e+06	8.34195e+06	7.1832e+06	373429	1.35515e+07	2.0758e+06	126941	9.88144e+06	7.22894e+06	8.51031e+06	2.28912e+06	7.15553e+06	1.55227e+07	1.14392e+07	1.54582e+07	7.39459e+06	1.58246e+07	1.55744e+07	1.44961e+07	1.4228e+07		22.1801	22.992	22.7762	18.5105	23.692	20.9852	16.9538	23.2363	22.7854	23.0208	21.1264	22.7706	23.8879	23.4475	23.8819	22.818	23.9157
O88643	Serine/threonine-protein kinase PAK 1 OS=Mus musculus OX=10090 GN=Pak1 PE=1 SV=1	Pak1	38	15	113	9	545	60.7	cell-cell signaling;cell organization and biogenesis;protein metabolism;other metabolic processes;stress response;transport;developmental processes;signal transduction;other biological processes	plasma membrane;other membranes;cytosol;cytoskeleton;nucleus;other cell component	cytoskeletal activity;kinase activity;other molecular function	375423	8.71827e+06	1.72963e+07	4231.12	1.20668e+06	151513	15658.4	8.39341e+06	1.44949e+06	1.48196e+06	178006	1.96829e+07	5.89185e+06	7.53975e+06	8.03569e+06	2.20977e+06	7.71948e+06	5.42092e+06	5.66446e+06	6.32226e+06		18.5182	23.0556	24.044	12.0468	20.2026	17.2091	13.9346	23.0008	20.4671	20.4991	17.4416	24.2304	22.4903	22.8461	22.938	21.0755	22.8801
Q9WUM5	Succinate--CoA ligase [ADP/GDP-forming] subunit alpha, mitochondrial OS=Mus musculus OX=10090 GN=Suclg1 PE=1 SV=4	Suclg1	39	12	254	12	346	36.1	other metabolic processes	mitochondrion;other cell component	other molecular function	1.64615e+07	3.37005e+07	5.72521e+07	575574	7.08818e+07	1.63589e+06	778773	1.2333e+08	2.94596e+07	2.4038e+07	2.02979e+06	6.24427e+07	9.82902e+07	1.28649e+08	1.51427e+08	2.28785e+07	1.66667e+08	3.96602e+07	1.22187e+08	1.2935e+08		23.9726	25.0063	25.7708	19.1346	26.0789	20.6416	19.5708	26.8779	24.8122	24.5188	20.9529	25.896	26.5505	26.9389	27.174	24.4475	27.3124
P06837	Neuromodulin OS=Mus musculus OX=10090 GN=Gap43 PE=1 SV=1	Gap43	82	15	114	15	227	23.6	cell organization and biogenesis;stress response;developmental processes;other biological processes	plasma membrane;other membranes;other cell component	other molecular function	2.2334e+06	8.58162e+06	7.42212e+06	242710	4.19942e+06	533636	427768	9.09418e+06	3.68939e+06	2.47737e+06	244203	1.18739e+07	5413484	5.447e+06	8.42042e+06	3.3901e+06	9.36427e+06	5.4871e+06	10167757	1.10201e+07		21.0908	23.0328	22.8234	17.8889	22.0018	19.0255	18.7065	23.1165	21.815	21.2404	17.8977	23.5013	22.3681	22.377	23.0055	21.6929	23.1587
Q61781	Keratin, type I cytoskeletal 14 OS=Mus musculus OX=10090 GN=Krt14 PE=1 SV=2	Krt14	34	19	135	3	484	52.8	cell organization and biogenesis;other biological processes	plasma membrane;cytoskeleton;nucleus;other cell component	other molecular function	1.11557e+07	3.44576e+06	2.64935e+06	577543	3.00139e+07	575878	478419	2.40774e+07	9.4859e+06	7.86879e+06	668862	7.16353e+06	2.38329e+07	4.22845e+07	2.75202e+07	10554640	4.26398e+07	4.00272e+07	2.48405e+07	2.02039e+07		23.4113	21.7164	21.3372	19.1396	24.8391	19.1354	18.8679	24.5212	23.1774	22.9077	19.3514	22.7722	24.5065	25.3336	24.714	23.3314	25.3457
Q61696	Heat shock 70 kDa protein 1A OS=Mus musculus OX=10090 GN=Hspa1a PE=1 SV=2	Hspa1a	27	20	311	13	641	70	cell organization and biogenesis;DNA metabolism;RNA metabolism OR transcription;other metabolic processes;stress response;transport;signal transduction;other biological processes	non-structural extracellular;plasma membrane;other membranes;cytosol;cytoskeleton;mitochondrion;nucleus;other cell component	signal transduction activity or receptor binding;other molecular function	1.75772e+06	1.88068e+06	1.15436e+06	60084.2	2.52999e+06	220130	115853	5.11088e+06	2.03276e+06	1.8728e+06	235221	2.12473e+06	3.61498e+06	3.31572e+06	6.14349e+06	3.39228e+06	6.38673e+06	3.51245e+06	5.24636e+06	5.02657e+06		20.7453	20.8428	20.1387	15.8747	21.2707	17.748	16.8219	22.2851	20.955	20.8368	17.8437	21.0188	21.7856	21.6609	22.5506	21.6938	22.6066
Q7TQI3	Ubiquitin thioesterase OTUB1 OS=Mus musculus OX=10090 GN=Otub1 PE=1 SV=2	Otub1	45	12	235	12	271	31.3	protein metabolism;DNA metabolism;other metabolic processes;stress response;other biological processes	nucleus;other cell component	other molecular function	7.40445e+06	3.05906e+07	1.52904e+07	35436.5	2.75624e+07	1.86615e+06	788383	2.20539e+07	1.26245e+07	6.17332e+06	1.77018e+06	3.06996e+07	2.8462e+07	2.11446e+07	2.8324e+07	1.11185e+07	3.07137e+07	1.50646e+07	20448802	1.92043e+07		22.82	24.8666	23.8661	15.1129	24.7162	20.8316	19.5885	24.3945	23.5897	22.5576	20.7555	24.8717	24.7625	24.3338	24.7555	23.4065	24.8724
P54071	Isocitrate dehydrogenase [NADP], mitochondrial OS=Mus musculus OX=10090 GN=Idh2 PE=1 SV=3	Idh2	47	20	205	20	452	50.9	other metabolic processes;other biological processes	cytosol;other cytoplasmic organelle	other molecular function	4.08917e+06	6.95587e+06	6.7863e+06	109735	1.19721e+07	888793	287714	1.22593e+07	7.76298e+06	6.28014e+06	452918	6187000	1.41885e+07	1.48508e+07	1.59852e+07	4.07003e+06	1.11642e+07	1.46731e+07	1.17938e+07	1.4981e+07		21.9634	22.7298	22.6942	16.7437	23.5132	19.7615	18.1343	23.5474	22.8882	22.5824	18.7889	22.5608	23.7582	23.824	23.9302	21.9566	23.4124
P70441	Na(+)/H(+) exchange regulatory cofactor NHE-RF1 OS=Mus musculus OX=10090 GN=Slc9a3r1 PE=1 SV=3	Nherf1	46	15	149	15	355	38.6	cell-cell signaling;cell organization and biogenesis;transport;developmental processes;signal transduction;other biological processes	non-structural extracellular;plasma membrane;other membranes;cytoskeleton;other cell component	signal transduction activity or receptor binding;transporter activity;cytoskeletal activity;other molecular function	980568	12736536	1.39233e+07		2.73439e+06	124994	47055.7	4.30522e+06	2.31191e+06	1.53919e+06	66671.1	1.54305e+07	2.46116e+06	3.52284e+06	6.1819e+06	1.51049e+06	3.86643e+06	3.12127e+06	5.2396e+06	3.77146e+06		19.9033	23.6025	23.731		21.3828	16.9315	15.5221	22.0377	21.1407	20.5537	16.0248	23.8793	21.2309	21.7483	22.5596	20.5266	21.8826
P50114	Protein S100-B OS=Mus musculus OX=10090 GN=S100b PE=1 SV=2	S100b	51	5	107	5	92	10.7	cell adhesion;cell organization and biogenesis;other metabolic processes;developmental processes;other biological processes	non-structural extracellular;cytosol;nucleus;other cell component	signal transduction activity or receptor binding;cytoskeletal activity;other molecular function	2.4548e+07	4.31062e+07	3.79383e+07	1.73036e+06	1.9719e+07	1.088e+07	960233	3.68454e+07	2.09011e+07	1.6919e+07	3.04946e+06	4.70285e+07	4.00993e+07	4.49757e+07	4.27919e+07	2.37769e+07	4.56405e+07	1.70442e+07	3.61423e+07	2.14375e+07		24.5491	25.3614	25.1772	20.7226	24.2331	23.3752	19.873	25.135	24.3171	24.0121	21.5401	25.487	25.2571	25.4226	25.3508	24.5031	25.4438
Q80SW1	S-adenosylhomocysteine hydrolase-like protein 1 OS=Mus musculus OX=10090 GN=Ahcyl1 PE=1 SV=1	Ahcyl1	41	20	268	8	530	58.9	cell organization and biogenesis;RNA metabolism OR transcription;other metabolic processes;transport;signal transduction;other biological processes	plasma membrane;other membranes;cytosol;ER/Golgi;other cell component	nucleic acid binding activity;other molecular function	4.43507e+06	2.04675e+07	2.58144e+07	324741	1.07076e+07	642659	527189	1.8178e+07	4.35092e+06	5.21974e+06	725879	3.13184e+07	1.27654e+07	2.16761e+07	3.41745e+07	4.82459e+06	2.84009e+07	1.32795e+07	1.67505e+07	3.32553e+07		22.0805	24.2868	24.6217	18.3089	23.3521	19.2937	19.008	24.1157	22.0529	22.3155	19.4694	24.9005	23.6057	24.3696	25.0264	22.202	24.7594
P26039	Talin-1 OS=Mus musculus OX=10090 GN=Tln1 PE=1 SV=2	Tln1	15	26	111	23	2541	269.7	cell adhesion;cell organization and biogenesis;signal transduction	plasma membrane;other membranes;cytoskeleton;other cell component	signal transduction activity or receptor binding;cytoskeletal activity;other molecular function	2.39236e+06	2.02342e+06	2.33015e+06	10012.8	2.20924e+06	70770.2	121495	2.5841e+06	3.32808e+06	1.69049e+06	169845	3909326	1.84047e+06	913193	3.42421e+06	1.76983e+06	3.80991e+06	427765	4.66788e+06	2.35183e+06		21.19	20.9484	21.152	13.2896	21.0751	16.1109	16.8905	21.3012	21.6663	20.689	17.3739	21.8985	20.8116	19.8006	21.7073	20.7552	21.8613
Q91WS0	CDGSH iron-sulfur domain-containing protein 1 OS=Mus musculus OX=10090 GN=Cisd1 PE=1 SV=1	Cisd1	54	8	217	8	108	12.1	protein metabolism;other metabolic processes;other biological processes	other membranes;mitochondrion	other molecular function	4.97458e+06	3.67638e+07	3.11071e+07	116473	2.19094e+07	1.29153e+06	394792	3.15816e+07	8.24835e+06	3.01812e+06	933114	7.05145e+07	2.60051e+07	3.74408e+07	4.11544e+07	8132519	3.39638e+07	1.28694e+07	2.21132e+07	2.96438e+07		22.2461	25.1318	24.8907	16.8296	24.385	20.3006	18.5907	24.9126	22.9757	21.5252	19.8317	26.0714	24.6323	25.1581	25.2945	22.9553	25.0175
Q9Z2H5	Band 4.1-like protein 1 OS=Mus musculus OX=10090 GN=Epb41l1 PE=1 SV=2	Epb41l1	16	13	159	11	879	98.3	cell organization and biogenesis	plasma membrane;other membranes;cytosol;cytoskeleton;other cell component	signal transduction activity or receptor binding;cytoskeletal activity;other molecular function	1.41165e+06	2619357	1.57081e+06	135835	4.04663e+06	73896.4	1.01278e+06	6.26936e+06	2.08744e+06	1.71538e+06	175536	2.57353e+06	4.99237e+06	4.47401e+06	5.49653e+06	2.55877e+06	4.80264e+06	3.01669e+06	4.89455e+06	5.28307e+06		20.4289	21.3208	20.5831	17.0515	21.9483	16.1732	19.9499	22.5799	20.9933	20.7101	17.4214	21.2953	22.2513	22.0931	22.3901	21.287	22.1954
P61202	COP9 signalosome complex subunit 2 OS=Mus musculus OX=10090 GN=Cops2 PE=1 SV=1	Cops2	43	15	131	15	443	51.6	cell cycle OR cell proliferation;protein metabolism;RNA metabolism OR transcription;other metabolic processes;developmental processes;other biological processes	nucleus;other cell component	other molecular function	1.29437e+06	1.50629e+07	1.01276e+07	54548	5.5101e+06	182909	392275	6.52872e+06	2.78689e+06	1.78273e+06	426033	1.1751e+07	4.91674e+06	3.71455e+06	9.44388e+06	2.57611e+06	9.43652e+06	6.35949e+06	7.07851e+06	3.7886e+06		20.3038	23.8445	23.2718	15.7352	22.3936	17.4808	18.5815	22.6384	21.4102	20.7657	18.7006	23.4863	22.2293	21.8248	23.1709	21.2968	23.1698
Q60931	Voltage-dependent anion-selective channel protein 3 OS=Mus musculus OX=10090 GN=Vdac3 PE=1 SV=1	Vdac3	54	17	365	15	283	30.7	cell-cell signaling;cell organization and biogenesis;stress response;transport;other biological processes	other membranes;mitochondrion;ER/Golgi	transporter activity;other molecular function	8.50729e+06	3.80254e+07	5.85977e+07	1.62796e+06	2.00014e+07	4.31202e+06	2.52744e+06	3.68442e+07	1.21011e+07	1.05298e+07	4.01944e+06	5.18041e+07	2.14201e+07	3.53821e+07	3.00711e+07	1.04031e+07	3.80294e+07	1.64761e+07	2.43593e+07	2.6291e+07		23.0203	25.1805	25.8043	20.6346	24.2536	22.0399	21.2692	25.1349	23.5286	23.328	21.9386	25.6266	24.3525	25.0765	24.8419	23.3105	25.1806
Q8CAA7	Glucose 1,6-bisphosphate synthase OS=Mus musculus OX=10090 GN=Pgm2l1 PE=1 SV=1	Pgm2l1	35	20	168	20	621	70.2	other metabolic processes	cytosol	kinase activity;other molecular function	192148	9659808	5758398		3.88402e+06	669864	12562.4	3.53655e+06	693119	1.41194e+06	146336	5.31464e+06	3.97298e+06	2.95941e+06	5.65541e+06	1.97808e+06	2.76233e+06	2.60081e+06	3.99935e+06	3.03219e+06		17.5519	23.2036	22.4572		21.8891	19.3535	13.6168	21.7539	19.4027	20.4292	17.1589	22.3415	21.9218	21.4969	22.4312	20.9157	21.3975
P62141	Serine/threonine-protein phosphatase PP1-beta catalytic subunit OS=Mus musculus OX=10090 GN=Ppp1cb PE=1 SV=3	Ppp1cb	41	13	226	5	327	37.2	cell cycle OR cell proliferation;protein metabolism;other metabolic processes;other biological processes	cytosol;nucleus;other cell component	other molecular function	1.76404e+06	1.20367e+07	1.05797e+07	40747.7	7.93122e+06	405322	310869	1.69521e+07	3.31074e+06	1.78653e+06	317494	1.96394e+07	1.04982e+07	1.73082e+07	1.60987e+07	3.95834e+06	1.80298e+07	5.17768e+06	1.47932e+07	1.49306e+07		20.7505	23.5209	23.3348	15.3144	22.9191	18.6287	18.2459	24.015	21.6587	20.7687	18.2764	24.2272	23.3236	24.045	23.9404	21.9165	24.1039
Q9DCW4	Electron transfer flavoprotein subunit beta OS=Mus musculus OX=10090 GN=Etfb PE=1 SV=3	Etfb	57	15	206	15	255	27.6	other metabolic processes	mitochondrion;other cell component	other molecular function	3.56411e+06	9.0181e+06	8.90902e+06	188471	7.55477e+06	805003	330647	1.08659e+07	4.81555e+06	3.61788e+06	716612	1.28434e+07	9.74901e+06	1.08361e+07	1.73612e+07	3.48181e+06	1.6488e+07	9.51756e+06	1.26305e+07	1.34938e+07		21.7651	23.1044	23.0868	17.524	22.849	19.6186	18.3349	23.3733	22.1993	21.7867	19.4508	23.6145	23.2168	23.3693	24.0494	21.7314	23.9749
Q8K2T1	NmrA-like family domain-containing protein 1 OS=Mus musculus OX=10090 GN=Nmral1 PE=1 SV=1	Nmral1	50	14	132	14	309	34.4		nucleus;other cell component	other molecular function	3.37261e+06	8280932	3.83652e+07	33535.4	3.46375e+06	684083	314902	4.39843e+06	6.12881e+06	3.75467e+06	643226	3.73222e+07	3.98942e+06	4.85747e+06	1.01149e+07	5.47941e+06	6.33311e+06	3.18947e+06	5.64263e+06	7.39861e+06		21.6854	22.9814	25.1933	15.0334	21.7239	19.3838	18.2645	22.0686	22.5472	21.8403	19.295	25.1535	21.9277	22.2118	23.27	22.3856	22.5945
O08709	Peroxiredoxin-6 OS=Mus musculus OX=10090 GN=Prdx6 PE=1 SV=3	Prdx6	70	15	242	15	224	24.9	cell organization and biogenesis;other metabolic processes;stress response;other biological processes	cytosol;nucleus;other cytoplasmic organelle;other cell component	other molecular function	4.45841e+06	1.30505e+07	1.99082e+07	219750	1.51505e+07	1.1735e+06	799273	2.01233e+07	6.96517e+06	7.18017e+06	1.88064e+06	2.00783e+07	1.60333e+07	1.89526e+07	2.47219e+07	7.34887e+06	2.5714e+07	1.34942e+07	2.41311e+07	2.48892e+07		22.0881	23.6376	24.2469	17.7455	23.8529	20.1624	19.6083	24.2624	22.7317	22.7756	20.8428	24.2591	23.9346	24.1759	24.5593	22.8091	24.616
Q9CZC8	Secernin-1 OS=Mus musculus OX=10090 GN=Scrn1 PE=1 SV=1	Scrn1	32	13	179	13	414	46.3	protein metabolism;transport;other biological processes	other membranes;nucleus;other cell component	other molecular function	757652	7.58617e+06	7.02473e+06	26302.1	7.17304e+06	199632	98399.9	6.45267e+06	3.50747e+06	2437642	152727	4.01837e+06	4.91917e+06	8.50763e+06	7.969e+06	3.87416e+06	1.04155e+07	7.62676e+06	9.41632e+06	1.02639e+07		19.5312	22.8549	22.744	14.6829	22.7742	17.607	16.5864	22.6215	21.742	21.2171	17.2206	21.9382	22.23	23.0203	22.926	21.8855	23.3122
Q9JKC6	Cell cycle exit and neuronal differentiation protein 1 OS=Mus musculus OX=10090 GN=Cend1 PE=1 SV=1	Cend1	50	13	156	13	149	15	developmental processes;other biological processes	other membranes;mitochondrion;other cell component		2.7927e+06	2.55691e+07	2.15354e+07	136248	4.66315e+06	569571	201459	1.9258e+07	4.54222e+06	5.55652e+06	765981	2.22561e+07	1.08257e+07	2.61303e+07	2.54706e+07	4.18007e+06	2.76931e+07	2.20841e+06	1.95818e+07	1.82413e+07		21.4132	24.6079	24.3602	17.0559	22.1529	19.1195	17.6201	24.199	22.115	22.4057	19.5469	24.4077	23.368	24.6392	24.6023	21.9951	24.723
Q61081	Hsp90 co-chaperone Cdc37 OS=Mus musculus OX=10090 GN=Cdc37 PE=1 SV=1	Cdc37	44	15	105	15	379	44.6	stress response;other biological processes	plasma membrane;other membranes;cytosol;other cell component	other molecular function	345847	1.01673e+07	6.0634e+06	19965.4	1.28096e+06		19847.6	2.96699e+07	344759	399751	333602	5.54438e+06	1.8678e+06	9.18985e+06	8.68486e+06	1.46227e+06	8.69193e+06	1.59067e+06	7.13977e+06	7.05267e+06		18.3998	23.2774	22.5317	14.2852	20.2888		14.2767	24.8225	18.3952	18.6087	18.3478	22.4026	20.8329	23.1316	23.0501	20.4798	23.0512
Q9D1A2	Cytosolic non-specific dipeptidase OS=Mus musculus OX=10090 GN=Cndp2 PE=1 SV=1	Cndp2	37	17	171	17	475	52.7	protein metabolism	cytosol;nucleus	other molecular function	9.66039e+06	8.22564e+06	5.64048e+06	53167.5	1.4422e+07	329968	108026	2.64601e+07	1.00435e+07	1.09873e+07	2.58578e+06	8.01875e+06	3.17216e+07	2.30644e+07	3.11116e+07	8.16653e+06	2.85359e+07	1.33576e+07	3.10262e+07	3.32094e+07		23.2037	22.9717	22.4274	15.6983	23.7818	18.332	16.721	24.6573	23.2598	23.3893	21.3022	22.9349	24.919	24.4592	24.891	22.9613	24.7663
Q9Z0U1	Tight junction protein ZO-2 OS=Mus musculus OX=10090 GN=Tjp2 PE=1 SV=2	Tjp2	22	24	164	24	1167	131.2	cell adhesion;cell organization and biogenesis;transport;signal transduction;other biological processes	plasma membrane;other membranes;nucleus;other cell component	other molecular function	867597	6.81324e+07	3.47213e+06	8668.43	1.89523e+06	142296	13080.1	7.18505e+06	1.26271e+06	912901	345459	7.25528e+06	3.55857e+06	4.83819e+06	4.63854e+06	1.19457e+06	4.51395e+06	1.49499e+06	3.96042e+06	3.60609e+06		19.7267	26.0218	21.7274	13.0816	20.8539	17.1185	13.6751	22.7766	20.2681	19.8001	18.3982	22.7906	21.7629	22.206	22.1452	20.1881	22.106
P53810	Phosphatidylinositol transfer protein alpha isoform OS=Mus musculus OX=10090 GN=Pitpna PE=1 SV=2	Pitpna	51	13	229	12	271	31.9	cell organization and biogenesis;transport;developmental processes	other membranes;cytosol;nucleus;other cell component	transporter activity;other molecular function	9.90462e+06	3.60716e+07	6.12407e+07	91531	1.8963e+07	1.25708e+06	698989	3.13915e+07	1.57624e+07	1.26068e+07	1.40403e+06	6.59235e+07	3.02735e+07	3.4118e+07	3.80214e+07	1.62209e+07	4.2294e+07	1.89447e+07	2.42503e+07	2.80815e+07		23.2397	25.1044	25.868	16.482	24.1767	20.2616	19.4149	24.9039	23.91	23.5877	20.4211	25.9743	24.8516	25.024	25.1803	23.9514	25.3339
P12787	Cytochrome c oxidase subunit 5A, mitochondrial OS=Mus musculus OX=10090 GN=Cox5a PE=1 SV=2	Cox5a	63	10	229	10	146	16.1	other metabolic processes;transport	other membranes;mitochondrion	transporter activity;other molecular function	9.0393e+06	2.4079e+08	2.47715e+08	946253	48994053	2.56543e+06	1.29581e+06	1.6384e+08	2.03559e+07	1.53033e+07	3.38167e+06	2.71853e+08	8.07194e+07	141333111	1.36379e+08	2.30548e+07	1.47703e+08	3.58249e+07	9.7761e+07	1.03731e+08		23.1078	27.8432	27.8841	19.8519	25.5461	21.2908	20.3054	27.2877	24.2789	23.8673	21.6893	28.0183	26.2664	27.0745	27.023	24.4586	27.1381
Q6PER3	Microtubule-associated protein RP/EB family member 3 OS=Mus musculus OX=10090 GN=Mapre3 PE=1 SV=1	Mapre3	47	13	143	11	281	31.9	cell cycle OR cell proliferation;cell organization and biogenesis;other biological processes	cytoskeleton;other cell component	cytoskeletal activity;other molecular function	727658	6.27997e+06	6167671	241613	1.98548e+06	97418.1	86528.4	7.52482e+06	594591	1.96632e+06	90067	8.49013e+06	8.46356e+06	9.4687e+06	7.75617e+06	859098	8.32923e+06	4.133e+06	7.98721e+06	7.92825e+06		19.4729	22.5823	22.5563	17.8823	20.9211	16.5719	16.4009	22.8432	19.1815	20.9071	16.4587	23.0174	23.0128	23.1747	22.8869	19.7125	22.9898
Q60668	Heterogeneous nuclear ribonucleoprotein D0 OS=Mus musculus OX=10090 GN=Hnrnpd PE=1 SV=2	Hnrnpd	37	14	147	12	355	38.3	RNA metabolism OR transcription;other metabolic processes;developmental processes;other biological processes	cytosol;nucleus;other cell component	nucleic acid binding activity;other molecular function	4.58245e+06	6.32748e+06	5.63802e+06	317747	1.23288e+07	1.72557e+06	189712	9.32284e+06	8.08031e+06	5.98964e+06	1.06803e+06	8.44669e+06	6.02077e+06	5.51737e+06	9.45409e+06	6.72382e+06	9.02849e+06	1.48073e+07	6.12959e+06	8.86728e+06		22.1277	22.5932	22.4268	18.2775	23.5555	20.7186	17.5334	23.1523	22.946	22.514	20.0265	23.01	22.5215	22.3955	23.1725	22.6808	23.1061
P27573	Myelin protein P0 OS=Mus musculus OX=10090 GN=Mpz PE=1 SV=1	Mpz	30	10	485	10	248	27.6	cell adhesion;cell organization and biogenesis;developmental processes;other biological processes	plasma membrane;other membranes;ER/Golgi;other cytoplasmic organelle		2.62247e+07	7.73132e+08	3.89287e+08	2.84974e+06	3.37641e+08	1.11284e+07	2.172e+06	3.34794e+07	1.35464e+08	3.83884e+08	3.72244e+06	5.77298e+07	5.88531e+07	2.40778e+08	6.26408e+07	2.77216e+08	1.04772e+08	6.57138e+08	2.04027e+09	1.46923e+09		24.6444	29.5261	28.5363	21.4424	28.3309	23.4077	21.0506	24.9968	27.0133	28.5161	21.8278	25.7828	25.8106	27.8431	25.9006	28.0464	26.6427
P61164	Alpha-centractin OS=Mus musculus OX=10090 GN=Actr1a PE=1 SV=1	Actr1a	47	17	156	7	376	42.6		cytoskeleton;ER/Golgi;other cell component	other molecular function	1.64242e+07	3.06935e+07	2.18677e+07	5.29668e+06	2.20926e+07	6.94335e+06	4.2808e+06	1.77391e+07	6.23207e+06	1.7157e+07	4.99462e+06	24204431	2.87498e+07	3.09877e+07	2.25798e+07	1.6814e+07	2.9954e+07	1.48918e+07	1.8608e+07	2.28606e+07		23.9693	24.8714	24.3823	22.3367	24.3971	22.7272	22.0294	24.0804	22.5713	24.0323	22.2519	24.5288	24.777	24.8852	24.4285	24.0032	24.8362
P00405	Cytochrome c oxidase subunit 2 OS=Mus musculus OX=10090 GN=Mtco2 PE=1 SV=1	Mtco2	26	6	208	6	227	26	other metabolic processes;stress response;transport;other biological processes	other membranes;mitochondrion	transporter activity;other molecular function	1.8835e+07	5.60231e+07	5.99668e+07	1.47879e+06	4.69669e+07	7.86627e+06	4.70788e+06	5.48939e+07	3.82347e+07	3.87467e+07	8.58331e+06	6.08867e+07	7.00938e+07	4.48198e+07	8.12113e+07	4.67851e+07	7.29898e+07	7.12952e+07	6.30268e+07	6.55497e+07		24.1669	25.7395	25.8377	20.496	25.4851	22.9072	22.1666	25.7101	25.1884	25.2076	23.0331	25.8596	26.0628	25.4176	26.2752	25.4795	26.1212
Q8K406	Leucine-rich repeat LGI family member 3 OS=Mus musculus OX=10090 GN=Lgi3 PE=1 SV=1	Lgi3	33	16	217	16	548	61.8	transport;other biological processes	non-structural extracellular;ER/Golgi;other cell component		2.42137e+06	2.51349e+07	1.98316e+07	251238	7.15882e+06	1.0611e+06	768901	2.60256e+07	4.39416e+06	4.6947e+06	1.09651e+06	2.05802e+07	1.32017e+07	1.70502e+07	1.73656e+07	4.13494e+06	2.08853e+07	7.30345e+06	1.93855e+07	1.86682e+07		21.2074	24.5832	24.2413	17.9387	22.7713	20.0171	19.5524	24.6334	22.0672	22.1626	20.0645	24.2948	23.6542	24.0233	24.0497	21.9794	24.316
Q91WQ3	Tyrosine--tRNA ligase, cytoplasmic OS=Mus musculus OX=10090 GN=Yars PE=1 SV=3	Yars1	41	25	184	25	528	59.1	protein metabolism;RNA metabolism OR transcription;other metabolic processes;stress response	cytosol;nucleus;other cell component	nucleic acid binding activity;other molecular function	710029	1.25645e+06	11161332	32752.9	1.01936e+06	85405.1		1.77832e+06	1.4094e+06	1.15318e+06	229429	1.18215e+07	8.06941e+06	1.7581e+06	1.97891e+06	1.42354e+06	2.60566e+06	1.2393e+06	2.41258e+06	1.93519e+06		19.4375	20.2609	23.412	14.9993	19.9592	16.382		20.7621	20.4266	20.1372	17.8077	23.4949	22.944	20.7456	20.9163	20.4411	21.3132
Q6PHZ2	Calcium/calmodulin-dependent protein kinase type II subunit delta OS=Mus musculus OX=10090 GN=Camk2d PE=1 SV=1	Camk2d	37	15	206	8	499	56.3	cell cycle OR cell proliferation;protein metabolism;other metabolic processes;stress response;transport;developmental processes;other biological processes	plasma membrane;other membranes;cytosol;ER/Golgi;nucleus;other cell component	cytoskeletal activity;kinase activity;other molecular function	1.39388e+06	2.17119e+06	9.1857e+06	65103.8	4.42166e+06	254086	147709	1.03791e+07	1.82994e+06	1.0275e+06	110739	9.4042e+06	5.10333e+06	1.06708e+07	1.01389e+07	2.4499e+06	1.24864e+07	3.81564e+06	7.11713e+06	1.03244e+07		20.4107	21.0501	23.131	15.9905	22.0762	17.955	17.1724	23.3072	20.8034	19.9707	16.7568	23.1649	22.283	23.3472	23.2734	21.2243	23.5739
P61750	ADP-ribosylation factor 4 OS=Mus musculus OX=10090 GN=Arf4 PE=1 SV=2	Arf4	57	8	195	4	180	20.4	cell organization and biogenesis;transport;developmental processes;signal transduction;other biological processes	plasma membrane;other membranes;cytosol;ER/Golgi;other cell component	signal transduction activity or receptor binding;other molecular function	394622	8.3995e+06	7902654		2.08039e+06			3.44588e+06	1.22937e+06	911925	110482	6.25957e+06	4.08241e+06	3773140	3.46204e+06	2.29634e+06	4.3672e+06	1.77727e+06	3.75674e+06	4350892		18.5901	23.0019	22.9139		20.9884			21.7164	20.2295	19.7986	16.7534	22.5776	21.961	21.8473	21.7232	21.1309	22.0583
P97447	Four and a half LIM domains protein 1 OS=Mus musculus OX=10090 GN=Fhl1 PE=1 SV=3	Fhl1	56	15	125	15	280	31.9	other biological processes	plasma membrane;other membranes;cytosol;nucleus;other cell component	other molecular function	2.65563e+06	5.91774e+06	4.2067e+06	367293	4.69473e+06	978282	239780	4.8798e+06	3.77459e+06	4.24164e+06	945630	6.34457e+06	4.92041e+06	4.55193e+06	5.82037e+06	4.12141e+06	5.89537e+06	4.35377e+06	6.29525e+06	6.09549e+06		21.3406	22.4966	22.0043	18.4866	22.1626	19.8999	17.8713	22.2184	21.8479	22.0162	19.8509	22.5971	22.2303	22.118	22.4727	21.9747	22.4912
O55042	Alpha-synuclein OS=Mus musculus OX=10090 GN=Snca PE=1 SV=2	Snca	61	11	151	7	140	14.5	cell-cell signaling;cell organization and biogenesis;protein metabolism;other metabolic processes;stress response;transport;signal transduction;other biological processes	non-structural extracellular;plasma membrane;other membranes;cytosol;cytoskeleton;mitochondrion;ER/Golgi;translational apparatus;nucleus;other cell component	enzyme regulator activity;cytoskeletal activity;other molecular function	1.4719e+06	1.63053e+07	1.99908e+07	36227.7	7.11924e+06	31880.4	54084.6	1.67087e+07	2.31535e+06	1.51537e+06	76735.3	1.93817e+07	7173015	9.82471e+06	1.13756e+07	1.75307e+06	1.08469e+07	5.59256e+06	1.10598e+07	10172137		20.4892	23.9588	24.2528	15.1448	22.7633	14.9604	15.7229	23.9941	21.1428	20.5312	16.2276	24.2082	22.7741	23.228	23.4394	20.7415	23.3708
P68404	Protein kinase C beta type OS=Mus musculus OX=10090 GN=Prkcb PE=1 SV=4	Prkcb	30	21	173	13	671	76.7	cell-cell signaling;cell organization and biogenesis;protein metabolism;RNA metabolism OR transcription;other metabolic processes;transport;signal transduction;other biological processes	plasma membrane;other membranes;cytosol;cytoskeleton;nucleus;other cell component	kinase activity;other molecular function	2.37848e+06	1.1154e+07	1.30508e+07	6415.2	6.55214e+06	116185	151078	2.91143e+07	5.22676e+06	2.98279e+06	147848	2.64738e+07	1.43467e+07	1.88334e+07	1.44721e+07	4.35759e+06	2.14272e+07	4.62955e+06	1.62308e+07	1.49514e+07		21.1816	23.4111	23.6376	12.6473	22.6435	16.8261	17.2049	24.7952	22.3175	21.5082	17.1738	24.6581	23.7742	24.1668	23.7868	22.0551	24.3529
Q9CPU0	Lactoylglutathione lyase OS=Mus musculus OX=10090 GN=Glo1 PE=1 SV=3	Glo1	66	13	190	13	184	20.8	other metabolic processes;other biological processes	plasma membrane;other membranes;cytosol;nucleus	other molecular function	1.16325e+07	7.57825e+07	8.08146e+07	903813	1.69685e+07	4.39876e+06	1.31876e+06	2.17417e+07	1.23207e+07	1.52763e+07	4.34838e+06	8.17876e+07	2.79299e+07	2.83178e+07	3.12497e+07	1.31679e+07	3.90287e+07	1.99513e+07	2.83861e+07	3.63338e+07		23.4717	26.1754	26.2681	19.7857	24.0164	22.0687	20.3307	24.374	23.5546	23.8648	22.052	26.2854	24.7353	24.7552	24.8973	23.6505	25.218
P62827	GTP-binding nuclear protein Ran OS=Mus musculus OX=10090 GN=Ran PE=1 SV=3	Ran	44	12	237	12	216	24.4	cell cycle OR cell proliferation;cell organization and biogenesis;other metabolic processes;transport;developmental processes;other biological processes	cytosol;cytoskeleton;nucleus;other cytoplasmic organelle;other cell component	nucleic acid binding activity;other molecular function	1.14521e+07	2.58071e+07	1.73261e+07	421049	2.3077e+07	2.99356e+06	613299	2.96626e+07	1.72847e+07	1.52849e+07	3.47439e+06	1.81723e+07	2.98823e+07	2.64488e+07	2.74347e+07	1.57742e+07	2.63914e+07	2.0679e+07	2.94974e+07	2.77792e+07		23.4491	24.6213	24.0464	18.6836	24.46	21.5134	19.2262	24.8221	24.043	23.8656	21.7283	24.1152	24.8328	24.6567	24.7095	23.9111	24.6536
P50247	Adenosylhomocysteinase OS=Mus musculus OX=10090 GN=Ahcy PE=1 SV=3	Ahcy	52	19	247	17	432	47.7	other metabolic processes;stress response;other biological processes	cytosol;nucleus;other cell component	other molecular function	2.62883e+06	2.93567e+07	9.76802e+07	149126	7.98232e+06	960791	352578	8.94379e+06	2.39156e+06	2.08143e+06	331644	5.52535e+07	6.98349e+06	1.02007e+07	1.06478e+07	2.39094e+06	1.48662e+07	6.1093e+06	8461497	8.71387e+06		21.326	24.8072	26.5416	17.1862	22.9284	19.8739	18.4276	23.0925	21.1895	20.9891	18.3393	25.7196	22.7355	23.2822	23.3441	21.1891	23.8255
O35129	Prohibitin-2 OS=Mus musculus OX=10090 GN=Phb2 PE=1 SV=1	Phb2	59	16	216	16	299	33.3	cell cycle OR cell proliferation;cell organization and biogenesis;other metabolic processes;stress response;transport;developmental processes;signal transduction;other biological processes	plasma membrane;other membranes;mitochondrion;nucleus;other cell component	other molecular function	3.02492e+06	2.19197e+07	1.93828e+07	171056	1.28458e+07	532964	376961	1.70197e+07	6.29427e+06	6.31677e+06	1.08429e+06	1.8079e+07	1.34866e+07	1.77519e+07	1.90467e+07	5.89957e+06	2.0957e+07	1.24251e+07	1.90995e+07	1.80239e+07		21.5285	24.3857	24.2083	17.3841	23.6148	19.0237	18.5241	24.0207	22.5856	22.5908	20.0483	24.1078	23.685	24.0815	24.183	22.4922	24.3209
Q64727	Vinculin OS=Mus musculus OX=10090 GN=Vcl PE=1 SV=4	Vcl	31	27	108	27	1066	116.6	cell adhesion;cell organization and biogenesis;developmental processes;other biological processes	plasma membrane;other membranes;cytosol;cytoskeleton;other cell component	cytoskeletal activity;other molecular function	201002	1.41624e+07	4.60265e+06	11074.8	1.31583e+06	13697.5	7255.41	384897	607712	622741	94775.1	3.50628e+06	1.00409e+06	1.73097e+06	2.37431e+06	205474	2.1754e+06	1.04707e+06	1.49458e+06	1.7078e+06		17.6168	23.7556	22.134	13.435	20.3275	13.7416	12.8248	18.5541	19.213	19.2483	16.5322	21.7415	19.9375	20.7231	21.1791	17.6486	21.0528
Q9D855	Cytochrome b-c1 complex subunit 7 OS=Mus musculus OX=10090 GN=Uqcrb PE=1 SV=3	Uqcrb	68	12	314	12	111	13.5	other metabolic processes;transport	other membranes;mitochondrion	other molecular function	2.56622e+06	3.49737e+07	4.0309e+07	107482	1.69929e+07	1.10367e+06	285436	3.60809e+07	7.4481e+06	4.427e+06	391863	4.62391e+07	2.44877e+07	2.95078e+07	3.38078e+07	6.4138e+06	2.82455e+07	1.13655e+07	2.84158e+07	2.89845e+07		21.2912	25.0598	25.2646	16.7137	24.0184	20.0739	18.1228	25.1047	22.8284	22.0779	18.58	25.4626	24.5456	24.8146	25.0109	22.6127	24.7515
Q9CPW0	Contactin-associated protein-like 2 OS=Mus musculus OX=10090 GN=Cntnap2 PE=1 SV=2	Cntnap2	21	22	106	22	1332	148.1	cell adhesion;cell-cell signaling;cell cycle OR cell proliferation;cell organization and biogenesis;other metabolic processes;stress response;developmental processes;signal transduction;other biological processes	plasma membrane;other membranes;ER/Golgi;other cytoplasmic organelle;other cell component	other molecular function	1.71391e+06	7.93884e+06	2.15887e+07	30903.8	5.27675e+06	298070	43899.6	2.96516e+06	3.17989e+06	2.81921e+06	413879	5.27171e+06	4.78845e+06	3.74263e+06	5.84319e+06	3.63051e+06	7.36376e+06	3.36511e+06	5.80706e+06	6.68675e+06		20.7089	22.9205	24.3638	14.9155	22.3312	18.1853	15.4219	21.4997	21.6005	21.4269	18.6588	22.3298	22.1911	21.8356	22.4783	21.7917	22.812
Q9CWZ7	Gamma-soluble NSF attachment protein OS=Mus musculus OX=10090 GN=Napg PE=1 SV=1	Napg	50	18	188	18	312	34.7	transport	other membranes;mitochondrion;ER/Golgi;other cell component	other molecular function	865052	10098090	3.59758e+07	26933.6	6.26383e+06	243251	137987	1.54658e+07	1.4781e+06	1.19749e+06	283607	3.20894e+07	5.22585e+06	1.55764e+07	1.63359e+07	1.72879e+06	1.79691e+07	5.2693e+06	1.43111e+07	1.73884e+07		19.7224	23.2676	25.1005	14.7171	22.5786	17.8921	17.0742	23.8826	20.4953	20.1916	18.1135	24.9356	22.3172	23.8929	23.9615	20.7213	24.099
Q9JLC8	Sacsin OS=Mus musculus OX=10090 GN=Sacs PE=1 SV=2	Sacs	6	24	75	24	4582	520.4	other biological processes	mitochondrion;nucleus;other cell component	signal transduction activity or receptor binding;other molecular function	135204	1.29643e+06	1.04971e+06		1.44937e+06	10125.2	903256	901678	1.61832e+06	88686			1.18071e+06	902082	1.72427e+06	575815	1.36401e+06	1.02007e+06	1.21103e+06	431273		17.0448	20.3061	20.0016		20.467	13.3057	19.7848	19.7823	20.6261	16.4364			20.1712	19.7829	20.7176	19.1352	20.3794
Q9Z2D6	Methyl-CpG-binding protein 2 OS=Mus musculus OX=10090 GN=Mecp2 PE=1 SV=1	Mecp2	38	17	145	17	484	52.3	cell-cell signaling;cell cycle OR cell proliferation;cell organization and biogenesis;protein metabolism;RNA metabolism OR transcription;other metabolic processes;stress response;transport;developmental processes;signal transduction;other biological processes	cytosol;cytoskeleton;nucleus;other cell component	nucleic acid binding activity;other molecular function	629074	813685	1.73014e+06	2933.62	6.22321e+07	245579		1.00575e+08	1534396	1.80982e+06	211027	1.49526e+06	7.86133e+07	1.16548e+08	1.04134e+08	1.59463e+06	1.17556e+08	5.80592e+07	100575176	1.02442e+08		19.2629	19.6341	20.7225	11.5185	25.8912	17.9058		26.5837	20.5492	20.7874	17.6871	20.512	26.2283	26.7963	26.6339	20.6048	26.8088
P51660	Peroxisomal multifunctional enzyme type 2 OS=Mus musculus OX=10090 GN=Hsd17b4 PE=1 SV=3	Hsd17b4	25	14	145	14	735	79.4	other metabolic processes;developmental processes	other cytoplasmic organelle	other molecular function	1.60482e+06	3.67832e+06	1.1931e+06	28338.9	3.94641e+06	554553	73713.9	4.42912e+06	2.7815e+06	1.69817e+06	416060	1.67593e+06	3.63193e+06	3.41937e+06	8.30453e+06	2.11381e+06	4.41466e+06	5.54885e+06	4.2918e+06	5.65659e+06		20.614	21.8106	20.1863	14.7905	21.9121	19.081	16.1696	22.0786	21.4074	20.6955	18.6664	20.6765	21.7923	21.7053	22.9855	21.0114	22.0739
P61294	Ras-related protein Rab-6B OS=Mus musculus OX=10090 GN=Rab6b PE=1 SV=1	Rab6b	55	16	225	6	208	23.4	cell organization and biogenesis;transport;other biological processes	other membranes;cytosol;ER/Golgi;other cell component	cytoskeletal activity;other molecular function	4.34373e+06	1.39644e+07	1.81954e+07	196170	17715985	618522	490607	3.28706e+07	9.63146e+06	5.01612e+06	674468	2.40226e+07	2.1748e+07	2.18456e+07	2.91964e+07	9.83401e+06	2.90505e+07	1.63217e+07	2.4781e+07	2.18317e+07		22.0505	23.7352	24.1171	17.5817	24.0785	19.2385	18.9042	24.9703	23.1993	22.2581	19.3634	24.5179	24.3744	24.3808	24.7993	23.2293	24.7921
Q9D8B7	Junctional adhesion molecule C OS=Mus musculus OX=10090 GN=Jam3 PE=1 SV=2	Jam3	50	17	192	17	310	34.8	cell adhesion;cell organization and biogenesis;stress response;developmental processes;other biological processes	non-structural extracellular;plasma membrane;other membranes;cytoskeleton;ER/Golgi;other cell component	signal transduction activity or receptor binding;other molecular function	4.2697e+06	7.01635e+07	3.35131e+07	119610	3.04234e+07	426164	481624	4.61474e+07	6.97186e+06	5.98512e+06	1.49568e+06	3.42757e+07	3.89008e+07	3.73365e+07	4.72988e+07	6.67852e+06	4.4126e+07	7.16111e+06	5.14732e+07	4.79669e+07		22.0257	26.0642	24.9982	16.868	24.8587	18.701	18.8775	25.4597	22.7331	22.5129	20.5124	25.0307	25.2133	25.1541	25.4953	22.6711	25.3951
Q8K183	Pyridoxal kinase OS=Mus musculus OX=10090 GN=Pdxk PE=1 SV=1	Pdxk	46	12	148	12	312	35	other metabolic processes;other biological processes	cytosol;nucleus	kinase activity;other molecular function	6.85827e+06	2.12557e+07	3.30695e+07	125636	1.65723e+07	987441	418186	25790303	1.09703e+07	7.69595e+06	1.04606e+06	3.77917e+07	2.28351e+07	2.30628e+07	2.58276e+07	1.32677e+07	2.69876e+07	1.37862e+07	2.22758e+07	2.52996e+07		22.7094	24.3413	24.979	16.9389	23.9823	19.9133	18.6738	24.6203	23.3871	22.8757	19.9965	25.1716	24.4447	24.4591	24.6224	23.6614	24.6858
Q8VDM4	26S proteasome non-ATPase regulatory subunit 2 OS=Mus musculus OX=10090 GN=Psmd2 PE=1 SV=1	Psmd2	25	17	89	17	908	100.1	protein metabolism;other metabolic processes;other biological processes	nucleus;other cell component	enzyme regulator activity	991215	5.77691e+06	6.9095e+06	194358	2.73187e+06	731830	831816	2.56545e+06	1.79888e+06	4.79707e+06	988226	9.13549e+06	3.17356e+06	2.42323e+06	3.43762e+06	2.14618e+06	5.1192e+06	3.275e+06	2.90012e+06	3.01318e+06		19.9188	22.4619	22.7202	17.5684	21.3815	19.4811	19.6659	21.2908	20.7787	22.1937	19.9145	23.1231	21.5977	21.2085	21.713	21.0333	22.2875
Q811D0	Disks large homolog 1 OS=Mus musculus OX=10090 GN=Dlg1 PE=1 SV=1	Dlg1	20	19	140	12	905	100.1	cell adhesion;cell-cell signaling;cell cycle OR cell proliferation;cell organization and biogenesis;protein metabolism;other metabolic processes;developmental processes;signal transduction;other biological processes	extracellular matrix;plasma membrane;other membranes;cytosol;cytoskeleton;ER/Golgi;nucleus;other cell component	signal transduction activity or receptor binding;cytoskeletal activity;other molecular function	1.02205e+06	2.11834e+07	1.24357e+07	7649.7	4.7991e+06	41615.8	19132.8	5.72794e+06	2.37241e+06	1.27339e+06	70276	9.06616e+06	4.66175e+06	5593896	5.26744e+06	1.76015e+06	4.92113e+06	3.99726e+06	3.52525e+06	4.25808e+06		19.963	24.3364	23.568	12.9012	22.1943	15.3448	14.2238	22.4496	21.1779	20.2802	16.1007	23.1121	22.1524	22.4154	22.3287	20.7473	22.2306
Q6ZPJ3	(E3-independent) E2 ubiquitin-conjugating enzyme UBE2O OS=Mus musculus OX=10090 GN=Ube2o PE=1 SV=3	Ube2o	16	14	106	14	1288	140.7	protein metabolism;other metabolic processes;transport;other biological processes	cytosol;nucleus;other cell component	other molecular function	680947	6.76157e+06	7.10359e+06	3357.99	1.91861e+06	293072	58863.9	4.77005e+06	1.36031e+06	843006	275065	6.38293e+06	3.03076e+06	4.52721e+06	3.90273e+06	1.26911e+06	6202766	2.38716e+06	4.07247e+06	3.82867e+06		19.3772	22.6889	22.7601	11.7134	20.8716	18.1609	15.8451	22.1856	20.3755	19.6852	18.0694	22.6058	21.5312	22.1102	21.8961	20.2754	22.5645
Q9D819	Inorganic pyrophosphatase OS=Mus musculus OX=10090 GN=Ppa1 PE=1 SV=1	Ppa1	57	15	145	15	289	32.6	other metabolic processes	other cell component	other molecular function	1.57436e+07	2.60483e+07	1.31281e+07	1.52579e+06	4.36137e+07	3.10508e+06	2.5963e+06	8.88767e+07	2.94324e+07	21707783	4.40591e+06	1.43474e+07	6.01552e+07	7.86769e+07	8.06577e+07	2.74953e+07	9.17582e+07	3.57836e+07	7.70545e+07	8.18511e+07		23.9083	24.6347	23.6462	20.5411	25.3783	21.5662	21.308	26.4053	24.8109	24.3717	22.071	23.7743	25.8422	26.2294	26.2653	24.7127	26.4513
Q7TMF3	NADH dehydrogenase [ubiquinone] 1 alpha subcomplex subunit 12 OS=Mus musculus OX=10090 GN=Ndufa12 PE=1 SV=2	Ndufa12	83	12	202	12	145	17.1	cell organization and biogenesis;other metabolic processes;stress response	other membranes;cytosol;mitochondrion		3.53132e+06	1.42724e+07	1.25929e+07	142526	2.28842e+07	693902	203815	2.30252e+07	7.46717e+06	3.80313e+06	454215	1.59426e+07	1.80678e+07	2.76837e+07	1.6704e+07	7.10163e+06	49922186	4.63854e+07	2.0221e+07	1.93076e+07		21.7518	23.7667	23.5861	17.1209	24.4478	19.4044	17.6369	24.4567	22.8321	21.8588	18.793	23.9264	24.1069	24.7225	23.9937	22.7597	25.5732
Q3U7R1	Extended synaptotagmin-1 OS=Mus musculus OX=10090 GN=Esyt1 PE=1 SV=2	Esyt1	20	18	101	18	1092	121.5	cell organization and biogenesis;transport	plasma membrane;other membranes;ER/Golgi	transporter activity;other molecular function	1.34192e+06	2.3626e+06	1714336	6383.19	3.23238e+06	114608	17992.7	4.05312e+06	2.30416e+06	1.7418e+06	70105.3	2.82946e+06	3.6568e+06	4.21313e+06	5.04485e+06	1.91897e+06	4.94201e+06	3.18725e+06	4.61397e+06	4.53525e+06		20.3559	21.1719	20.7092	12.6401	21.6242	16.8063	14.1351	21.9506	21.1358	20.7322	16.0972	21.4321	21.8021	22.0065	22.2664	20.8719	22.2367
Q8R127	Saccharopine dehydrogenase-like oxidoreductase OS=Mus musculus OX=10090 GN=Sccpdh PE=1 SV=1	Sccpdh	41	15	171	15	429	47.1	other metabolic processes	other cell component	other molecular function	4.85003e+06	1.09651e+07	1.49398e+07	343583	1.36582e+07	1.6516e+06	546158	1.48597e+07	6.52882e+06	5.93994e+06	1.72301e+06	1.69953e+07	16408835	1.55587e+07	1.69318e+07	6.89842e+06	2.15349e+07	14397558	2.08648e+07	1.67543e+07		22.2096	23.3864	23.8327	18.3903	23.7033	20.6554	19.059	23.8249	22.6384	22.502	20.7165	24.0186	23.968	23.8912	24.0132	22.7178	24.3602
Q9R0P3	S-formylglutathione hydrolase OS=Mus musculus OX=10090 GN=Esd PE=1 SV=1	Esd	55	12	150	12	282	31.3	other metabolic processes	cytosol;other cell component	other molecular function	4.12048e+06	1.92635e+07	18621374	28263.2	1.45445e+07	332508	245181	3.38289e+07	8.63171e+06	6.89475e+06	507655	1.48868e+07	2.13607e+07	3.39213e+07	3.54326e+07	8.46817e+06	4.00248e+07	9.65266e+06	37795833	3.86582e+07		21.9744	24.1994	24.1505	14.7866	23.794	18.343	17.9035	25.0118	23.0412	22.7171	18.9535	23.8275	24.3485	25.0157	25.0786	23.0136	25.2544
Q9CPV4	Glyoxalase domain-containing protein 4 OS=Mus musculus OX=10090 GN=Glod4 PE=1 SV=1	Glod4	54	17	194	17	298	33.3				2.19955e+06	4.12759e+07	2.3813e+07	79301.8	5.46762e+06	641247	282216	6.66989e+06	3.5275e+06	2.88298e+06	762947	2.58741e+07	5.16647e+06	6.00265e+06	1.16652e+07	3.35024e+06	1.38029e+07	7.27765e+06	9.2202e+06	9.06551e+06		21.0688	25.2988	24.5052	16.2751	22.3825	19.2905	18.1064	22.6692	21.7502	21.4591	19.5412	24.625	22.3007	22.5172	23.4757	21.6758	23.7185
Q68FL4	Putative adenosylhomocysteinase 3 OS=Mus musculus OX=10090 GN=Ahcyl2 PE=1 SV=1	Ahcyl2	28	16	243	4	613	66.9	other metabolic processes	cytosol;ER/Golgi;other cell component	other molecular function	258588	5.90391e+06	3.66128e+06		804558	62192.7	17602.6	1.32157e+06	462140	530188	61346.4	6.89718e+06	826180	1.1523e+06	1.719e+06	350970	1.48601e+06	680476	1.37823e+06	1.84925e+06		17.9803	22.4932	21.8039		19.6178	15.9245	14.1035	20.3338	18.818	19.0161	15.9047	22.7176	19.6561	20.1361	20.7131	18.421	20.503
P30416	Peptidyl-prolyl cis-trans isomerase FKBP4 OS=Mus musculus OX=10090 GN=Fkbp4 PE=1 SV=5	Fkbp4	45	20	134	20	458	51.5	cell organization and biogenesis;transport;developmental processes;signal transduction;other biological processes	cytosol;cytoskeleton;mitochondrion;nucleus;other cell component	cytoskeletal activity;other molecular function	609432	1.01862e+07	1.03886e+07	84506.6	2.82207e+06	20591.8	184310	1.19171e+07	1.3842e+06	1.15236e+06	3.6476e+06	1.00745e+07	5.41628e+06	9.94042e+06	1.0858e+07	800134	9.41817e+06	4.78934e+06	8.88655e+06	1.00558e+07		19.2171	23.2801	23.3085	16.3668	21.4283	14.3298	17.4918	23.5065	20.4006	20.1362	21.7985	23.2642	22.3689	23.2449	23.3723	19.6099	23.167
Q9WV55	Vesicle-associated membrane protein-associated protein A OS=Mus musculus OX=10090 GN=Vapa PE=1 SV=2	Vapa	46	13	253	12	249	27.8	cell organization and biogenesis;other metabolic processes;transport;developmental processes;other biological processes	plasma membrane;other membranes;cytoskeleton;ER/Golgi;nucleus;other cell component	cytoskeletal activity;other molecular function	3.4207e+06	6.21859e+07	4.75719e+07	37930.6	1.22978e+07	581803	365794	2.37294e+07	7.14009e+06	4.0056e+06	755199	5.27167e+07	1.25932e+07	2.03445e+07	2.23352e+07	7.11736e+06	3.57144e+07	9.50481e+06	2.40844e+07	2.63899e+07		21.7059	25.8901	25.5036	15.2111	23.5519	19.1502	18.4807	24.5002	22.7675	21.9336	19.5265	25.6518	23.5861	24.2781	24.4128	22.7629	25.09
P70404	Isocitrate dehydrogenase [NAD] subunit gamma 1, mitochondrial OS=Mus musculus OX=10090 GN=Idh3g PE=1 SV=1	Idh3g	49	14	189	14	393	42.8	other metabolic processes;other biological processes	mitochondrion;nucleus	other molecular function	7.1791e+07	3.61274e+07	2.67305e+07	276621	9.84989e+06	7.10533e+07	3.15512e+06	2.175e+07	7.15976e+07	8.41175e+07	4.77206e+07	4.48439e+07	1.37403e+07	2.96844e+07	2.63314e+07	7.17229e+07	5.69216e+07	1.50689e+08	1.82905e+07	2.42955e+07		26.0973	25.1066	24.672	18.0776	23.2317	26.0824	21.5893	24.3745	26.0934	26.3259	25.5081	25.4184	23.7119	24.8232	24.6503	26.0959	25.7625
P29341	Polyadenylate-binding protein 1 OS=Mus musculus OX=10090 GN=Pabpc1 PE=1 SV=2	Pabpc1	35	22	156	22	636	70.6	RNA metabolism OR transcription;other metabolic processes;other biological processes	cytosol;nucleus;other cell component	nucleic acid binding activity	1.39442e+06	2.59773e+07	2.18324e+07	178307	2.57811e+06	654594	182228	6.97542e+06	3.29843e+06	2.42531e+06	711304	2.76889e+07	5.26303e+06	7.32881e+06	6.79815e+06	2.46342e+06	7.06952e+06	3.26822e+06	5.61681e+06	6.49731e+06		20.4112	24.6308	24.38	17.444	21.2979	19.3202	17.4754	22.7338	21.6533	21.2097	19.4401	24.7228	22.3275	22.8051	22.6967	21.2322	22.7532
P20444	Protein kinase C alpha type OS=Mus musculus OX=10090 GN=Prkca PE=1 SV=3	Prkca	26	19	140	11	672	76.8	cell adhesion;cell cycle OR cell proliferation;cell organization and biogenesis;protein metabolism;other metabolic processes;stress response;developmental processes;signal transduction;other biological processes	plasma membrane;other membranes;cytosol;cytoskeleton;mitochondrion;ER/Golgi;nucleus;other cell component	signal transduction activity or receptor binding;kinase activity;other molecular function	1.04091e+06	8.4361e+06	1.22231e+07	33114.5	4.69976e+06	168214	56658.6	9.69878e+06	2.26332e+06	1.28763e+06	162149	1.07523e+07	7.64718e+06	9.36237e+06	1.02887e+07	2.40404e+06	9.33532e+06	4.4269e+06	5.59016e+06	6.23502e+06		19.9894	23.0081	23.5431	15.0152	22.1642	17.3599	15.79	23.2094	21.11	20.2963	17.307	23.3581	22.8665	23.1584	23.2946	21.197	23.1543
P35279	Ras-related protein Rab-6A OS=Mus musculus OX=10090 GN=Rab6a PE=1 SV=4	Rab6a	50	15	256	5	208	23.6	protein metabolism;other metabolic processes;transport;other biological processes	other membranes;cytosol;ER/Golgi;other cell component	cytoskeletal activity;other molecular function	2.20772e+06	6062155	5.55486e+06	75491.1	9.59328e+06	258874	175636	1.04333e+07	4.37252e+06	3.79176e+06	487790	7247343	1.01644e+07	9.32461e+06	9.74093e+06	5.03266e+06	8.80082e+06	8.97183e+06	6.00266e+06	7.72799e+06		21.0741	22.5314	22.4053	16.204	23.1936	17.9819	17.4222	23.3147	22.06	21.8544	18.8959	22.789	23.277	23.1526	23.2156	22.2629	23.0692
P62137	Serine/threonine-protein phosphatase PP1-alpha catalytic subunit OS=Mus musculus OX=10090 GN=Ppp1ca PE=1 SV=1	Ppp1ca	38	12	165	4	330	37.5	cell adhesion;cell cycle OR cell proliferation;protein metabolism;other metabolic processes;developmental processes;other biological processes	plasma membrane;other membranes;cytosol;nucleus;other cell component	other molecular function	1.36185e+06	3.55633e+06	8.47138e+06	25529.6	3.28849e+06	114178		5.29816e+06	2.58708e+06	1.11679e+06	83919.6	9400791	4.50553e+06	4.52738e+06	4.82176e+06	2.36703e+06	5.21124e+06	3.80724e+06	5.41781e+06	4713807		20.3771	21.762	23.0142	14.6399	21.649	16.8009		22.3371	21.3029	20.0909	16.3567	23.1644	22.1033	22.1102	22.2011	21.1746	22.3132
P97300	Neuroplastin OS=Mus musculus OX=10090 GN=Nptn PE=1 SV=3	Nptn	22	9	232	9	397	44.3	cell adhesion;cell-cell signaling;cell organization and biogenesis;developmental processes;other biological processes	plasma membrane;other membranes;other cell component	signal transduction activity or receptor binding;other molecular function	7.71399e+06	4.40316e+07	1.63886e+08	272147	2.79734e+07	1.06585e+06	527222	4.49561e+07	1.08847e+07	5.95447e+06	977505	1.81966e+08	3.10114e+07	4.05171e+07	4.05033e+07	1.02536e+07	3.91928e+07	1.55985e+07	2.87555e+07	3.8449e+07		22.879	25.392	27.2881	18.054	24.7376	20.0236	19.0081	25.422	23.3758	22.5055	19.8987	27.4391	24.8863	25.272	25.2715	23.2896	25.2241
Q61548	Clathrin coat assembly protein AP180 OS=Mus musculus OX=10090 GN=Snap91 PE=1 SV=1	Snap91	16	14	228	12	901	91.8	cell-cell signaling;cell organization and biogenesis;transport;developmental processes;other biological processes	plasma membrane;other membranes;cytosol;ER/Golgi;other cytoplasmic organelle;other cell component	other molecular function	5.68751e+06	6.5528e+07	4.06109e+07	193448	2.01093e+07	1.5123e+06	777159	2.96227e+07	9.55203e+06	8.68917e+06	1.66633e+06	5.21458e+07	2.40084e+07	2.84918e+07	3.83902e+07	9.95579e+06	40108802	1.83486e+07	2.60152e+07	2.67879e+07		22.4394	25.9656	25.2754	17.5616	24.2614	20.5283	19.5679	24.8202	23.1874	23.0508	20.6682	25.636	24.517	24.764	25.1942	23.2471	25.2574
P06151	L-lactate dehydrogenase A chain OS=Mus musculus OX=10090 GN=Ldha PE=1 SV=3	Ldha	48	17	225	14	332	36.5	other metabolic processes;other biological processes	cytosol;cytoskeleton;other cell component	other molecular function	4.02051e+06	2.08581e+07	1.68178e+07	269354	1.58057e+07	1.14362e+06	1.50854e+06	2.68337e+07	1.09077e+07	5.68095e+06	1.31879e+06	22321164	1.37019e+07	2.38426e+07	3.11514e+07	8.1707e+06	3.09098e+07	1.43469e+07	2.4121e+07	2.89775e+07		21.9389	24.3141	24.0035	18.0391	23.9139	20.1252	20.5247	24.6775	23.3788	22.4377	20.3308	24.4119	23.7079	24.507	24.8928	22.962	24.8816
Q9WVK4	EH domain-containing protein 1 OS=Mus musculus OX=10090 GN=Ehd1 PE=1 SV=1	Ehd1	37	19	160	11	534	60.6	cell organization and biogenesis;transport;developmental processes;other biological processes	plasma membrane;other membranes;other cytoplasmic organelle;other cell component	other molecular function	1.25144e+06	1.37235e+07	1.59497e+07	54431.8	5.46068e+06	159194	100629	1.07888e+07	2.01808e+06	694574	206396	1.00001e+07	8.73845e+06	1.09979e+07	1.3853e+07	2.69933e+06	1.45372e+07	4.03591e+06	9.88835e+06	1.17843e+07		20.2552	23.7101	23.927	15.7322	22.3806	17.2804	16.6187	23.363	20.9446	19.4058	17.6551	23.2535	23.0589	23.3907	23.7237	21.3642	23.7932
O88935	Synapsin-1 OS=Mus musculus OX=10090 GN=Syn1 PE=1 SV=2	Syn1	26	16	168	14	706	74.1	cell-cell signaling;cell organization and biogenesis;transport;developmental processes;other biological processes	other membranes;cytosol;cytoskeleton;ER/Golgi;nucleus;other cell component	cytoskeletal activity;other molecular function	2.50903e+06	1.09808e+07	1.11401e+07	91230.2	6.38893e+06	1.32755e+06	1.76832e+06	1.20096e+07	5.07344e+06	3.90288e+06	607949	1.05055e+07	6.75653e+06	1.04786e+07	12616092	5.07479e+06	8.80714e+06	5.4348e+06	9.9238e+06	8.77049e+06		21.2587	23.3885	23.4093	16.4772	22.6071	20.3403	20.7539	23.5177	22.2745	21.8961	19.2136	23.3246	22.6879	23.3209	23.5888	22.2749	23.0702
P01831	Thy-1 membrane glycoprotein OS=Mus musculus OX=10090 GN=Thy1 PE=1 SV=1	Thy1	34	7	275	7	162	18.1	cell adhesion;cell-cell signaling;cell organization and biogenesis;protein metabolism;other metabolic processes;developmental processes;signal transduction;other biological processes	plasma membrane;other membranes;cytosol;ER/Golgi;other cell component	signal transduction activity or receptor binding;enzyme regulator activity;other molecular function	4.57114e+07	3.65072e+08	3.50243e+08	2.26155e+06	1.04532e+08	1.0281e+07	7.25329e+06	2.32173e+08	7.07933e+07	5.05769e+07	1.04621e+07	4.10092e+08	1.89584e+08	2.29796e+08	2.35522e+08	6.71994e+07	2.20103e+08	9.65738e+07	1.81979e+08	1.85509e+08		25.4461	28.4436	28.3838	21.1089	26.6394	23.2935	22.7902	27.7906	26.0771	25.592	23.3187	28.6114	27.4983	27.7758	27.8113	26.0019	27.7136
Q00PI9	Heterogeneous nuclear ribonucleoprotein U-like protein 2 OS=Mus musculus OX=10090 GN=Hnrnpul2 PE=1 SV=2	Hnrnpul2	25	18	102	18	745	84.9		nucleus;other cell component		218211	2.71567e+06	2109863	3677.16	4.95118e+06	158435	13409.8	7.71259e+06	527859	124449	95798.6	3.18928e+06	5.95545e+06	7.5937e+06	9.4457e+06	440378	1.00521e+07	4.80618e+06	9.48681e+06	8.93333e+06		17.7354	21.3729	21.0087	11.8444	22.2393	17.2735	13.711	22.8788	19.0098	16.9252	16.5477	21.6048	22.5058	22.8564	23.1712	18.7484	23.261
Q9WUM4	Coronin-1C OS=Mus musculus OX=10090 GN=Coro1c PE=1 SV=2	Coro1c	31	19	156	18	474	53.1	cell organization and biogenesis;transport;developmental processes;other biological processes	plasma membrane;other membranes;cytoskeleton;other cytoplasmic organelle;other cell component	cytoskeletal activity;other molecular function	1.36256e+07	5789494	4.58005e+06	71818.6	6.12424e+07	2.61881e+06	1.09658e+06	6.48633e+07	3.05892e+07	3.42956e+07	5.61689e+06	4.279e+06	7.44153e+07	6.05266e+07	7.12121e+07	2.76447e+07	9.16289e+07	5.05405e+07	7.9887e+07	8.0407e+07		23.6998	22.465	22.1269	16.1321	25.868	21.3205	20.0646	25.9509	24.8665	25.0315	22.4213	22.0288	26.1491	25.8511	26.0856	24.7205	26.4493
Q791V5	Mitochondrial carrier homolog 2 OS=Mus musculus OX=10090 GN=Mtch2 PE=1 SV=1	Mtch2	39	10	159	10	303	33.5	cell organization and biogenesis;other metabolic processes;transport;other biological processes	other membranes;mitochondrion	other molecular function	7.86021e+06	3.23468e+07	2.94603e+07	700147	1.26303e+07	479015	1.20848e+06	1.55334e+07	8.78035e+06	7.83362e+06	1.27448e+06	2.9716e+07	2.46419e+07	2.16861e+07	1.57529e+07	7.37889e+06	2.2202e+07	1.29545e+07	1.38855e+07	1.16439e+07		22.9061	24.9471	24.8123	19.4173	23.5904	18.8697	20.2048	23.8889	23.0658	22.9012	20.2815	24.8247	24.5546	24.3703	23.9091	22.815	24.4042
Q8R1X6	Spartin OS=Mus musculus OX=10090 GN=Spart PE=1 SV=1	Spart	34	15	80	15	671	72.6	cell organization and biogenesis;developmental processes;signal transduction;other biological processes	plasma membrane;other membranes;cytosol;mitochondrion;other cell component	other molecular function	1.25203e+06	1929062	2.07596e+06	46027.4	2.07236e+06	55669.6	15326.2	4.93215e+06	1.9235e+06	1.75283e+06	98623.1	1.84266e+06	3.37416e+06	4.43712e+06	4849890	2.41565e+06	5.04264e+06	1.9096e+06	4.12236e+06	3.88002e+06		20.2558	20.8795	20.9853	15.4902	20.9828	15.7646	13.9037	22.2338	20.8753	20.7413	16.5896	20.8134	21.6861	22.0812	22.2095	21.204	22.2657
Q9Z1W8	Potassium-transporting ATPase alpha chain 2 OS=Mus musculus OX=10090 GN=Atp12a PE=1 SV=3	Atp12a	8	10	640	1	1035	114.7	transport;other biological processes	plasma membrane;other membranes;cytosol;cytoskeleton	transporter activity;other molecular function			1.84564e+06									1.13085e+06												20.8157									20.109
P27546	Microtubule-associated protein 4 OS=Mus musculus OX=10090 GN=Map4 PE=1 SV=3	Map4	20	18	159	18	1125	117.4	cell cycle OR cell proliferation;cell organization and biogenesis;developmental processes;other biological processes	cytoskeleton;other cell component	cytoskeletal activity;other molecular function	3.0339e+06	1.77178e+07	1.46319e+07	126067	1.11649e+07	516291	242768	1.98273e+07	4.25992e+06	3.58882e+06	544039	2.06062e+07	1.81482e+07	1.91782e+07	1.48053e+07	5.11333e+06	1.35149e+07	1.01363e+07	1.28385e+07	1.3962e+07		21.5327	24.0787	23.8026	16.9438	23.4125	18.9778	17.8892	24.241	22.0224	21.7751	19.0534	24.2966	24.1133	24.193	23.8196	22.2858	23.688
P32921	Tryptophan--tRNA ligase, cytoplasmic OS=Mus musculus OX=10090 GN=Wars PE=1 SV=2	Wars1	29	12	130	12	481	54.3	protein metabolism;RNA metabolism OR transcription;other metabolic processes;developmental processes;other biological processes	cytosol;nucleus;other cell component	enzyme regulator activity;other molecular function	4.12391e+06	6.09338e+07	8.09369e+06	1.7322e+06	4.08888e+06	1.11948e+06	250272	1.15973e+07	6.6092e+06	5.75855e+06	733708	7.41945e+06	1.32788e+07	1.2086e+07	9.84522e+06	6.0644e+06	1.66315e+07	6.51824e+06	1.30748e+07	1.42928e+07		21.9756	25.8607	22.9484	20.7242	21.9633	20.0944	17.9331	23.4673	22.656	22.4573	19.4848	22.8229	23.6626	23.5268	23.231	22.5319	23.9874
Q9D8N0	Elongation factor 1-gamma OS=Mus musculus OX=10090 GN=Eef1g PE=1 SV=3	Eef1g	41	16	143	16	437	50	protein metabolism;other metabolic processes;other biological processes	ER/Golgi;nucleus;other cell component	nucleic acid binding activity	2.72069e+06	2.58733e+07	1.93368e+07	12703.9	1.4452e+08	241538	145364	3.47612e+08	3.4708e+06	4.22975e+06	574901	2.96552e+07	2.3047e+08	3.34186e+08	2.41354e+08	3.44714e+06	2.58302e+08	5.73905e+07	1.78759e+08	1.95219e+08		21.3755	24.625	24.2048	13.633	27.1067	17.8819	17.1493	28.3729	21.7268	22.0121	19.133	24.8218	27.78	28.3161	27.8466	21.717	27.9445
Q9CZ30	Obg-like ATPase 1 OS=Mus musculus OX=10090 GN=Ola1 PE=1 SV=1	Ola1	40	13	101	13	396	44.7	other metabolic processes	cytosol;cytoskeleton;nucleus;other cell component	translation activity;other molecular function	1.08333e+06	5.46537e+06	6.62059e+06	562324	6.81436e+06	1.46825e+06	54084.3	1.02518e+07	596407	3.628e+06	42246.4	1.13849e+07	12970774	1.88947e+06	1.84207e+07	5.15695e+06	8.10551e+06	1.38905e+06	1.03949e+07	8.57939e+06		20.047	22.3819	22.6585	19.101	22.7001	20.4857	15.7229	23.2894	19.1859	21.7907	15.3665	23.4406	23.6288	20.8496	24.1348	22.2981	22.9505
O70325	Phospholipid hydroperoxide glutathione peroxidase OS=Mus musculus OX=10090 GN=Gpx4 PE=1 SV=4	Gpx4	50	10	216	10	197	22.2	cell organization and biogenesis;other metabolic processes;stress response;other biological processes	cytosol;mitochondrion;nucleus;other cell component	other molecular function	4.07406e+06	2.80354e+07	2.10303e+07	133093	1.01398e+07	977636	800547	1.53552e+07	7.44145e+06	4.65371e+06	841081	2.22945e+07	1.45297e+07	1.53667e+07	1.58711e+07	7.28162e+06	2.22144e+07	8.4242e+06	1.44008e+07	1.56461e+07		21.958	24.7407	24.326	17.0221	23.2735	19.8989	19.6106	23.8722	22.8272	22.15	19.6819	24.4102	23.7925	23.8733	23.9199	22.7958	24.405
Q921H8	3-ketoacyl-CoA thiolase A, peroxisomal OS=Mus musculus OX=10090 GN=Acaa1a PE=1 SV=1	Acaa1a	34	9	72	9	424	43.9	other metabolic processes;other biological processes	other cytoplasmic organelle	other molecular function	1.43016e+06	2.19922e+06	946136	87790.6	1.88751e+06	932932	116322	2.06107e+06	1.68533e+06	785345	256193	3.55479e+06	1.89957e+06	1.89117e+06	4.29239e+06	1.3671e+06	3.11315e+06	2.829e+06	3.7944e+06	2.2685e+06		20.4477	21.0686	19.8517	16.4218	20.8481	19.8314	16.8278	20.975	20.6846	19.583	17.9669	21.7613	20.8572	20.8508	22.0333	20.3827	21.5699
Q3TEA8	Heterochromatin protein 1-binding protein 3 OS=Mus musculus OX=10090 GN=Hp1bp3 PE=1 SV=1	Hp1bp3	35	22	209	22	554	60.8	cell organization and biogenesis;stress response;other biological processes	nucleus;other cell component	nucleic acid binding activity;other molecular function	3.72017e+06	7.48498e+06	7.7454e+06	392520	9.58933e+06	1.58355e+06	182878	9.05683e+06	6.50487e+06	4.06799e+06	1.07269e+06	8.98852e+06	5.98496e+06	6.84274e+06	1.31731e+07	6.2635e+06	1.17643e+07	8.89662e+06	1.15113e+07	1.14238e+07		21.8269	22.8356	22.8849	18.5824	23.193	20.5947	17.4805	23.1106	22.6331	21.9559	20.0328	23.0997	22.5129	22.7061	23.6511	22.5785	23.4879
Q9CQH3	NADH dehydrogenase [ubiquinone] 1 beta subcomplex subunit 5, mitochondrial OS=Mus musculus OX=10090 GN=Ndufb5 PE=1 SV=1	Ndufb5	37	9	125	9	189	21.7	cell organization and biogenesis;other metabolic processes	other membranes;mitochondrion;nucleus		4.88691e+06	1.45741e+07	1.21709e+07	1.43713e+06	16483855	2.73715e+06	687066	2.41443e+07	1.05846e+07	8.75631e+06	1.89713e+06	1.81395e+07	1.73224e+07	1.9315e+07	1.87476e+07	9.1131e+06	2.08997e+07	1.14165e+07	1.81772e+07	1.89452e+07		22.2205	23.7969	23.5369	20.4548	23.9746	21.3842	19.3901	24.5252	23.3355	23.0619	20.8554	24.1126	24.0461	24.2032	24.1602	23.1195	24.317
P67778	Prohibitin OS=Mus musculus OX=10090 GN=Phb PE=1 SV=1	Phb1	79	15	96	15	272	29.8	cell organization and biogenesis;DNA metabolism;RNA metabolism OR transcription;other metabolic processes;stress response;developmental processes;signal transduction;other biological processes	plasma membrane;other membranes;mitochondrion;nucleus;other cytoplasmic organelle;other cell component	signal transduction activity or receptor binding;other molecular function	539459		773521	66678.2	5.55477e+06	278897	77776.8	7.87872e+06	1.02471e+06	1.70131e+06	346571	364538	3.93825e+06	7.43496e+06	4.51056e+06	1.35183e+06	7.58494e+06	3.39519e+06	8.31942e+06	6.00565e+06		19.0412		19.5611	16.0249	22.4053	18.0894	16.2471	22.9095	19.9668	20.6982	18.4028	18.4757	21.9091	22.8259	22.1049	20.3665	22.8547
Q8BH95	Enoyl-CoA hydratase, mitochondrial OS=Mus musculus OX=10090 GN=Echs1 PE=1 SV=1	Echs1	52	18	180	18	290	31.5	other metabolic processes	mitochondrion	other molecular function	2.03582e+07	4.44445e+07	7.13521e+07	41601.9	1.62323e+07	1.20246e+06	261920	2.12636e+07	2.4178e+07	4.11384e+06	603576	7.50336e+07	1.74242e+07	2.22735e+07	2.72151e+07	2.16439e+07	2.79257e+07	1.70119e+07	2.11534e+07	2.58736e+07		24.2791	25.4055	26.0885	15.3444	23.9524	20.1976	17.9988	24.3419	24.5272	21.9721	19.2032	26.161	24.0546	24.4088	24.6979	24.3675	24.7351
O88544	COP9 signalosome complex subunit 4 OS=Mus musculus OX=10090 GN=Cops4 PE=1 SV=1	Cops4	46	13	125	13	406	46.3	protein metabolism;other metabolic processes	ER/Golgi;nucleus;other cell component		1.25332e+06	1.14758e+07	1.03559e+07	3134.97	7.48581e+06		5559.06	8.39484e+06	1.95594e+06	1.24604e+06	24535	6.48534e+06	7.20521e+06	1.19794e+07	12842030	2.83086e+06	1.13879e+07	5.3208e+06	8.85793e+06	1.00412e+07		20.2573	23.4521	23.304	11.6142	22.8357		12.4406	23.0011	20.8994	20.2489	14.5826	22.6288	22.7806	23.514	23.6144	21.4328	23.441
Q9CRB9	MICOS complex subunit Mic19 OS=Mus musculus OX=10090 GN=Chchd3 PE=1 SV=1	Chchd3	56	17	172	17	227	26.3	cell organization and biogenesis	other membranes;mitochondrion;nucleus	other molecular function	8.01521e+06	9.81869e+06	1.12085e+07	864012	2.29235e+07	2.40396e+06	1.28907e+06	1.92197e+07	1.3032e+07	1.12088e+07	2.29166e+06	1.06695e+07	2.40862e+07	2.39451e+07	2.76133e+07	1.27934e+07	3.15256e+07	1.69464e+07	2.51641e+07	3.31245e+07		22.9343	23.2271	23.4181	19.7207	24.4503	21.197	20.2979	24.1961	23.6356	23.4181	21.128	23.347	24.5217	24.5132	24.7189	23.6089	24.91
P56391	Cytochrome c oxidase subunit 6B1 OS=Mus musculus OX=10090 GN=Cox6b1 PE=1 SV=2	Cox6b1	76	11	285	11	86	10.1	other metabolic processes	other membranes;mitochondrion		2.69978e+07	1.01875e+08	8.81187e+07	1.07339e+06	6.43081e+07	7.61915e+06	3.6795e+06	9.09118e+07	3.4425e+07	2.39391e+07	2.78482e+06	7.12731e+07	1.06952e+08	7.04564e+07	7.57734e+07	3.98967e+07	7.47831e+07	4.99327e+07	5.54268e+07	6.87903e+07		24.6863	26.6022	26.3929	20.0337	25.9385	22.8612	21.8111	26.438	25.037	24.5129	21.4092	26.0869	26.6724	26.0702	26.1752	25.2498	26.1562
Q80XI4	Phosphatidylinositol 5-phosphate 4-kinase type-2 beta OS=Mus musculus OX=10090 GN=Pip4k2b PE=1 SV=1	Pip4k2b	33	12	173	5	416	47.3	cell organization and biogenesis;other metabolic processes;transport;other biological processes	plasma membrane;other membranes;ER/Golgi;nucleus;other cytoplasmic organelle	kinase activity;other molecular function	147408	262627	1.30802e+06		626496		9246.23	1.66259e+06	328299	192625		1.71711e+06	1.46288e+06	1.67171e+06	1.33267e+06	326732	1.48112e+06	695636	1.48604e+06	1.64564e+06		17.1695	18.0027	20.319		19.2569		13.1746	20.665	18.3247	17.5554		20.7116	20.4804	20.6729	20.3459	18.3177	20.4983
O35737	Heterogeneous nuclear ribonucleoprotein H OS=Mus musculus OX=10090 GN=Hnrnph1 PE=1 SV=3	Hnrnph1	34	11	103	4	449	49.2	RNA metabolism OR transcription;other metabolic processes;other biological processes	cytosol;nucleus;other cell component	nucleic acid binding activity;other molecular function	3.39471e+06	1.91626e+07	4.34661e+06	595596	9.2845e+06	2.61026e+06	710742	5.56989e+06	5.7459e+06	6.13788e+06	1.62324e+06	5.99809e+06	1.08483e+07	5.10779e+06	8.49687e+06	6.08876e+06	7.51178e+06	1.29394e+07	7.64e+06	1.07803e+07		21.6949	24.1918	22.0515	19.184	23.1464	21.3158	19.439	22.4092	22.4541	22.5493	20.6304	22.5161	23.371	22.2843	23.0185	22.5377	22.8407
Q64487	Receptor-type tyrosine-protein phosphatase delta OS=Mus musculus OX=10090 GN=Ptprd PE=1 SV=3	Ptprd	12	15	85	15	1912	214.3	cell adhesion;cell-cell signaling;cell organization and biogenesis;protein metabolism;other metabolic processes;developmental processes;other biological processes	plasma membrane;other membranes;other cell component	signal transduction activity or receptor binding;other molecular function	405458	1.07708e+07	1.57858e+07	273776	1.56663e+06		17864.7	3.5397e+06	300928	380898	26798.5	13819972	1.12615e+06	2.86119e+06	2.86855e+06	577617	4.81505e+06	5.72634e+06	2.80036e+06	3.37579e+06		18.6292	23.3606	23.9121	18.0626	20.5792		14.1248	21.7552	18.1991	18.539	14.7099	23.7203	20.103	21.4482	21.4519	19.1398	22.1991
Q9ERK4	Exportin-2 OS=Mus musculus OX=10090 GN=Cse1l PE=1 SV=1	Cse1l	26	17	91	17	971	110.4	transport	cytosol;nucleus	other molecular function	912985	1.18271e+07	3.0849e+07		3.4775e+06	188809	27158	5.9507e+06	2.16119e+06	1.53402e+06	303714	3.39245e+07	3.55857e+06	3.31548e+06	5.17639e+06	2.92619e+06	4.34918e+06	1.37274e+06	3.71857e+06	2.16502e+06		19.8002	23.4956	24.8787		21.7296	17.5266	14.7291	22.5046	21.0434	20.5489	18.2124	25.0158	21.7629	21.6608	22.3035	21.4806	22.0523
Q91V61	Sideroflexin-3 OS=Mus musculus OX=10090 GN=Sfxn3 PE=1 SV=1	Sfxn3	52	14	166	12	321	35.4	other metabolic processes;transport	other membranes;mitochondrion	transporter activity	3.17136e+06	7.15163e+06	1.99638e+07	206754	8.48274e+06	537622	483459	1.19973e+07	6.52119e+06	4.79792e+06	604834	3.0434e+07	1.24166e+07	1.04475e+07	1.27896e+07	5.46732e+06	1.33131e+07	6.81039e+06	1.10136e+07	1.3365e+07		21.5967	22.7698	24.2509	17.6576	23.0161	19.0362	18.883	23.5162	22.6367	22.194	19.2062	24.8592	23.5658	23.3167	23.6085	22.3824	23.6663
P50544	Very long-chain specific acyl-CoA dehydrogenase, mitochondrial OS=Mus musculus OX=10090 GN=Acadvl PE=1 SV=3	Acadvl	31	18	105	18	656	70.8	other metabolic processes;stress response;other biological processes	other membranes;mitochondrion;nucleus	other molecular function	444878	8.33538e+06	5.69575e+06	67757.3	1.8262e+06	637599	16966	1.22649e+06	1.04538e+06	504113	590914	1.22544e+07	2.09335e+06	1.53425e+06	2.33537e+06	393840	2.1208e+06	2.66164e+06	1.68918e+06	2.62717e+06		18.7631	22.9908	22.4415	16.0481	20.8004	19.2823	14.0504	20.2261	19.9956	18.9434	19.1726	23.5468	20.9974	20.5491	21.1552	18.5872	21.0162
O55023	Inositol monophosphatase 1 OS=Mus musculus OX=10090 GN=Impa1 PE=1 SV=1	Impa1	46	15	212	15	277	30.4	other metabolic processes;signal transduction	other cell component	other molecular function	4.48615e+06	2.00555e+07	2.44931e+07	125362	9.37496e+06	638351	592900	1.31218e+07	6.33404e+06	6.48691e+06	779965	3.61601e+07	1.57368e+07	1.46889e+07	1.85157e+07	7.32079e+06	1.70982e+07	1.0357e+07	1.44004e+07	1.66116e+07		22.097	24.2575	24.5459	16.9357	23.1604	19.284	19.1774	23.6455	22.5947	22.6291	19.573	25.1079	23.9076	23.8082	24.1422	22.8036	24.0273
P10630	Eukaryotic initiation factor 4A-II OS=Mus musculus OX=10090 GN=Eif4a2 PE=1 SV=2	Eif4a2	38	13	117	6	407	46.4	protein metabolism;other metabolic processes;other biological processes	translational apparatus;other cell component	nucleic acid binding activity;other molecular function	1.89479e+06	966286	4.99738e+06	25023.7	3.53124e+06	283283	149512	1.05333e+07	1.49741e+06	627359	207538	5.48865e+06	4.66067e+06	8.2041e+06	1.2511e+07	1.78624e+06	9.70178e+06	3.85555e+06	9.73188e+06	9.87094e+06		20.8536	19.8821	22.2527	14.611	21.7517	18.1119	17.1899	23.3285	20.514	19.2589	17.663	22.388	22.1521	22.9679	23.5767	20.7685	23.2098
P49312	Heterogeneous nuclear ribonucleoprotein A1 OS=Mus musculus OX=10090 GN=Hnrnpa1 PE=1 SV=2	Hnrnpa1	31	13	132	8	320	34.2	RNA metabolism OR transcription;other metabolic processes;transport;other biological processes	cytosol;nucleus;other cell component	nucleic acid binding activity;other molecular function	1.94389e+06	3.72299e+06	3.2838e+06	91470.2	1.04647e+07	869206	176675	7.89065e+06	4.83364e+06	3.55516e+06	537638	3.04198e+06	6.14216e+06	7.33554e+06	1.22281e+07	5.0562e+06	1.25666e+07	1.03603e+07	1.32068e+07	1.69342e+07		20.8905	21.828	21.6469	16.481	23.319	19.7293	17.4307	22.9117	22.2047	21.7615	19.0363	21.5366	22.5503	22.8065	23.5437	22.2696	23.5831
E9Q7G0	Nuclear mitotic apparatus protein 1 OS=Mus musculus OX=10090 GN=Numa1 PE=1 SV=1	Numa1	17	25	70	25	2094	235.5	cell cycle OR cell proliferation;cell organization and biogenesis;other biological processes	plasma membrane;other membranes;cytosol;cytoskeleton;nucleus;other cell component	cytoskeletal activity;other molecular function	287135	950630	728771	289692	4.59649e+06	175931	240000	5.34993e+06	1.14882e+06	457312	440529	811209	5.62621e+06	5.21701e+06	6.25081e+06	744355	8.25559e+06	5.10436e+06	6.89109e+06	7.50868e+06		18.1314	19.8585	19.4751	18.1442	22.1321	17.4246	17.8727	22.3511	20.1317	18.8028	18.7489	19.6297	22.4237	22.3148	22.5756	19.5056	22.9769
Q99JY0	Trifunctional enzyme subunit beta, mitochondrial OS=Mus musculus OX=10090 GN=Hadhb PE=1 SV=1	Hadhb	39	18	148	18	475	51.4	other metabolic processes;other biological processes	other membranes;mitochondrion;ER/Golgi	nucleic acid binding activity;other molecular function	5.05056e+07	217630	1.99795e+06	53320.7	3.36849e+06	684286	28072.8	4.86971e+06	1.19584e+06	1.03473e+06	647813	2.95695e+06	4.838e+06	5.07184e+06	1.19956e+07	1.5328e+06	9.61457e+06	5.41542e+06	2.74651e+07	8.3552e+06		25.5899	17.7315	20.9301	15.7024	21.6837	19.3842	14.7769	22.2154	20.1896	19.9808	19.3052	21.4957	22.206	22.2741	23.516	20.5477	23.1968
Q60676	Serine/threonine-protein phosphatase 5 OS=Mus musculus OX=10090 GN=Ppp5c PE=1 SV=3	Ppp5c	40	18	130	18	499	56.8	protein metabolism;other metabolic processes;other biological processes	plasma membrane;other membranes;cytosol;nucleus;other cell component	cytoskeletal activity;nucleic acid binding activity;other molecular function	1.70509e+06	6.58923e+06	7.23161e+06	19868.2	5.31703e+06	128865	116928	1.1014e+07	2.60991e+06	2.59535e+06	179717	5226837	8.40283e+06	1.0976e+07	9.9253e+06	1.12088e+07	1.23776e+07	5.39835e+06	1.00394e+07	1.03609e+07		20.7014	22.6517	22.7859	14.2782	22.3422	16.9755	16.8353	23.3928	21.3156	21.3075	17.4554	22.3175	23.0024	23.3878	23.2427	23.4181	23.5612
Q64332	Synapsin-2 OS=Mus musculus OX=10090 GN=Syn2 PE=1 SV=2	Syn2	24	12	122	10	586	63.3	cell-cell signaling;transport	plasma membrane;other membranes;ER/Golgi;other cell component	other molecular function	2.23148e+06	7.7463e+06	1.53574e+07	63253.1	5.23844e+06	866880	1.51989e+06	1.12533e+07	4.16773e+06	2.73232e+06	798011	1.50778e+07	5.80508e+06	7.68537e+06	1.05632e+07	3.98769e+06	1.08857e+07	4.33357e+06	9.23586e+06	4.64686e+06		21.0896	22.8851	23.8724	15.9488	22.3207	19.7255	20.5355	23.4238	21.9908	21.3817	19.606	23.8459	22.4689	22.8737	23.3325	21.9271	23.3759
O88741	Ganglioside-induced differentiation-associated protein 1 OS=Mus musculus OX=10090 GN=Gdap1 PE=1 SV=1	Gdap1	25	10	80	10	358	41.3	cell organization and biogenesis;transport;other biological processes	other membranes;cytosol;mitochondrion		5.48412e+06	7.74025e+06	8.12378e+06	2.07676e+06	1.05854e+07	1.169e+06	959617	9.91185e+06	6.45672e+06	6.24672e+06	1.50762e+06	7.64296e+06	1.3158e+07	9.48416e+06	1.3178e+07	5.38952e+06	1.43332e+07	8.14426e+06	8.44833e+06	9.704e+06		22.3868	22.8839	22.9537	20.9859	23.3356	20.1568	19.8721	23.2407	22.6224	22.5747	20.5238	22.8657	23.6494	23.1771	23.6516	22.3617	23.7729
P48774	Glutathione S-transferase Mu 5 OS=Mus musculus OX=10090 GN=Gstm5 PE=1 SV=1	Gstm5	64	13	210	12	224	26.6	other metabolic processes;stress response;other biological processes	cytosol;cytoskeleton;other cell component	other molecular function	6.886e+06	1.60488e+07	1.4999e+07	4.3349e+06	1.03478e+07	1.1264e+06	185037	2.54881e+07	8.69127e+06	5.42586e+06	862273	2.08322e+07	15392221	2.03758e+07	1.98188e+07	5.48336e+06	1.9103e+07	1.01051e+07	2.06843e+07	1.8051e+07		22.7152	23.936	23.8384	22.0476	23.3028	20.1033	17.4975	24.6033	23.0511	22.3714	19.7178	24.3123	23.8757	24.2804	24.2404	22.3866	24.1873
Q4KMM3	Oxidation resistance protein 1 OS=Mus musculus OX=10090 GN=Oxr1 PE=1 SV=3	Oxr1	24	16	91	16	866	95.9	stress response;other biological processes	nucleus	other molecular function	2.51794e+06	2.48726e+06	3.57346e+06	17672.2	2.23153e+06	1.84334e+06		4.11926e+06	2873411	4.38823e+06	877193	3454577	3.24059e+06	2.17839e+06	4.09607e+06		1.58103e+06	7.02917e+06	4.41245e+06	3.81244e+06		21.2638	21.2461	21.7689	14.1092	21.0896	20.8139		21.974	21.4543	22.0652	19.7425	21.7201	21.6278	21.0548	21.9658		20.5924
P68037	Ubiquitin-conjugating enzyme E2 L3 OS=Mus musculus OX=10090 GN=Ube2l3 PE=1 SV=1	Ube2l3	80	12	118	12	154	17.9	cell cycle OR cell proliferation;protein metabolism;RNA metabolism OR transcription;other metabolic processes;developmental processes;other biological processes	cytosol;nucleus;other cell component	enzyme regulator activity;other molecular function	2.95075e+06	2.3043e+07	3.7208e+07	372500	7.02695e+06	977506	535033	1.48877e+07	4.2073e+06	4.8663e+06	588167	2.7899e+07	1.12735e+07	1.61457e+07	1.14874e+07	4.17636e+06	1.60662e+07	7.37953e+06	1.34623e+07	1.56789e+07		21.4926	24.4578	25.1491	18.5069	22.7445	19.8987	19.0293	23.8276	22.0045	22.2144	19.1659	24.7337	23.4264	23.9446	23.4536	21.9938	23.9375
Q8R3T5	Syntaxin-binding protein 6 OS=Mus musculus OX=10090 GN=Stxbp6 PE=1 SV=1	Stxbp6	57	14	154	14	210	23.7	cell organization and biogenesis;transport;other biological processes	other membranes;other cell component		3.79402e+06	1.26698e+07	1.14167e+07	210918	9.30691e+06	1.07795e+06	245412	9.64036e+06	4.26403e+06	2.98384e+06	926646	2.43732e+07	1.25958e+07	7.81426e+06	1.1575e+07	3.50689e+06	1.06307e+07	7.72642e+06	8.15049e+06	6.29196e+06		21.8553	23.5949	23.4446	17.6863	23.1499	20.0399	17.9048	23.2007	22.0238	21.5087	19.8217	24.5388	23.5864	22.8977	23.4645	21.7418	23.3417
Q8BMF4	Dihydrolipoyllysine-residue acetyltransferase component of pyruvate dehydrogenase complex, mitochondrial OS=Mus musculus OX=10090 GN=Dlat PE=1 SV=2	Dlat	28	14	149	14	642	67.9	other metabolic processes	mitochondrion;other cell component	other molecular function	7.97201e+06	1.84254e+07	3.20106e+07	2.18679e+06	1.2402e+07	4.50329e+06	845288	1.0138e+07	7.88907e+06	1.27877e+07	3.75563e+06	2.39095e+07	2.12164e+07	1.93182e+07	1.05282e+07	9.6496e+06	1.98287e+07	1.20468e+07	1.64954e+07	2.26906e+07		22.9265	24.1352	24.932	21.0604	23.5641	22.1025	19.6891	23.2733	22.9114	23.6082	21.8406	24.5111	24.3387	24.2035	23.3278	23.202	24.2411
Q8BPN8	DmX-like protein 2 OS=Mus musculus OX=10090 GN=Dmxl2 PE=1 SV=3	Dmxl2	8	19	75	19	3032	338	cell-cell signaling;developmental processes;other biological processes	other membranes;ER/Golgi;other cell component	other molecular function	374548	1.9692e+06		645841	1.28242e+06	1.64775e+06	1.44634e+06	1.17998e+06	564744	486351	2.79239e+06	825225	1.84053e+06	1.15558e+06	1.15471e+06	371455	2.60834e+06	1.02328e+06	1.95532e+06	1.28714e+06		18.5148	20.9092		19.3008	20.2904	20.6521	20.464	20.1703	19.1072	18.8916	21.4131	19.6544	20.8117	20.1402	20.1391	18.5028	21.3147
Q07076	Annexin A7 OS=Mus musculus OX=10090 GN=Anxa7 PE=1 SV=2	Anxa7	43	20	146	20	463	49.9	cell-cell signaling;cell cycle OR cell proliferation;cell organization and biogenesis;other metabolic processes;stress response;transport;developmental processes;signal transduction;other biological processes	plasma membrane;other membranes;cytosol;ER/Golgi;nucleus;other cell component	signal transduction activity or receptor binding;other molecular function	3.40452e+06	6.1956e+06	1.74082e+07	66239.5	1.02829e+07	536966	191648	1.00357e+07	4.02788e+06	4.56259e+06	353947	6.46619e+06	1.22436e+07	1.35744e+07	1.32859e+07	4.40009e+06	1.26029e+07	6.76433e+06	1.20858e+07	13611580		21.699	22.5628	24.0533	16.0154	23.2937	19.0345	17.5481	23.2586	21.9416	22.1214	18.4332	22.6245	23.5455	23.6944	23.6634	22.0691	23.5873
Q9Z1G4	V-type proton ATPase 116 kDa subunit a isoform 1 OS=Mus musculus OX=10090 GN=Atp6v0a1 PE=1 SV=3	Atp6v0a1	23	18	154	18	839	96.4	cell organization and biogenesis;transport;other biological processes	plasma membrane;other membranes;cytosol;ER/Golgi;nucleus;other cytoplasmic organelle;other cell component	transporter activity;other molecular function	1.74447e+06	4.92078e+06	7.16425e+06	142852	8.66069e+06	525770	1.01262e+06	1.04323e+07	2.0447e+06	2.22088e+06	630197	7.52945e+06	1.12554e+07	9.59652e+06	8.41714e+06	3.94549e+06	9.71337e+06	7.3914e+06	1.03439e+07	1.37467e+07		20.7344	22.2305	22.7724	17.1242	23.046	19.0041	19.9497	23.3146	20.9635	21.0827	19.2654	22.8441	23.4241	23.1941	23.0049	21.9118	23.2115
Q9DC51	Guanine nucleotide-binding protein G(i) subunit alpha OS=Mus musculus OX=10090 GN=Gnai3 PE=1 SV=3	Gnai3	40	14	427	6	354	40.5	cell cycle OR cell proliferation;cell organization and biogenesis;other metabolic processes;transport;signal transduction;other biological processes	plasma membrane;other membranes;cytoskeleton;ER/Golgi;nucleus;other cell component	signal transduction activity or receptor binding;other molecular function	45054.6	2.75046e+06	2.05068e+06	5107.25	2.342e+06	56833.3		5.13523e+06	39075.9	40735.7	18766.1	3.16793e+06	2.87983e+06	4.34417e+06	5.4663e+06	483170	4.08218e+06	1.93932e+06	5.12074e+06	4.95837e+06		15.4594	21.3912	20.9677	12.3183	21.1593	15.7945		22.292	15.254	15.314	14.1958	21.5951	21.4576	22.0507	22.3821	18.8822	21.9609
Q9R1V6	Disintegrin and metalloproteinase domain-containing protein 22 OS=Mus musculus OX=10090 GN=Adam22 PE=1 SV=2	Adam22	23	14	104	14	904	99.7	protein metabolism;developmental processes;other biological processes	plasma membrane;other membranes;other cell component	other molecular function	1.04885e+06	546950	1.60382e+06	686655	2.56084e+06	402897	3453.32	7.52031e+06	2.70123e+06	1.16215e+06	286815	2.48938e+06	4.56408e+06	4.99629e+06	4.8306e+06	2.22092e+06	5.48113e+06	2.51409e+06	2.53445e+06	8.36399e+06		20.0004	19.061	20.6131	19.3892	21.2882	18.6201	11.7538	22.8424	21.3652	20.1484	18.1298	21.2474	22.1219	22.2524	22.2038	21.0827	22.386
P24369	Peptidyl-prolyl cis-trans isomerase B OS=Mus musculus OX=10090 GN=Ppib PE=1 SV=2	Ppib	51	12	159	12	216	23.7	protein metabolism;other metabolic processes;developmental processes;other biological processes	ER/Golgi;nucleus;other cell component	other molecular function	1.55143e+07	1.14402e+07	1.23049e+07	1.76696e+06	7.29378e+06	5.1923e+06	3.25702e+06	7.34177e+06	1.97212e+07	1.85469e+07	7.7655e+06	1.14516e+07	6.96524e+06	5.34529e+06	1.09967e+07	2.01972e+07	1.101e+07	7.05249e+06	6.56981e+06	4.76219e+06		23.8871	23.4476	23.5527	20.7528	22.7982	22.3079	21.6351	22.8077	24.2332	24.1447	22.8886	23.449	22.7317	22.3498	23.3906	24.2677	23.3923
Q8BWT1	3-ketoacyl-CoA thiolase, mitochondrial OS=Mus musculus OX=10090 GN=Acaa2 PE=1 SV=3	Acaa2	41	13	113	13	397	41.8	cell organization and biogenesis;other metabolic processes;stress response;transport	mitochondrion	other molecular function	2.39005e+06	271612	2.00643e+06	36920.6	3.97699e+06	392618	116193	5.87406e+06	2.41971e+06	2.11661e+06	324884	1.70324e+06	5.05652e+06	6.54484e+06	9.69827e+06	2.02353e+06	5.57353e+06	4.39196e+06	8.10315e+06	9880832		21.1886	18.0512	20.9362	15.1721	21.9232	18.5828	16.8262	22.4859	21.2064	21.0133	18.3096	20.6999	22.2697	22.6419	23.2093	20.9484	22.4102
P63001	Ras-related C3 botulinum toxin substrate 1 OS=Mus musculus OX=10090 GN=Rac1 PE=1 SV=1	Rac1	63	14	418	6	192	21.4	cell adhesion;cell-cell signaling;cell cycle OR cell proliferation;cell organization and biogenesis;stress response;transport;developmental processes;signal transduction;other biological processes	plasma membrane;other membranes;cytosol;cytoskeleton;ER/Golgi;nucleus;other cytoplasmic organelle;other cell component	other molecular function	2.54402e+07	2.08156e+08	1.46244e+08	1.05497e+06	6.99321e+07	6.40151e+06	3.7594e+06	8.57591e+07	4.09321e+07	3.14018e+07	7.10238e+06	1.84671e+08	8.02687e+07	1.00815e+08	1.25448e+08	4.24974e+07	1.38738e+08	6.25485e+07	1.12738e+08	1.76272e+08		24.6006	27.6331	27.1238	20.0088	26.0595	22.61	21.8421	26.3538	25.2867	24.9043	22.7599	27.4604	26.2583	26.5871	26.9025	25.3409	27.0478
Q9CY27	Very-long-chain enoyl-CoA reductase OS=Mus musculus OX=10090 GN=Tecr PE=1 SV=1	Tecr	40	15	164	15	308	36.1	other metabolic processes	other membranes;ER/Golgi	other molecular function	4.31833e+06	6.23346e+06	1.15821e+07	16618.6	29870802	361653	144066	4.30331e+07	4.32737e+06	2.44902e+06	461900	1.18768e+07	3.25337e+07	3.90492e+07	15498763	3.98489e+06	4.12313e+07	1.09832e+07	4.41323e+07	6.18627e+07		22.042	22.5716	23.4654	14.0205	24.8322	18.4642	17.1364	25.3589	22.0451	21.2238	18.8172	23.5016	24.9554	25.2188	23.8856	21.9261	25.2972
P62746	Rho-related GTP-binding protein RhoB OS=Mus musculus OX=10090 GN=Rhob PE=1 SV=1	Rhob	44	14	292	12	196	22.1	cell adhesion;cell cycle OR cell proliferation;stress response;transport;developmental processes;signal transduction;other biological processes	plasma membrane;other membranes;cytosol;nucleus;other cytoplasmic organelle;other cell component	other molecular function	1.6339e+07	7.59078e+07	5.66935e+07	833916	2.98805e+07	5.04412e+06	2.62381e+06	7.19561e+07	3.10663e+07	2.10701e+07	3.11138e+06	8.48925e+07	5.43116e+07	6.2422e+07	7.03093e+07	2.82629e+07	7.96716e+07	2.32128e+07	4.6231e+07	5.96483e+07		23.9618	26.1777	25.7567	19.6695	24.8327	22.2662	21.3232	26.1006	24.8888	24.3287	21.5691	26.3391	25.6948	25.8956	26.0672	24.7524	26.2476
Q9CQJ8	NADH dehydrogenase [ubiquinone] 1 beta subcomplex subunit 9 OS=Mus musculus OX=10090 GN=Ndufb9 PE=1 SV=3	Ndufb9	72	15	192	15	179	22	cell organization and biogenesis;other metabolic processes	other membranes;mitochondrion		6.63408e+06	4.29327e+07	3.18311e+07	189001	1.40227e+07	1.3545e+06	704743	3.63224e+07	1.13049e+07	7.74817e+06	998583	3.39497e+07	1.88694e+07	3.09925e+07	3.22906e+07	1.09206e+07	2.39578e+07	1.24501e+07	20983267	3.23309e+07		22.6615	25.3556	24.9239	17.528	23.7413	20.3693	19.4267	25.1144	23.4304	22.8854	19.9295	25.0169	24.1695	24.8854	24.9446	23.3806	24.514
Q3THW5	Histone H2A.V OS=Mus musculus OX=10090 GN=H2afv PE=1 SV=3	H2az2	56	8	354	6	128	13.5		nucleus;other cell component	nucleic acid binding activity;other molecular function	2.40039e+07	4.84093e+07	4.01922e+07	1.0275e+07	6.44083e+07	1.66017e+07	3.7427e+06	5.98215e+07	7.27743e+07	4.65305e+07	1.09572e+07	5.07239e+07	4.81313e+07	4.50873e+07	8.21602e+07	4.02781e+07	5.81595e+07	7.2445e+07	7.07523e+07	5.44585e+07		24.5168	25.5288	25.2604	23.2926	25.9407	23.9848	21.8356	25.8342	26.1169	25.4717	23.3854	25.5962	25.5205	25.4262	26.2919	25.2635	25.7935
Q3UHJ0	AP2-associated protein kinase 1 OS=Mus musculus OX=10090 GN=Aak1 PE=1 SV=2	Aak1	18	16	77	16	959	103.3	protein metabolism;other metabolic processes;transport;other biological processes	plasma membrane;other membranes;other cell component	signal transduction activity or receptor binding;kinase activity;other molecular function	816571	1.56752e+06	9.38971e+06		3.77415e+06	222456		5.10123e+06	1.63779e+06	1.19022e+06	151347	9.66231e+06	5.61881e+06	5.69668e+06	6.47299e+06	2.10423e+06	8.01841e+06	3.48072e+06	6.44812e+06	5.86524e+06		19.6392	20.5801	23.1626		21.8477	17.7632		22.2824	20.6433	20.1828	17.2075	23.2039	22.4218	22.4417	22.626	21.0049	22.9349
P70333	Heterogeneous nuclear ribonucleoprotein H2 OS=Mus musculus OX=10090 GN=Hnrnph2 PE=1 SV=1	Hnrnph2	34	11	95	5	449	49.2	other biological processes	cytosol;nucleus;other cell component	nucleic acid binding activity	302182	164069	1.21195e+06	79799.4	761866	320072	154284	1.69173e+06	604618	493680	81972.7	955507	1.0041e+06	1.42093e+06	2.15028e+06	454250	2.51766e+06	1.61766e+06	2.16972e+06	3.00247e+06		18.2051	17.3239	20.2089	16.2841	19.5392	18.288	17.2352	20.6901	19.2057	18.9132	16.3229	19.8659	19.9375	20.4384	21.0361	18.7931	21.2637
Q02248	Catenin beta-1 OS=Mus musculus OX=10090 GN=Ctnnb1 PE=1 SV=1	Ctnnb1	23	14	102	11	781	85.4	cell adhesion;cell-cell signaling;cell cycle OR cell proliferation;cell organization and biogenesis;protein metabolism;RNA metabolism OR transcription;other metabolic processes;transport;developmental processes;signal transduction;other biological processes	plasma membrane;other membranes;cytosol;cytoskeleton;nucleus;other cell component	signal transduction activity or receptor binding;nucleic acid binding activity;other molecular function	350616	6.38578e+06	5.24976e+06	13894.7	582960	63005.6	1.90341e+06	1.25336e+06	938051	597735	40722.6	7.09826e+06	626220	1.41084e+06	1039932	890491	1.45694e+06	591667	901073	1.2221e+06		18.4195	22.6064	22.3238	13.7623	19.153	15.9432	20.8602	20.2574	19.8393	19.1891	15.3135	22.759	19.2563	20.4281	19.9881	19.7642	20.4745
P14231	Sodium/potassium-transporting ATPase subunit beta-2 OS=Mus musculus OX=10090 GN=Atp1b2 PE=1 SV=2	Atp1b2	34	10	170	10	290	33.3	cell adhesion;cell organization and biogenesis;transport;developmental processes;other biological processes	plasma membrane;other membranes;other cell component	transporter activity;other molecular function	6.13253e+06	3.93415e+07	2.25828e+07	175072	1.64129e+07	1.52177e+06	1.41593e+06	2.2682e+07	7.65923e+06	4.63635e+06	1.57465e+06	3.28771e+07	1.58884e+07	1.79213e+07	2.38219e+07	7.57888e+06	2.31695e+07	1.81275e+07	2.76986e+07	2.23403e+07		22.5481	25.2295	24.4287	17.4176	23.9683	20.5373	20.4333	24.435	22.8688	22.1446	20.5866	24.9706	23.9215	24.0952	24.5058	22.8536	24.4657
Q7TNG5	Echinoderm microtubule-associated protein-like 2 OS=Mus musculus OX=10090 GN=Eml2 PE=1 SV=1	Eml2	30	16	112	16	649	70.7	cell organization and biogenesis;other biological processes	cytoskeleton;other cell component	signal transduction activity or receptor binding;cytoskeletal activity;other molecular function	1.58977e+06	2.60289e+06	1.74731e+06	21616.4	3.86342e+06	15750.7	9226.59	4.40749e+06	3.4063e+06	2.34232e+06	40802.9	1.80865e+06	4.52262e+06	3.71361e+06	7.59869e+06	3.9437e+06	5.61739e+06	4.47963e+06	1.0378e+07	5.99576e+06		20.6004	21.3117	20.7367	14.3998	21.8814	13.9431	13.1716	22.0715	21.6998	21.1595	15.3164	20.7865	22.1087	21.8244	22.8573	21.9111	22.4215
P06801	NADP-dependent malic enzyme OS=Mus musculus OX=10090 GN=Me1 PE=1 SV=2	Me1	33	13	68	13	572	63.9	cell organization and biogenesis;other metabolic processes;other biological processes	cytosol;other cell component	other molecular function		18818318	2.38354e+07		2.4042e+06	479562	24830.2	6825697	417098		214010	2.59927e+07	5.6881e+06	7.22038e+06	7.73201e+06	681446	5.65142e+06	2403596	7.01994e+06	8.73135e+06			24.1656	24.5066		21.1971	18.8714	14.5998	22.7025	18.67		17.7073	24.6316	22.4395	22.7836	22.8824	19.3782	22.4302
Q3UM45	Protein phosphatase 1 regulatory subunit 7 OS=Mus musculus OX=10090 GN=Ppp1r7 PE=1 SV=2	Ppp1r7	47	18	111	18	361	41.3	cell cycle OR cell proliferation;other biological processes	nucleus;other cell component		402978	1.36034e+07	1.08817e+07	18639	4.52778e+06	69371.7	17835.9	7.86186e+06	1.13968e+06	1.12435e+06	61906.3	1.15187e+07	5.31662e+06	9.00042e+06	7.69961e+06	1.0108e+06	9.05797e+06	3.04564e+06	4.9585e+06	5.92949e+06		18.6203	23.6975	23.3754	14.186	22.1104	16.0821	14.1225	22.9064	20.1202	20.1007	15.9178	23.4575	22.3421	23.1016	22.8764	19.9471	23.1108
Q9JLV5	Cullin-3 OS=Mus musculus OX=10090 GN=Cul3 PE=1 SV=1	Cul3	25	18	95	18	768	88.9	cell-cell signaling;cell cycle OR cell proliferation;cell organization and biogenesis;protein metabolism;other metabolic processes;stress response;transport;developmental processes;signal transduction;other biological processes	plasma membrane;other membranes;cytoskeleton;ER/Golgi;nucleus;other cell component	signal transduction activity or receptor binding;other molecular function		5.00508e+06	6.8117e+06		4.56641e+06	34841.4		5.32001e+06	338074	623053		8.8016e+06	4.94566e+06	5.74852e+06	4.84794e+06	439421	6.43965e+06	3.70845e+06	5.20609e+06	5.257e+06			22.255	22.6996		22.1226	15.0885		22.343	18.367	19.249		23.0693	22.2377	22.4548	22.2089	18.7452	22.6186
Q80TV8	CLIP-associating protein 1 OS=Mus musculus OX=10090 GN=Clasp1 PE=1 SV=2	Clasp1	16	20	113	15	1535	169.1	cell cycle OR cell proliferation;cell organization and biogenesis;transport;other biological processes	cytoskeleton;ER/Golgi;other cell component	cytoskeletal activity;other molecular function	844374	1.19068e+06		329370	1.29746e+06	186589	7252.29	5.55512e+06	962007	616311		2.80206e+06	3.96389e+06	4.30536e+06	5.27969e+06	1.00198e+06	4.32547e+06	223679	5.33996e+06	3.46936e+06		19.6875	20.1834		18.3294	20.3073	17.5095	12.8242	22.4054	19.8757	19.2333		21.4181	21.9185	22.0377	22.332	19.9344	22.0444
Q64436	Potassium-transporting ATPase alpha chain 1 OS=Mus musculus OX=10090 GN=Atp4a PE=1 SV=3		10	9	638	3	1033	113.9				1.39549e+07	1778393	698081	1.0376e+06	2.25534e+07	4.62594e+06	2.40622e+06	3.64735e+07	2.0825e+07	1.50546e+07	3.3914e+06	3.12143e+06	2.27507e+07	2.58552e+07	3.37862e+07	1.85487e+07	3.38453e+07	1.78536e+07	2.81883e+07	30723557		23.7343	20.7621	19.413	19.9848	24.4268	22.1413	21.1983	25.1203	24.3118	23.8437	21.6934	21.5738	24.4394	24.624	25.0099	24.1448	25.0125
Q9CR68	Cytochrome b-c1 complex subunit Rieske, mitochondrial OS=Mus musculus OX=10090 GN=Uqcrfs1 PE=1 SV=1	Uqcrfs1	27	11	185	11	274	29.3	other metabolic processes;transport;other biological processes	other membranes;mitochondrion	transporter activity;other molecular function	5.59497e+06	9.36906e+07	3.07629e+07	122650	1.6352e+07	911139	578789	1.4599e+07	8622107	8.2151e+06	1.38404e+06	2.85392e+07	1.353e+07	1.4948e+07	1.69602e+07	9.58813e+06	2.62704e+07	1.41155e+07	1.78037e+07	1.51862e+07		22.4157	26.4814	24.8747	16.9042	23.963	19.7973	19.1427	23.7994	23.0396	22.9698	20.4005	24.7664	23.6897	23.8335	24.0156	23.1928	24.6469
P63011	Ras-related protein Rab-3A OS=Mus musculus OX=10090 GN=Rab3a PE=1 SV=1	Rab3a	59	13	241	10	220	25	cell-cell signaling;cell organization and biogenesis;stress response;transport;developmental processes;other biological processes	plasma membrane;other membranes;cytosol;ER/Golgi;other cytoplasmic organelle;other cell component	cytoskeletal activity;other molecular function	5.19752e+06	2.06534e+07	2.08993e+07	370386	5.0071e+06	1.06734e+06	913363	2.20979e+07	7.32738e+06	2.35183e+06	1.46123e+06	1.7932e+07	1.06293e+07	1.23907e+07	2.01176e+07	7.37379e+06	2.1333e+07	5.80097e+06	1.85718e+07	1.69437e+07		22.3094	24.2999	24.317	18.4987	22.2555	20.0256	19.8008	24.3974	22.8049	21.1654	20.4788	24.096	23.3415	23.5628	24.262	22.814	24.3466
P84084	ADP-ribosylation factor 5 OS=Mus musculus OX=10090 GN=Arf5 PE=1 SV=2	Arf5	38	6	195	2	180	20.5	transport	plasma membrane;other membranes;ER/Golgi;other cell component	other molecular function	722280	7.32884e+06	5.941e+06	73366.3	1.06812e+06	121806	333865	673304	895528	1.67231e+06	112690	5539654	1.15786e+06		786181	1.52347e+06	3.534e+06	3.2301e+06	894689	2.43661e+06		19.4622	22.8052	22.5023	16.1628	20.0266	16.8942	18.3489	19.3609	19.7724	20.6734	16.782	22.4014	20.143		19.5845	20.5389	21.7529
Q9DCL9	Multifunctional protein ADE2 OS=Mus musculus OX=10090 GN=Paics PE=1 SV=4	Paics	33	14	111	14	425	47	other metabolic processes	other cell component	other molecular function	1.11109e+06	1.13869e+07	7.09928e+06	743932	8.38385e+06	2.41288e+06	86742.7	1.09166e+07	5.53922e+06	4.92084e+06	1.19702e+06	1.64088e+07	9.38428e+06	1.20404e+07	1.37864e+07	4.09449e+06	1.72431e+07	7.70274e+06	1.24843e+07	1.34331e+07		20.0835	23.4409	22.7592	19.5048	22.9992	21.2023	16.4045	23.38	22.4013	22.2305	20.191	23.968	23.1618	23.5214	23.7167	21.9653	24.0395
Q9CQA3	Succinate dehydrogenase [ubiquinone] iron-sulfur subunit, mitochondrial OS=Mus musculus OX=10090 GN=Sdhb PE=1 SV=1	Sdhb	48	14	189	14	282	31.8	other metabolic processes	plasma membrane;other membranes;mitochondrion;nucleus	other molecular function	2.35625e+06	24654114	2.31278e+07	52384.9	6.26607e+06	727456	157396	1.19757e+07	5.25017e+06	3.91754e+06	681910	2.35677e+07	1.05987e+07	1.62722e+07	9.90631e+06	4.62447e+06	1.26608e+07	4.389e+06	4.3325e+06	1.14003e+07		21.1681	24.5553	24.4631	15.6769	22.5791	19.4725	17.264	23.5136	22.3239	21.9015	19.3792	24.4903	23.3374	23.9559	23.2399	22.1409	23.5939
Q8K4X7	1-acyl-sn-glycerol-3-phosphate acyltransferase delta OS=Mus musculus OX=10090 GN=Agpat4 PE=1 SV=1	Agpat4	29	13	121	13	378	43.8	other metabolic processes	other membranes;mitochondrion;ER/Golgi;other cell component	other molecular function	3.00815e+06	4.86607e+06	7.65882e+06	9558.58	5.71824e+06	670223	123276	1.15953e+07	6.8072e+06	4.88215e+06	362643	8.58941e+06	6.27753e+06	6.60953e+06	8.11905e+06	5.22686e+06	9.39754e+06	7.20129e+06	7.9961e+06	6.40355e+06		21.5204	22.2143	22.8687	13.2226	22.4471	19.3543	16.9115	23.467	22.6986	22.2191	18.4682	23.0341	22.5818	22.6561	22.9529	22.3175	23.1639
P35762	CD81 antigen OS=Mus musculus OX=10090 GN=Cd81 PE=1 SV=2	Cd81	31	4	162	4	236	25.8	transport;other biological processes	non-structural extracellular;plasma membrane;other membranes;other cell component	signal transduction activity or receptor binding;other molecular function	4.03117e+06	1.2917e+07	8.47955e+06	1.12223e+06	4450030	703997		6.02547e+06	4.67288e+06	4.96398e+06	1.26676e+06	8.31168e+06	1.75219e+07	1.0606e+07	4.65489e+06	6.86392e+06	1.76568e+07	1.68466e+06	8.46691e+06	1.46498e+07		21.9428	23.6228	23.0156	20.0979	22.0854	19.4252		22.5226	22.1559	22.2431	20.2727	22.9867	24.0627	23.3384	22.1503	22.7106	24.0737
O70252	Heme oxygenase 2 OS=Mus musculus OX=10090 GN=Hmox2 PE=1 SV=1	Hmox2	42	15	102	15	315	35.7	other metabolic processes;stress response	plasma membrane;other membranes;ER/Golgi	other molecular function	1.69521e+06	2.94641e+06	4.99662e+06	23602.6	3.6986e+06	985051	373364	3.97202e+06	2.77349e+06	1.50802e+06	515546	6.7721e+06	3.68818e+06	3.3569e+06	5.48266e+06	2.00624e+06	5747536	4.2003e+06	6.14448e+06	4.51724e+06		20.693	21.4905	22.2525	14.5267	21.8185	19.9098	18.5102	21.9214	21.4033	20.5242	18.9757	22.6912	21.8145	21.6787	22.3864	20.9361	22.4545
Q05BC3	Echinoderm microtubule-associated protein-like 1 OS=Mus musculus OX=10090 GN=Eml1 PE=1 SV=1	Eml1	37	22	106	22	814	89.6	cell cycle OR cell proliferation;cell organization and biogenesis;developmental processes;other biological processes	cytosol;cytoskeleton;other cell component	cytoskeletal activity	1.06023e+06	2.11113e+06	9.52554e+06	42475.8	1.958e+06	320194	98980	3.91389e+06	1.81138e+06	1.36138e+06	370523	1.93663e+06	2.23811e+06	3.286e+06	2.47451e+06	1.60156e+06	4.43149e+06	2.25387e+06	3.97822e+06	4.2911e+06		20.0159	21.0096	23.1834	15.3744	20.901	18.2886	16.5948	21.9002	20.7887	20.3766	18.4992	20.8851	21.0938	21.6479	21.2387	20.611	22.0794
P00493	Hypoxanthine-guanine phosphoribosyltransferase OS=Mus musculus OX=10090 GN=Hprt1 PE=1 SV=3	Hprt1	51	11	183	11	218	24.6	cell cycle OR cell proliferation;cell organization and biogenesis;other metabolic processes;developmental processes;other biological processes	cytosol;other cell component	other molecular function	4.03449e+06	6.15855e+06	3.58235e+07	1.14854e+06	1.18703e+06	1.31328e+06	1.90887e+06	2.24737e+07	3.70975e+06	3.29766e+06	77394.3	7.02729e+06	5.36058e+07	4.58572e+07	2.70549e+07	792739	4.24683e+07	2.52976e+07	2.56299e+06	2.17712e+06		21.944	22.5542	25.0944	20.1314	20.1789	20.3247	20.8643	24.4217	21.8229	21.653	16.2399	22.7445	25.6759	25.4506	24.6894	19.5965	25.3399
Q9DCT2	NADH dehydrogenase [ubiquinone] iron-sulfur protein 3, mitochondrial OS=Mus musculus OX=10090 GN=Ndufs3 PE=1 SV=2	Ndufs3	39	13	143	13	263	30.1	cell organization and biogenesis;other metabolic processes;transport;other biological processes	other membranes;mitochondrion;nucleus	transporter activity;other molecular function	2.81899e+06	1.19125e+07	1.55153e+07	90473.6	7.31456e+06	806159	311590	6.47503e+06	4.58977e+06	4.71792e+06	882113	1.33337e+07	8.58637e+06	7.05054e+06	1.31708e+07	5.08721e+06	9.695e+06	1.1581e+07	1.0333e+07	9.89507e+06		21.4267	23.506	23.8872	16.4652	22.8023	19.6207	18.2493	22.6265	22.13	22.1697	19.7506	23.6686	23.0336	22.7493	23.6508	22.2784	23.2088
Q9WVE8	Protein kinase C and casein kinase substrate in neurons protein 2 OS=Mus musculus OX=10090 GN=Pacsin2 PE=1 SV=1	Pacsin2	27	17	151	14	486	55.8	cell organization and biogenesis;transport;signal transduction;other biological processes	plasma membrane;other membranes;cytosol;cytoskeleton;nucleus;other cytoplasmic organelle;other cell component	cytoskeletal activity;other molecular function	8.90604e+07	1.68887e+08	1.52952e+08	10441.5	8.79595e+07	200922	159621	9.32955e+07	1.36705e+08	1.39374e+08	243157	155731249	6.41137e+07	8.19498e+07	1.11804e+08	1.34569e+08	1.01977e+08	1.59193e+08	8.77368e+07	9.31092e+07		26.4083	27.3315	27.1885	13.35	26.3903	17.6163	17.2843	26.4753	27.0265	27.0544	17.8915	27.2145	25.9341	26.2882	26.7364	27.0038	26.6037
P97351	40S ribosomal protein S3a OS=Mus musculus OX=10090 GN=Rps3a PE=1 SV=3	Rps3a	51	14	176	14	264	29.9	protein metabolism;other metabolic processes;other biological processes	cytosol;ER/Golgi;translational apparatus;nucleus;other cell component	nucleic acid binding activity;other molecular function	3.34282e+06	1.04967e+07	1.08306e+07	65174.2	9.18839e+06	2.19706e+06	396503	7.43142e+06	6.63909e+06	6.80503e+06	3.60702e+06	1.24822e+07	4.98657e+06	6.46911e+06	1.12173e+07	6.12191e+06	1.07407e+07	1.35011e+07	8.07409e+06	9.63139e+06		21.6726	23.3234	23.3686	15.992	23.1314	21.0671	18.597	22.8252	22.6626	22.6982	21.7824	23.5734	22.2496	22.6251	23.4192	22.5456	23.3566
P52503	NADH dehydrogenase [ubiquinone] iron-sulfur protein 6, mitochondrial OS=Mus musculus OX=10090 GN=Ndufs6 PE=1 SV=2	Ndufs6	66	7	240	7	116	13	cell organization and biogenesis;other metabolic processes;developmental processes;other biological processes	other membranes;mitochondrion		6.83896e+06	1.33376e+07	2.68022e+07	308276	1.20168e+07	1.59551e+06	580020	3.2911e+07	1.04557e+07	8.86892e+06	1.25819e+06	3.95849e+07	2.24855e+07	3.13837e+07	2.81829e+07	9.78018e+06	3.16874e+07	1.31459e+07	2.52954e+07	3.17096e+07		22.7053	23.669	24.6758	18.2339	23.5186	20.6056	19.1457	24.9721	23.3178	23.0803	20.2629	25.2384	24.4225	24.9035	24.7483	23.2214	24.9174
Q8BP47	Asparagine--tRNA ligase, cytoplasmic OS=Mus musculus OX=10090 GN=Nars PE=1 SV=2	NARS1	26	16	212	16	559	64.2	protein metabolism;RNA metabolism OR transcription;other metabolic processes;developmental processes;other biological processes	cytosol;other cell component	signal transduction activity or receptor binding;nucleic acid binding activity;other molecular function	1.96662e+06	1.35317e+07	8.68255e+06	62544.3	5.2062e+06	572432	135808	1.19881e+07	3.41052e+06	2.77478e+06	420318	1.38886e+07	6.35219e+06	1.33458e+07	1.32133e+07	2.82007e+06	1.63119e+07	5.01761e+06	9.79801e+06	1.18196e+07		20.9073	23.6898	23.0497	15.9326	22.3118	19.1267	17.0512	23.5151	21.7016	21.4039	18.6811	23.7274	22.5988	23.6699	23.6555	21.4273	23.9594
Q6ZPE2	Myotubularin-related protein 5 OS=Mus musculus OX=10090 GN=Sbf1 PE=1 SV=2	Sbf1	15	20	75	20	1867	208.6	other biological processes	nucleus;other cell component	enzyme regulator activity	1.04663e+07	7.46951e+06	9.75028e+06	691179	7.79798e+06	2.16277e+06	2.29586e+06	1.33658e+07	7.33315e+06	7.3681e+06	644386	3.60292e+06	9.96295e+06	14083822	1.14715e+07	6.36786e+06	1.4616e+07	5.53378e+06	1.32162e+07	1.3563e+07		23.3193	22.8326	23.217	19.3987	22.8947	21.0444	21.1306	23.672	22.806	22.8129	19.2976	21.7807	23.2481	23.7475	23.4515	22.6024	23.801
Q8VIJ6	Splicing factor, proline- and glutamine-rich OS=Mus musculus OX=10090 GN=Sfpq PE=1 SV=1	Sfpq	22	16	128	15	699	75.4	cell organization and biogenesis;DNA metabolism;RNA metabolism OR transcription;other metabolic processes;stress response;transport;other biological processes	nucleus;other cell component	nucleic acid binding activity;other molecular function	2.52256e+06	4.2903e+06	5.64838e+06	123186	6.41449e+06	1.12415e+06	189667	6.51193e+06	5.33822e+06	4.0433e+06	718363	3044617	5.47933e+06	5.0769e+06	7.38113e+06	3.39014e+06	2.43738e+08	9.08862e+06	6.86956e+06	6.05027e+06		21.2665	22.0326	22.4294	16.9105	22.6129	20.1004	17.5331	22.6347	22.3479	21.9471	19.4544	21.5378	22.3856	22.2755	22.8154	21.6929	27.8608
Q99LD4	COP9 signalosome complex subunit 1 OS=Mus musculus OX=10090 GN=Gps1 PE=1 SV=1	Gps1	29	11	87	11	471	53.4	protein metabolism;other metabolic processes	cytosol;nucleus;other cell component		1.47143e+06	4.6126e+06	6.07679e+06		2.80992e+06	64250.1	4002.04	4.96228e+06	2.4949e+06	446225	52264.5	7.92106e+06	2.9804e+06	3.87273e+06	5.57451e+06	1.66581e+06	5.8753e+06	1.61256e+06	4.27275e+06	3.81231e+06		20.4888	22.1371	22.5349		21.4221	15.9714	11.9665	22.2426	21.2505	18.7674	15.6735	22.9173	21.5071	21.8849	22.4104	20.6678	22.4862
Q6NZL0	Protein SOGA3 OS=Mus musculus OX=10090 GN=Soga3 PE=1 SV=2	Soga3	23	19	91	19	945	103.4	other biological processes	non-structural extracellular;other membranes		7.05752e+06	1.11532e+06	1.57823e+07	11925.7	1.46124e+07	21796.5	16184.4	2.6931e+07	1.17669e+07	1.0997e+06	19807.7	2.01746e+06	2.58885e+07	2.64758e+07	2.67361e+07	9.43621e+06	2.19828e+07	1.72772e+07	2.52575e+07	2.44716e+07		22.7507	20.089	23.9118	13.5418	23.8007	14.4118	13.9823	24.6828	23.4882	20.0687	14.2738	20.9441	24.6258	24.6582	24.6723	23.1698	24.3899
Q9Z0S1	3'(2'),5'-bisphosphate nucleotidase 1 OS=Mus musculus OX=10090 GN=Bpnt1 PE=1 SV=2	Bpnt1	42	11	119	11	308	33.2	other metabolic processes		other molecular function	5.13925e+06	4.88704e+07	1.63266e+07	119768	1.34986e+07	654216	275047	8.65381e+06	2.96652e+06	2.95613e+06	738349	1.60082e+07	5.93239e+06	9.28223e+06	1.28008e+07	9.25677e+06	1.24194e+07	1.14786e+07	1.15549e+07	1.07275e+07		22.2931	25.5425	23.9607	16.8699	23.6863	19.3194	18.0693	23.0449	21.5003	21.4953	19.4939	23.9323	22.5002	23.146	23.6097	23.1421	23.5661
Q91YQ5	Dolichyl-diphosphooligosaccharide--protein glycosyltransferase subunit 1 OS=Mus musculus OX=10090 GN=Rpn1 PE=1 SV=1	Rpn1	33	18	132	18	608	68.5	protein metabolism;other metabolic processes	other membranes;cytosol;ER/Golgi;other cell component		399050	5.86183e+06	3.79486e+06	129186	2.23996e+06	252138	72507.8	7.54547e+06	1.8029e+06	1.59799e+06	4.15628e+06	4600682	3.17534e+06	5.54266e+06	7.36518e+06	1.54903e+06	6.32585e+06	3.27058e+06	6.18297e+06	6.19136e+06		18.6062	22.4829	21.8556	16.9791	21.095	17.9439	16.1458	22.8472	20.7819	20.6078	21.9869	22.1334	21.5985	22.4021	22.8123	20.5629	22.5928
P63242	Eukaryotic translation initiation factor 5A-1 OS=Mus musculus OX=10090 GN=Eif5a PE=1 SV=2	Eif5a	49	9	169	9	154	16.8	protein metabolism;other metabolic processes;other biological processes	other membranes;ER/Golgi;nucleus;other cell component	translation activity;nucleic acid binding activity	3.67324e+06	1.49089e+07	1.42056e+07	61064.1	8.09792e+06	296165	124478	1.30951e+07	7.434e+06	2.73229e+06	458425	1.66639e+07	9.66055e+06	1.66544e+07	1.35304e+07	7.13076e+06	1.56433e+07	6089816	1.24296e+07	1.67444e+07		21.8086	23.8297	23.76	15.898	22.9491	18.176	16.9255	23.6425	22.8257	21.3817	18.8063	23.9902	23.2037	23.9894	23.6897	22.7656	23.899
P21278	Guanine nucleotide-binding protein subunit alpha-11 OS=Mus musculus OX=10090 GN=Gna11 PE=1 SV=1	Gna11	52	15	137	6	359	42	cell-cell signaling;developmental processes;signal transduction;other biological processes	plasma membrane;other membranes;cytosol;other cell component	signal transduction activity or receptor binding;enzyme regulator activity;other molecular function	1.58284e+06	6.73389e+06	6.93902e+07	147459	1.41714e+06	4.73506e+06	1.41115e+06	4.45407e+06	846918	2.56985e+07	3.12839e+06	5.16605e+07	1.71349e+06	1.78296e+06	4.12113e+06	1066242	4.10586e+06	1.71422e+06	2.89549e+06	2.86433e+06		20.5941	22.683	26.0482	17.17	20.4345	22.175	20.4284	22.0867	19.6919	24.6152	21.577	25.6226	20.7085	20.7658	21.9746	20.0241	21.9693
O89112	Glutathione S-transferase LANCL1 OS=Mus musculus OX=10090 GN=Lancl1 PE=1 SV=1	Lancl1	44	15	133	15	399	45.3	other metabolic processes;other biological processes	plasma membrane;other membranes;other cell component	signal transduction activity or receptor binding;other molecular function	791486	1.1985e+07	1.44358e+07	84188.1	4.32162e+06	271336	131474	6.94224e+06	1.15961e+06	1.16658e+06	378256	2.31115e+07	5.97718e+06	7.57646e+06	6.65923e+06	1.52818e+06	9.23611e+06	4.01828e+06	6.77337e+06	8.28276e+06		19.5942	23.5147	23.7831	16.3613	22.0431	18.0497	17.0044	22.727	20.1452	20.1539	18.529	24.4621	22.511	22.8531	22.6669	20.5434	23.1389
Q9QWL7	Keratin, type I cytoskeletal 17 OS=Mus musculus OX=10090 GN=Krt17 PE=1 SV=3	Krt17	27	17	142	3	433	48.1	cell organization and biogenesis;other biological processes	plasma membrane;cytoskeleton;other cell component	other molecular function	2.96638e+07	1.01381e+07	5.36402e+07	654345	5.32003e+07	314319	2.68445e+06	1.26888e+07	8.78997e+06	7.44848e+06	344608	7.5792e+07	1.4325e+07	2.5374e+07	9.19125e+06	1.30197e+07	5.78591e+07	9.05251e+07	2.91908e+07	1.11041e+07		24.8222	23.2733	25.6768	19.3197	25.6649	18.2619	21.3562	23.5971	23.0674	22.8285	18.3946	26.1755	23.772	24.5968	23.1318	23.6342	25.786
P46664	Adenylosuccinate synthetase isozyme 2 OS=Mus musculus OX=10090 GN=Adss PE=1 SV=2	Adss2	35	13	95	12	456	50	other metabolic processes;other biological processes	cytosol;mitochondrion;other cell component	other molecular function	554166	4.86181e+06	5.82945e+06	42062.8	2.90437e+06	103823	75538.3	1.38284e+07	858555	522915	137215	4.29979e+06	7.25089e+06	1.27628e+07	1.01075e+07	1.17951e+06	1.61258e+07	2.66545e+06	1.04343e+07	1.21423e+07		19.08	22.2131	22.4749	15.3603	21.4698	16.6638	16.2049	23.7211	19.7116	18.9962	17.0661	22.0358	22.7897	23.6054	23.2689	20.1698	23.9429
Q6PHN9	Ras-related protein Rab-35 OS=Mus musculus OX=10090 GN=Rab35 PE=1 SV=1	Rab35	56	12	243	8	201	23	cell cycle OR cell proliferation;cell organization and biogenesis;transport;developmental processes;signal transduction;other biological processes	plasma membrane;other membranes;ER/Golgi;other cytoplasmic organelle;other cell component	other molecular function	793851	6.76544e+06	5.72732e+06	8649.42	2.41579e+06	214907	121594	3.90972e+06	783723	488190	189709	5.79318e+06	2.88283e+06	2.28367e+06	3.66849e+06	1.12694e+06	5.39283e+06	1.78108e+06	4.32677e+06	3.11046e+06		19.5985	22.6898	22.4494	13.0784	21.2041	17.7134	16.8917	21.8986	19.58	18.8971	17.5334	22.4659	21.4591	21.1229	21.8068	20.104	22.3626
P24270	Catalase OS=Mus musculus OX=10090 GN=Cat PE=1 SV=4	Cat	37	17	90	17	527	59.8	protein metabolism;other metabolic processes;stress response;developmental processes;other biological processes	non-structural extracellular;plasma membrane;other membranes;cytosol;mitochondrion;ER/Golgi;other cytoplasmic organelle;other cell component	other molecular function	3034901	3.45683e+06	3.48368e+06	158595	7.23104e+06	1.17643e+06	888803	9.80637e+06	3412921	3.034e+06	12165.2	4.29933e+06	8.61589e+06	8.74456e+06	1.0481e+07	3.54725e+06	1.34353e+07	5.91346e+06	1.06783e+07	9.96124e+06		21.5332	21.721	21.7322	17.275	22.7858	20.166	19.7615	23.2253	21.7026	21.5328	13.5705	22.0357	23.0386	23.06	23.3213	21.7583	23.6795
Q61233	Plastin-2 OS=Mus musculus OX=10090 GN=Lcp1 PE=1 SV=4	Lcp1	30	16	111	12	627	70.1	cell organization and biogenesis;stress response;signal transduction;other biological processes	plasma membrane;other membranes;cytosol;cytoskeleton;other cell component	signal transduction activity or receptor binding;cytoskeletal activity;other molecular function	803291	5.52821e+06	2.11025e+06	5094.56	1.89899e+06	88539.9	46729.1	2.66043e+06	776519	844867	125748	2.38341e+06	2.93762e+06	3.35685e+06	3.30533e+06	739599	6.6989e+06	1.54588e+06	5.84365e+06	6.00007e+06		19.6156	22.3984	21.009	12.3147	20.8568	16.434	15.512	21.3432	19.5667	19.6884	16.9402	21.1846	21.4862	21.6787	21.6564	19.4964	22.6755
Q9Z140	Copine-6 OS=Mus musculus OX=10090 GN=Cpne6 PE=1 SV=1	Cpne6	34	17	175	16	557	61.7	cell organization and biogenesis;other biological processes	plasma membrane;other membranes;other cytoplasmic organelle;other cell component	other molecular function	2.1997e+06	1.66903e+07	1.39457e+07	45962.4	5.78094e+06	272258	149681	7.38353e+06	2.52296e+06	2.90284e+06	139114	1.13151e+07	7.84337e+06	1.03841e+07	7.74896e+06	2.15263e+06	1.04498e+07	4.14325e+06	9.28604e+06	8.59687e+06		21.0689	23.9925	23.7333	15.4882	22.4629	18.0546	17.1915	22.8159	21.2667	21.469	17.0859	23.4317	22.903	23.3079	22.8856	21.0377	23.317
P49443	Protein phosphatase 1A OS=Mus musculus OX=10090 GN=Ppm1a PE=1 SV=1	Ppm1a	37	11	102	9	382	42.4	protein metabolism;other metabolic processes;transport;other biological processes	plasma membrane;other membranes;cytosol;nucleus;other cell component	other molecular function	207021	6.77532e+06	4.32588e+06	6815.47	1.7e+06	40569.4	19911.4	7.28224e+06	1.03158e+06	534248	34808.9	4835889	3.25725e+06	6.88344e+06	6.35574e+06	1.12168e+06	6.27917e+06	1.42714e+06	3.63352e+06	4.05162e+06		17.6594	22.6919	22.0446	12.7346	20.6971	15.3081	14.2813	22.796	19.9764	19.0272	15.0872	22.2053	21.6352	22.7147	22.5996	20.0972	22.5821
P01942	Hemoglobin subunit alpha OS=Mus musculus OX=10090 GN=Hba PE=1 SV=2	Hba	63	7	199	7	142	15.1	other metabolic processes;transport;developmental processes;other biological processes	non-structural extracellular;cytosol;other cell component	signal transduction activity or receptor binding;other molecular function	1.38052e+07	1.45405e+08	1.54863e+08	284133	5.73985e+07	3.79026e+06	588112	5.58795e+07	1.77073e+07	2.49584e+07	2.93526e+06	1.29479e+08	7.24683e+07	9.30297e+07	9.94573e+07	2.269e+07	9.71797e+07	3.21436e+07	9.70339e+07	1.18866e+08		23.7187	27.1155	27.2064	18.1162	25.7745	21.8539	19.1657	25.7358	24.0778	24.573	21.4851	26.9481	26.1108	26.4712	26.5676	24.4356	26.5342
Q6Q477	Plasma membrane calcium-transporting ATPase 4 OS=Mus musculus OX=10090 GN=Atp2b4 PE=1 SV=1	Atp2b4	13	14	132	3	1205	133	stress response;transport;developmental processes;other biological processes	plasma membrane;other membranes;cytoskeleton;other cell component	transporter activity;enzyme regulator activity;other molecular function	128590	326364	1.05464e+06		385117		4941.74	1.66878e+06	386404	254242	22046	1.68929e+06	537446	756452	681689	300801	1.07092e+06		898825	452914		16.9724	18.3161	20.0083		18.5549		12.2708	20.6704	18.5597	17.9558	14.4282	20.688	19.0358	19.5289	19.3788	18.1985	20.0304
O08756	3-hydroxyacyl-CoA dehydrogenase type-2 OS=Mus musculus OX=10090 GN=Hsd17b10 PE=1 SV=4	Hsd17b10	51	10	85	10	261	27.4	cell organization and biogenesis;RNA metabolism OR transcription;other metabolic processes	mitochondrion;ER/Golgi;other cell component	nucleic acid binding activity;other molecular function		4.62668e+06	1.41782e+06	880264	4.0359e+06	834424		802195	1.28123e+07	5.42623e+06	382755	254689	2.01582e+06	828061	1.52449e+06	12179024	4.80937e+06	1.16055e+06	2.58565e+06	2.95517e+06			22.1415	20.4352	19.7476	21.9445	19.6704		19.6136	23.611	22.3715	18.5461	17.9584	20.9429	19.6594	20.5399	23.5379	22.1974
Q9Z2Q6	Septin-5 OS=Mus musculus OX=10090 GN=Septin5 PE=1 SV=2	Septin5	37	14	254	11	369	42.7	cell cycle OR cell proliferation;other biological processes	plasma membrane;other membranes;cytoskeleton;ER/Golgi;other cell component	other molecular function	1.06181e+06	1.69399e+07	39357269	11474.7	8.811e+06	181177	179342	8.08921e+06	1.68329e+06	1.53757e+06	268512	4.5991e+07	5.59266e+06	6.37371e+06	1.22457e+07	1.90394e+06	1.34087e+07	8.3852e+06	9.97821e+06	8434226		20.0181	24.0139	25.2301	13.4862	23.0709	17.467	17.4524	22.9476	20.6829	20.5522	18.0346	25.4548	22.4151	22.6037	23.5458	20.8606	23.6767
P29387	Guanine nucleotide-binding protein subunit beta-4 OS=Mus musculus OX=10090 GN=Gnb4 PE=1 SV=4	Gnb4	36	10	206	7	340	37.4	signal transduction	plasma membrane;other membranes;other cell component	other molecular function	1.96305e+06	1.81792e+07	1.04028e+07	33438.2	7.50709e+06	444608	253427	1.24523e+07	3.82752e+06	3.68388e+06	603198	1.55974e+07	9.30945e+06	1.1254e+07	1.50369e+07	4.10248e+06	14676342	6.97751e+06	1.36003e+07	1.6363e+07		20.9047	24.1158	23.3105	15.0292	22.8398	18.7622	17.9512	23.5699	21.868	21.8128	19.2023	23.8948	23.1503	23.4239	23.842	21.9681	23.807
Q61335	B-cell receptor-associated protein 31 OS=Mus musculus OX=10090 GN=Bcap31 PE=1 SV=4	Bcap31	40	13	149	13	245	27.9	cell organization and biogenesis;stress response;transport;signal transduction;other biological processes	plasma membrane;other membranes;mitochondrion;ER/Golgi;other cell component	signal transduction activity or receptor binding;other molecular function	2.98236e+06	26211972	1.93739e+07	242532	1.29045e+07	785005	311520	1.06797e+07	6.50225e+06	5.42385e+06	1.08877e+06	2.86307e+07	1.51622e+07	1.02826e+07	19587650	7.16982e+06	2.16291e+07	9.70546e+06	1.50564e+07	2.13074e+07		21.508	24.6437	24.2076	17.8878	23.6214	19.5823	18.249	23.3484	22.6325	22.3709	20.0543	24.7711	23.854	23.2937	24.2234	22.7735	24.3665
Q64518	Sarcoplasmic/endoplasmic reticulum calcium ATPase 3 OS=Mus musculus OX=10090 GN=Atp2a3 PE=1 SV=3		20	19	110	13	1038	113.6				193016	1.25638e+07	1.81614e+06		186139	17345.7	3183.21	687394	819490	248694	19467.7	1.96528e+06	515692	767865	554179	699748	358699	205011	487138	702709		17.5584	23.5828	20.7924		17.506	14.0823	11.6363	19.3908	19.6444	17.924	14.2488	20.9063	18.9761	19.5505	19.08	19.4165	18.4524
Q06138	Calcium-binding protein 39 OS=Mus musculus OX=10090 GN=Cab39 PE=1 SV=2	Cab39	39	16	119	11	341	39.8	protein metabolism;other metabolic processes;signal transduction;other biological processes	other membranes;cytosol;cytoskeleton;other cell component	enzyme regulator activity;other molecular function	1.05045e+06	11087015	12407785		3.43696e+06	93497.3	44049.5	6.32699e+06	2.71755e+06	1.29048e+06	114534	1.38583e+07	5.58401e+06	5.86864e+06	8.84863e+06	1.74213e+06	8.99592e+06	2.92894e+06	9.39763e+06	7.4149e+06		20.0026	23.4024	23.5647		21.7127	16.5126	15.4268	22.5931	21.3739	20.2995	16.8054	23.7243	22.4129	22.4846	23.077	20.7324	23.1008
P14685	26S proteasome non-ATPase regulatory subunit 3 OS=Mus musculus OX=10090 GN=Psmd3 PE=1 SV=3	Psmd3	32	16	88	16	530	60.7	protein metabolism;other metabolic processes;other biological processes	other cell component	enzyme regulator activity	1.33041e+06	73697.5	532247	629793	1.15017e+06		23892.1	4.52944e+06	1.11725e+06	1.28346e+06		628321	2.30935e+06	4.51939e+06	2.75264e+06	844685	3.46483e+06	1.72747e+06	4.97483e+06	4.01234e+06		20.3434	16.1693	19.0217	19.2645	20.1334		14.5442	22.1109	20.0915	20.2916		19.2611	21.1391	22.1077	21.3924	19.6881	21.7244
Q3V0K9	Plastin-1 OS=Mus musculus OX=10090 GN=Pls1 PE=1 SV=1	Pls1	28	14	150	10	630	70.4	cell organization and biogenesis;transport;developmental processes;other biological processes	plasma membrane;other membranes;cytosol;cytoskeleton;other cell component	cytoskeletal activity;other molecular function	1.82924e+06	2.83556e+06	7038473	354732	5.801e+06	580746	463139	1.96474e+07	3.43469e+06	4.68238e+06	1.14358e+06	6.33191e+06	1.01415e+07	1.57754e+07	1.09409e+07	4.11293e+06	1.46808e+07	3.98982e+06	9097797	1.06195e+07		20.8028	21.4352	22.7468	18.4364	22.4679	19.1475	18.8211	24.2278	21.7117	22.1588	20.1251	22.5942	23.2738	23.9112	23.3832	21.9717	23.8074
Q9JLJ2	4-trimethylaminobutyraldehyde dehydrogenase OS=Mus musculus OX=10090 GN=Aldh9a1 PE=1 SV=1	Aldh9a1	36	16	123	16	494	53.5	cell organization and biogenesis;other metabolic processes	cytosol	other molecular function	7.66482e+06	5.56062e+06	9.80373e+06	38434.2	2.72226e+07	217519	50910.5	2.20446e+07	1.80507e+07	227534	225755	9.3546e+06	2.39402e+07	2.53262e+07	3.73765e+07	1.2557e+07	2.976e+07	2.6753e+07	2.6874e+07	2.96058e+07		22.8698	22.4068	23.2249	15.2301	24.6983	17.7308	15.6357	24.3939	24.1056	17.7957	17.7844	23.1572	24.5129	24.5941	25.1556	23.582	24.8269
Q9DBP5	UMP-CMP kinase OS=Mus musculus OX=10090 GN=Cmpk1 PE=1 SV=1	Cmpk1	59	13	143	13	196	22.2	other metabolic processes	nucleus;other cell component	kinase activity;other molecular function	4.56138e+06	1.49005e+07	2.34292e+07	74022.2	1.62923e+07	383183	304694	2.19114e+07	9.44769e+06	8.20687e+06	401807	2.29391e+07	2.4606e+07	1.88839e+07	2.51566e+07	7.66203e+06	2.97959e+07	1.7297e+07	1.35568e+07	2.49942e+07		22.121	23.8289	24.4818	16.1757	23.9577	18.5477	18.217	24.3852	23.1715	22.9684	18.6161	24.4513	24.5525	24.1707	24.5844	22.8693	24.8286
P45376	Aldo-keto reductase family 1 member B1 OS=Mus musculus OX=10090 GN=Akr1b1 PE=1 SV=3	Akr1b1	44	15	175	14	316	35.7	other metabolic processes;stress response;developmental processes;signal transduction;other biological processes	non-structural extracellular;cytosol;nucleus;other cytoplasmic organelle;other cell component	other molecular function	3.67814e+06	1.1108e+07	1.20277e+07	933457	2.17419e+07	1.08091e+06	974700	2.71835e+07	2.46911e+06	9.88832e+06	559193	5.36405e+06	2.41049e+07	3.24171e+07	3.08274e+07	1.27637e+07	2.97967e+07	1.01427e+07	1.86846e+07	2.72676e+07		21.8105	23.4051	23.5199	19.8322	24.374	20.0438	19.8946	24.6962	21.2356	23.2373	19.093	22.3549	24.5228	24.9502	24.8777	23.6055	24.8286
Q6P1F6	Serine/threonine-protein phosphatase 2A 55 kDa regulatory subunit B alpha isoform OS=Mus musculus OX=10090 GN=Ppp2r2a PE=1 SV=1	Ppp2r2a	30	12	137	9	447	51.7	protein metabolism;other metabolic processes;other biological processes	cytosol;other cell component	enzyme regulator activity;cytoskeletal activity;other molecular function	3.27609e+06	1.62022e+07	1.51999e+07	137192	3.63993e+06	781160	90964.8	1.09957e+07	5.00299e+06	3.06223e+06	1.55025e+06	1.52526e+07	8.23952e+06	7.70436e+06	9.00962e+06	3.569e+06	1.37797e+07	4.35963e+06	9.84545e+06	5.88215e+06		21.6435	23.9497	23.8576	17.0658	21.7955	19.5753	16.473	23.3904	22.2544	21.5461	20.5641	23.8625	22.9741	22.8772	23.103	21.7671	23.716
Q9DAS9	Guanine nucleotide-binding protein G(I)/G(S)/G(O) subunit gamma-12 OS=Mus musculus OX=10090 GN=Gng12 PE=1 SV=3	Gng12	72	6	163	6	72	8	signal transduction	plasma membrane;other membranes;cytoskeleton	other molecular function	1.96594e+06	7.49893e+07	108153446	310868	7.56025e+06	1.53001e+06	330507	1.90406e+07	2.46162e+06	2.803e+06	907993	5.50855e+07	9.58428e+06	2.6976e+07	2.05017e+07	2.59577e+06	5.01559e+07	6.04042e+06	1.72294e+07	2.25713e+07		20.9068	26.1602	26.6885	18.2459	22.85	20.5451	18.3343	24.1826	21.2312	21.4185	19.7923	25.7152	23.1922	24.6852	24.2892	21.3077	25.5799
[truncated: 2,534 more rows]
[truncated: 45 more columns]

## Sheet: het vs WT
Table S5. Proteomic analysis of the effects of Mt1 overexpression oligodendrocytes of wt and Csf1r+/- mice
[truncated: 3,138 more rows]

## Sheet: het Mt1Tg vs WT
Table S5. Proteomic analysis of the effects of Mt1 overexpression oligodendrocytes of wt and Csf1r+/- mice
[truncated: 3,138 more rows]

## Sheet: Mt1Tg vs WT
Table S5. Proteomic analysis of the effects of Mt1 overexpression oligodendrocytes of wt and Csf1r+/- mice
[truncated: 3,138 more rows]

## Sheet: Het Mt1Tg vs het
Table S5. Proteomic analysis of the effects of Mt1 overexpression oligodendrocytes of wt and Csf1r+/- mice. Related to Figure 3.
[truncated: 3,138 more rows]
