# Supplementary material for: Disruption of CSF-1 receptor–mediated metal ion homeostasis in the murine brain promotes neurodegenerative disease
Source: J Clin Invest. 2026 Feb 26;136(9):e200121. doi: 10.1172/JCI200121 (PMC13132378; doi:10.1172/JCI200121)
Supplement: Supporting data values [file jci-136-200121-s189.xlsx]

## Sheet: Fig 1G
Cluster	1	2	3	4	5	6	7	8	9	10	11	12	13	14	15	16	17	18	19	20	21	22	23	24	25	26	27	28	29	30	31
wt1	1.17	0.92	1.01	0.86	0.81	0.89	0.8	0.69	0.63	1.28	1.35	1.03	0.96	0.99	0.9	0.82	0.83	1.47	0.75	0.82	1.01	1.64	1.18	1.36	0.76	1.37	1.35	2.4	4.48	0.37	1.53
wt2	1.06	0.8	0.64	0.73	0.9	0.95	0.82	0.98	2.44	0.85	0.91	1.21	1.54	0.93	1.36	1.05	1.68	0.76	0.83	1.67	1.08	0.55	1.09	0.89	0.92	1.36	1.07	0.91	0.09	2.97	2.38
wt3	0.75	1.28	1.4	1.26	1.17	1.3	1.17	0.9	0.38	0.72	0.92	1.14	0.28	1.12	0.5	1.13	0.85	1.27	1.26	0.97	0.49	0.36	0.33	0.94	0.89	0.85	0.49	0	0	0.16	0.46
Csf1r+/__1	0.97	0.72	0.96	1.04	1.24	0.87	0.74	1.67	1.39	0.7	0.66	0.87	1.58	0.69	1.87	1.03	0.85	0.51	0.9	0.9	1.58	0.77	1.9	0.56	1.31	0.6	1.74	1.4	0.08	1.41	0.29
Csf1r+/__2	0.97	1.01	1.09	1.21	1.19	0.9	1.07	1.6	0.82	0.98	0.59	0.74	1.12	0.95	0.81	1.26	0.79	0.55	1.29	0.46	0.98	0.79	0.6	0.81	1.12	0.49	0.81	0.84	0.07	0.72	0.14
Csf1r+/__3	1.04	1.32	0.94	1.02	0.8	1.08	1.54	0.36	0.06	1.46	1.46	0.86	0.5	1.31	0.66	0.72	0.8	1.22	1.08	1.02	1.02	1.97	1.05	1.3	1.22	1.01	0.51	0	0.04	0.04	0.38

## Sheet: Fig 1H
Cluster	1	2	3	4	5	6	7	8	9	10	11	12	14	15	16	17	18	19	21	22	23	24	25	26	27	28	29	31
Number of URGs	1	1	0	0	0	1	1	4	4	9	8	3	9	6	6	33	11	3	62	40	29	20	33	19	77	36	4	9
Number of DRGs	25	35	9	10	37	42	12	47	122	14	9	47	27	42	35	65	57	37	194	130	65	29	68	45	35	71	205	6

## Sheet: Fig 2H
Macrophages, MFI			Oligodendrocytes, MFI			Endothelial cells, MFI
wt	Csf1r+/-		wt	Csf1r+/-		wt	Csf1r+/-
5573	8544		32342	41418		17001	14330
3092	2956		52566	52095		24582	20351
215	491		35705	26896		28133	12578
1885	4511		45725	20908		27508	15892
4614	11810		19632	15749		25829	23821
0	0		14011	15399		26536	28644
0	0		7432	25255		13949	21577
4740	6465		33527	25141		36847	24253
4411	6823		34912	39596		27261	30920
Macrophages, %pos			Oligodendrocytes, %pos			Endothelial cells, %pos
wt	Csf1r+/-		wt	Csf1r+/-		wt	Csf1r+/-
7.75	19.3*		31.9	35.2		7.91	5.84
3.21	2.89		39.9	39.6		12.5	12.3
2.64	3.35		36.4	30.3		21.5	7.61
2.3	3.89		39	24.1		20.1	13.6
3.99	7.61		27.4	20.2		14.2	9.49
1.86	2.75		27.1	26.6		14.2	14.8
0.96	1.83		18.9	33.9		2.14	6.91
4.85	4.88		25.7	21.2		15.4	5.24
3.27	5.82		25.8	25.4		10.3	12.3
* Outliers

## Sheet: Fig 2I
Macrophages, MFI			Oligodendrocytes, MFI			Endothelial cells, MFI
wt	Csf1r+/-		wt	Csf1r+/-		wt	Csf1r+/-
221668	275076		704000	965000		441000	451000
125215	130975		714000	809000		463000	470000
94746	183515		470000	424000		376853	261799
107461	175445		370134	303684		244721	248045
115999	103198		521000	361904		457000	303684
88965	90988		503000	365174		339821	277562
72015	80947		854000	591000		463000	309196
136999	177030		403000	457000		370134	339821
103198	90173		457000	468000		361904	371803
Macrophages, %pos			Oligodendrocytes, %pos			Endothelial cells, %pos
wt	Csf1r+/-		wt	Csf1r+/-		wt	Csf1r+/-
51.8*	54.9		86.9	81.7		93.9	94.3
44.6	42.5		92.7	92.8		96.3	96
38	48.5		73.5	64.3		78.2	64
39.8	47.6		59.9	52.1		61.7*	59.7
38.8	36.5		83.5	60.7		89.8	80.9
37.2	37.3		73.8	73.1		86.5	78.2
34.6	34.5		63.4	72.1		94.4	86.6
43.1	48.5		72.4	74.6		100	94.2
38.3	35.9		75.9	66.7		100	95.3
* Outliers

## Sheet: Fig 2L
P/S			Fe/S			Ca/S			Zn/S			Cu/S
wt	Csf1r+/-		wt	Csf1r+/-		wt	Csf1r+/-		wt	Csf1r+/-		wt	Csf1r+/-
1.13926	1.0218		1.43203	0.57107		0.791772	0.830395		0.849116	1.2183		1.07847	1.22999
1.05317	0.857285		0.692075	1.19698		0.695214	0.714526		0.886034	1.03371		0.962601	1.47955
0.972079	0.980088		0.71732	0.611986		1.15869	0.753149		0.886034	1.07062		0.926949	1.4439
1.23637	1.00545		0.406539	3.97573		0.695214	0.791772		0.886034	1.07062		0.739777	2.0589
1.15829	0.925027		0.791316	2.40267		1.62217	0.77246		1.10754	1.14446		0.811081	1.47064
1.19166	0.936706		1.2231	0.999373		0.695214	0.753149		0.849116	1.14446		0.561517	1.40825
1.07553	1.04349		1.76718	0.645066		0.656591	0.811083		0.812198	1.2183		0.793255	1.58651
1.09388	1.11958		0.835713	1.57393		1.81528	0.888329		1.14446	1.25521		0.686299	1.34586
1.26207	0.995438		0.582387	0.688593		0.753149	0.849706		0.95987	1.18138		0.704125	2.35303
1.09622	0.972079		0.501428	0.50578		0.695214	0.811083		0.886034	1.14446		0.695212	2.62041
1.0188	1.02047		0.853994	2.37221		0.714526	0.869018		0.886034	1.18138		0.74869	2.85215
1.03849	1.03415		0.774775	0.621561		0.733837	0.907641		0.886034	1.18138		0.730864	2.73628
1.0802	1.05784		0.748659	0.884463		1.27456	0.888329		1.10754	1.14446		1.0963	3.10171
0.926695	0.871634		1.22484	1.03942		1.19731	0.77246		1.07062	1.03371		1.3726	2.62933
0.827252	0.747496		1.09339	1.19089		1.04282	0.617968		0.996788	0.886034		1.46173	2.15694
1.03849	1.0515		0.701651	1.00024		1.21662	0.946264		1.07062	1.10754		1.20325	2.84324
0.904337	0.882646		1.9883	5.32245		1.19731	0.714526		1.03371	0.95987		0.980427	3.0928
0.953058	0.80823		1.00808	0.996762		1.178	0.733837		1.10754	0.95987		1.08738	2.3352
0.912346	1.01413		1.36064	0.702521		1.12007	0.849706		1.07062	1.10754		0.864558	2.82541
1.04049	1.05918		0.484017	0.706003		1.33249	0.907641		1.14446	1.14446		1.12303	2.85215
0.929365	1.00578		0.827878	0.942788		1.23594	0.907641		1.07062	1.10754		1.1676	3.52954
1.10256	0.95506		0.846159	1.13692		1.33249	0.849706		1.14446	1.07062		0.962601	2.44215
0.961734	0.925027		0.673793	1.23442		1.29387	0.77246		1.14446	1.03371		1.3726	2.89672
0.947719	1.06418		1.10732	0.70078		1.178	0.907641		1.03371	1.10754		1.11412	2.47781
0.910678	1.205		0.853994	0.743436		1.13938	0.926952		1.07062	1.07062		1.0963	1.96977
0.912346	1.00311		1.2675	0.857476		1.0042	0.617968		1.03371	0.95987		1.30129	1.00717
1.04783	1.03114		1.52779	0.965422		1.31318	0.617968		1.10754	0.996788		1.41716	1.08738
0.878642	1.04516		0.849641	0.494463		0.791772	0.656591		0.95987	1.10754		0.971514	0.855645
0.926362	1.03215		0.849641	0.410022		0.869018	0.63728		0.95987	1.07062		0.695212	1.27456
0.907007	1.16396		1.12386	0.889686		0.888329	0.695214		0.95987	1.07062		1.05173	1.33695
0.938041	1.03315		0.640713	0.713838		0.811083	0.656591		0.996788	1.07062		0.926949	1.30129
1.00812	1.06485		2.21203	0.576294		0.811083	0.675903		0.95987	1.10754		1.02499	0.846733
0.943714	0.975082		1.07337	0.617209		0.849706	0.675903		0.996788	1.10754		0.864558	0.998253
0.866295	0.935372		0.627655	2.30953		0.849706	0.811083		1.03371	1.66131		1.01608	1.53303
0.823247	0.996439		0.835713	0.91232		0.849706	0.946264		0.95987	1.95666		0.918036	1.94303
0.969743	1.03648		1.9648	1.35542		0.907641	0.888329		0.95987	1.95666		1.15869	1.75586
0.957062	0.842268		1.3206	2.03183		0.869018	0.733837		0.95987	1.66131		1.10521	1.97868
0.941712	0.929031		1.29361	0.844418		0.907641	0.811083		0.996788	1.73515		1.13195	1.63999
0.882646	1.1119		0.567588	1.48774		0.753149	0.965575		0.922952	1.88282		1.07847	2.39759
0.879643	0.97942		0.448325	1.14998		0.811083	0.888329		0.922952	1.77207		0.873471	1.80933
0.925694	0.887652		0.559753	1.14214		0.849706	0.791772		0.922952	1.73515		0.98934	1.14086
1.18231	0.969076		1.00982	1.12473		1.0042	0.907641		1.07062	2.03049		1.0339	1.24782
1.09421	1.11257		1.04029	0.704262		1.33249	1.0042		1.07062	2.06741		1.06956	1.62216
1.02013	0.828586		1.03419	1.04551		0.907641	0.791772		1.03371	1.66131		1.01608	1.96085
0.905005	0.793881		1.86555	2.71345		0.869018	0.733837		1.03371	1.58748		1.17651	1.53303
1.11958	0.872969		0.39087	2.34348		0.984887	0.714526		1.03371	1.55056		0.83782	2.07672
	0.893992			1.21875			0.811083			1.8459			1.28347
	0.739487			1.90908			0.656591			1.47672			1.33695
	0.912346			0.771293			0.811083			1.73515			1.33695
	0.894326			0.755624			0.811083			1.69823			1.47064
	0.818242			1.98395			0.695214			1.51364			1.54194
	0.927696			1.80288			0.811083			1.77207			1.49738
	0.772858			2.05359			0.695214			1.40289			1.8539
	0.879977			1.876			0.733837			1.55056			1.22999
	0.98843			2.01529			0.849706			1.69823			1.76477
	0.932035			1.03245			1.83459			1.43981			1.31912
	0.949721			1.46076			1.79597			1.36597			1.26564
	1.12325			0.784351			2.16289			1.66131			1.19434
	0.871968			0.71645			1.6801			1.40289			1.22108
	1.07786			0.583258			2.08564			1.58748			1.35477
	0.892324			3.80162			1.62217			1.25521			2.0589
	0.864626			0.649418			1.66079			1.40289			1.17651
	0.941378			0.818302			1.91184			1.51364			1.3726
	0.943714			0.762588			1.89253			1.51364			1.33695
	1.02013			1.16826			1.93115			1.55056			1.13195
	0.974415			1.25183			1.87322			1.47672			1.39934
	1.09955			1.58089			2.10495			1.6244			1.34586
	1.00979			0.726896			1.93115			1.58748			1.0339
	0.941378			1.0873			1.83459			1.51364			1.22999
	0.950722			2.5141			1.69941			1.32905			1.73803
	0.963403			1.75587			1.79597			1.40289			1.35477
	0.933369			0.87924			1.77666			1.36597			2.29063

## Sheet: Fig 3F
Mt1 norm. to bAct (2-𝚫CT)			Mt3 norm. to bAct (2-𝚫CT)			Rpl37 norm. to bAct (2-𝚫CT)			Rps29 norm. to bAct (2-𝚫CT)
wt	Csf1r+/-		wt	Csf1r+/-		wt	Csf1r+/-		wt	Csf1r+/-
1.283	0.832		19.5	17		12.126	7.5162		32.447	14.52
1.064	1.177		17.4	17.1		10.267	8.7543		26.909	18.765
1.357	0.908		26.1	13.4		12.21	6.6346		26.355	20.393
1.137	0.892		20.8	11.4		14.825	7.1602		32.223	17.268

## Sheet: Fig 3G
MT1 norm. to ACTB (2-𝚫CT)			MT3 norm. to ACTB(2-𝚫CT)			RPL37 norm. to ACTB (2-𝚫CT)			RPS29 norm. to ACTB (2-𝚫CT)
Cont.	CRL		Cont.	CRL		Cont.	CRL		Cont.	CRL
0.1731	0.1127		0.9794	2.514		1.1892	1.2397		1.1728	0.8351
0.1224	0.1312		1.2142	1.7901		1.1892	0.8526		1.0943	0.7423
0.1119	0.0961		1.5801	1.6586		1.3195	1.0867		1.0644	0.895
0.183	0.1142		2.7321	1.5911		1.4641	0.8766		1.257	0.7526

## Sheet: Fig 4A
Fig 4A, left panel, total arm entries					Figure 4A, right panel , % Arm entries
wt	Csf1r+/-	Csf1r+/-;TgMT1	TgMt1			wt																			Csf1r+/-																					Csf1r+/-; TgMt1
27	22	18	22		Novel	33.33	36.36	42.31	40.91	47.06	35.71	35	36.36	40	40	35.29	33.33	25	38.1	28.57	40	38.89	36.84		40.91	38.1	40.91	34.78	33.33	36.36	37.5	42.86	34.62	36.36	33.33	26.67	36.36	35	23.33	26.92	35	41.67	27.27	25		38.89	37.5	25.93	35.71
22	21	16	22		Known	33.33	27.27	34.62	27.27	23.53	35.71	35	31.82	20	28	41.18	33.33	41.67	33.33	28.57	24	27.78	31.58		27.27	23.81	22.73	26.09	28.57	31.82	25	28.57	30.77	31.82	33.33	33.33	27.27	35	40	30.77	35	33.33	45.45	37.5		22.22	31.25	37.04	35.71
26	22	27	16
22	23	27	22
17	14	11	21
14	22	21	18
20	16	18	12
22	21	29	20
20	26	28	32
25	22	18	27
17	30	19	26
27	15	15	14
12	11	17	20
21	20	18	26
14	30	21	20
25	26	27	15
18	20	26	15
19	12	18	20
	11	21
	16	20
		15
		30
		19
[truncated: 37 more columns]

## Sheet: Fig 4B
Weighted preference
wt	Csf1r+/-	Csf1r+/-;TgMt1	TgMt1
0.232558	-0.140496	-0.504505	-0.212121
0.833333	-0.813187	-1	0.244898
0.190476	-0.217391	0.333333	0.142857
1	0.489362	0.0526316	0.5
1	0.403361	-0.5	0.327273
-0.304348	-0.0909091	1	-0.364706
0.345679	0.078125	0.478261	0.278689
-0.18182	0.564103	0.662651	-0.027027
-0.16129	0.0491803	0.537037	0.584906
0.293478	-0.60825	-0.84554	-0.5
0.904762	-0.32075	-0.04878	-0.48571
-0.04072	-0.66887	-0.03704	-0.13846
0.15	-0.75652	0.025126	-1
	-0.6383	0.377551	-0.23871
	-0.73397	0.118644	1
		-0.04819	-0.78261
		0.07619
		0.463918
		-0.40373

## Sheet: Fig 4C
Number of slips
wt	Csf1r+/-	Csf1r+/-;TgMt1	TgMt1
10	1	10	7
10	7	9	7
4	9	8	6
7	9	9	4
8	11	7	7
6	8	4	3
10	17	5	6
4	12	8	6
8	13	8	11
9	10	4	6
6	7	7	4
6	8	11	12
6	2	7	9
1	2	7	10
5	11	7
1	8	10
2	12	9
2	6	6
8	5
10	11
1	9
0	11
3	10
5
10
9
10
8
4
12
4
9
7

[truncated: 27 more sheets: Fig 4D, Fig 5A, Fig 5B, Fig 5C, Fig 5D, Fig 6A, Fig 6B, Fig 6C, Fig 6D, Fig 7C, Fig 7E, F, Fig 7H, Fig 7J, Fig 7L, M, Fig 7O, P, Fig S2, Fig S4A, Fig S4B, FigS4C, Fig S5A …]
